# Supplementary material for: Bioarchaeological analysis illustrates the life of a 16th-century Sámi individual from Kitka, Kuusamo, northern Finland
Source: BMC Genomics. 2026 May 25;27:622. doi: 10.1186/s12864-026-12962-x (PMC13383393; doi:10.1186/s12864-026-12962-x)
Supplement: Supplementary file 2 — Supplementary Material 2. [file 12864_2026_12962_MOESM2_ESM.xlsx]

## Sheet: Data S1. Sample_info
Shotgun										Post-Capture
Sample Name	Library_Name	Endogenous DNA Post (%)	% Dup. Mapped Reads	5 Prime C>T 1st base	5 Prime C>T 2nd base	Mean Length Mapped Reads	Median read length	MT to Nuclear Ratio	% GC Dedup. Mapped Reads	Nr. Reads Into Mapping	Nr. Mapped Reads	Nr. Dedup. Mapped Reads	Mean cov	#SNPs Covered	Num_SNPs	Method1_MOM_estimate	Method1_MOM_SE	Method1_ML_estimate	Method1_ML_SE	Method2_MOM_estimate	Method2_MOM_SE	Method2_ML_estimate	Method2_ML_SE	Genetic Sex	Y halpogroup	Mt Haplogroup
KUU001_ds	KUU001.A0101	2.09	8.8%	4.4%	1.0%	45.92bp	41.00bp	635.4	44%	43309980	8100517	3593413	0.2X	220800	315	0.023038	0.01463455	0.014473	1.50623e-15	0.028807	0.02211214	0.021007	4.303513e-16	XY	N1a1a1a1a2a1a1a1	V
KUU001_ss	KUU001_ss.A0102	2.81	11.1%	15.4%	10.0%	45.24bp	40.00bp	625.9	0.4	23704642	9037266	7929519	1.1X	509496	1648	0.022044	5.845585e-03	0.022185	2.618907e-14	0.021277	8.994292e-03	0.019998	1.422094e-14	XY		V
	KUU001_ss.A0103	2.56	10.5%	14.7%	9.3%	45.19bp	41.00bp	613.9		19788916	7382571
	KUU001_ss.A0104	2.71	11.1%	15.6%	10.0%	45.26bp	41.00bp	630.2		22569012	8584835

## Sheet: Data S2. Published_reference_da
Poseidon_ID	Group_Name	Genetic_Sex	PCA_label	ADMIXTURE_label	Fstat_label	Collection_ID	Country	Location	Site	Latitude	Longitude	Date_Type	Date_C14_Labnr	Date_C14_Uncal_BP	Date_C14_Uncal_BP_Err	Date_BC_AD_Start	Date_BC_AD_Median	Date_BC_AD_Stop	Capture_Type	UDG	Library_Built	Genotype_Ploidy	Nr_SNPs	Coverage_on_Target_SNPs	Genetic_Source_Accession_IDs	Publication	Note	Poseidon_Package	Package_Version
DA237.SG	Saami_IA.SG	F	Finland_Levänluhta_300_800CE	Finland_Levänluhta_DA237	Finland_Levanluhta	DA237	Finland	Levanluhta	NA	62.9	22.4	C14	UBA-32346	1508	38	428	532	637	Shotgun	minus	ds	haploid	114824	0.098131	PRJEB29700/PRJEB26336	SikoraNature2019;AADR;AADRv424	PASS (literature)	2019_Sikora_NorthEastSiberia	2.2.0
JK1968	Finland_Levanluhta	F	Finland_Levänluhta_300_800CE	Finland_Levänluhta_JK1968	Finland_Levanluhta	JK1968	Finland	Isokyro, Levanluhta	NA	NA	NA	contextual	n/a	n/a	n/a	300	550	800	1240K	mixed	ds	haploid	374549	0.432027	PRJEB29360	LamnidisNatureCommunications2018	PASS (literature)	2018_Lamnidis_Fennoscandia	2.1.0
JK1970	Finland_Levanluhta	F	Finland_Levänluhta_300_800CE	Finland_Levänluhta_JK1970	Finland_Levanluhta	JK1970	Finland	Isokyro, Levanluhta	NA	NA	NA	contextual	n/a	n/a	n/a	300	550	800	1240K	mixed	ds	haploid	346156	0.396517	PRJEB29360	LamnidisNatureCommunications2018	PASS (literature)	2018_Lamnidis_Fennoscandia	2.1.0
VK518.SG	Norway_Viking_o1.SG	F	Norway_Lofoten_VK518_900CE	Norway_Lofoten_VK518	Norway_Viking_o1.SG	VK518	Norway	Nor North, Nordland	NA	67.69	12.7	contextual	n/a	n/a	n/a	800	850	900	Shotgun	minus	ds	haploid	409439	0.44	PRJEB37976	MargaryanWillerslevNature2020;AADR;AADRv443	PASS (literature)	2020_Margaryan_Viking	2.2.0
CHV001.A0101	Russia_Chalmny_Varre	F	Russia_Chalmny_Varre_1800CE	Russia_Chalmny_Varre_CHV001	Russia_Chalmny_Varre	CHV001	Russia	Murmansk, Chalmny-Varre	NA	NA	NA	contextual	n/a	n/a	n/a	1700	1800	1900	1240K	half	ds	haploid	720864	1.305976	PRJEB29360	LamnidisNatureCommunications2018	PASS (literature)	2018_Lamnidis_Fennoscandia	2.1.0
CHV002.A0101	Russia_Chalmny_Varre	M	Russia_Chalmny_Varre_1800CE	Russia_Chalmny_Varre_CHV002	Russia_Chalmny_Varre	CHV002	Russia	Murmansk, Chalmny-Varre	NA	NA	NA	contextual	n/a	n/a	n/a	1700	1800	1900	1240K	half	ds	haploid	382038	0.431624	PRJEB29360	LamnidisNatureCommunications2018	PASS (literature)	2018_Lamnidis_Fennoscandia	2.1.0
BOL001_suzdal	VolgaOka_IA	F	NA	NA	VolgaOka_IA	Grave 2	Russia	Ivanovo oblast	Bolshoye Davydovskoye 2	56.51147	40.21079	C14	MAMS35352	1768	17	NA	NA	NA	1240K	half	ds	haploid	454567	0.72	PRJEB57974	PeltolaCurrentBiology2023	NA	2023_Peltola_VolgaOka	1.1.0
BOL002_suzdal	VolgaOka_IA	F	NA	NA	VolgaOka_IA	Grave 3-1	Russia	Ivanovo oblast	Bolshoye Davydovskoye 2	56.51147	40.21079	C14	MAMS35353	1853	17	NA	NA	NA	1240K	half	ds	haploid	875813	3.51	PRJEB57974	PeltolaCurrentBiology2023	NA	2023_Peltola_VolgaOka	1.1.0
BOL003_suzdal	VolgaOka_IA	F	NA	NA	VolgaOka_IA	Grave 3-5	Russia	Ivanovo oblast	Bolshoye Davydovskoye 2	56.51147	40.21079	C14	MAMS35354	1773	17	NA	NA	NA	1240K	half	ds	haploid	113436	0.11	PRJEB57974	PeltolaCurrentBiology2023	NA	2023_Peltola_VolgaOka	1.1.0
BOL005	VolgaOka_IA	F	NA	NA	VolgaOka_IA	Grave 9	Russia	Ivanovo oblast	Bolshoye Davydovskoye 2	56.51147	40.21079	C14	MAMS35356	1830	18	NA	NA	NA	1240K	half	ds	haploid	570643	0.83	PRJEB57974	PeltolaCurrentBiology2023	NA	2023_Peltola_VolgaOka	1.1.0
BOL007	VolgaOka_IA	F	NA	NA	VolgaOka_IA	Grave 17	Russia	Ivanovo oblast	Bolshoye Davydovskoye 2	56.51147	40.21079	C14	MAMS35358	1680	21	NA	NA	NA	1240K	half	ds	haploid	892710	3.21	PRJEB57974	PeltolaCurrentBiology2023	NA	2023_Peltola_VolgaOka	1.1.0
BOL008	VolgaOka_IA	F	NA	NA	VolgaOka_IA	Grave 18	Russia	Ivanovo oblast	Bolshoye Davydovskoye 2	56.51147	40.21079	C14	MAMS35359	1780	17	NA	NA	NA	1240K	half	ds	haploid	917560	3.37	PRJEB57974	PeltolaCurrentBiology2023	NA	2023_Peltola_VolgaOka	1.1.0
BOL009	VolgaOka_IA	F	NA	NA	VolgaOka_IA	Grave 20	Russia	Ivanovo oblast	Bolshoye Davydovskoye 2	56.51147	40.21079	C14	MAMS35360	1766	17	NA	NA	NA	1240K	half	ds	haploid	876151	3.08	PRJEB57974	PeltolaCurrentBiology2023	NA	2023_Peltola_VolgaOka	1.1.0
DAV-A-8_38.SG	Iceland_Pre_Christian.SG	F	NA	NA	Iceland_Pre_Christian.SG	DAV-A8	Iceland	Dalvik, Brimnes	NA	NA	NA	contextual	n/a	n/a	n/a	900	950	1000	Shotgun	minus	ds	haploid	1019430	2.254293	PRJEB26760	EbenesersdottirScience2018;AADR;AADRv424	PASS (literature)	2018_Ebenesersdottir_Iceland	2.1.1
DKS-A-1_38.SG	Iceland_Pre_Christian.SG	M	NA	NA	Iceland_Pre_Christian.SG	DKS-A1	Iceland	Ondverdarnes	NA	NA	NA	contextual	n/a	n/a	n/a	850	925	1000	Shotgun	minus	ds	haploid	70201	0.091387	PRJEB26760	EbenesersdottirScience2018;AADR;AADRv424	PASS (literature)	2018_Ebenesersdottir_Iceland	2.1.1
FOV-A-1_38.SG	Iceland_Early_Christian.SG	M	NA	NA	Iceland_Early_Christian.SG	FOV-A1	Iceland	Fossvellir	NA	NA	NA	C14	Beta-	620	30	1246	1314	1383	Shotgun	minus	ds	haploid	249950	0.286055	PRJEB26760	EbenesersdottirScience2018;AADR;AADRv424	PASS (literature)	2018_Ebenesersdottir_Iceland	2.1.1
FSS-A-1_38.SG	Iceland_Pre_Christian.SG	F	NA	NA	Iceland_Pre_Christian.SG	FSS-A1	Iceland	Fremri-Svartardalur	NA	NA	NA	contextual	n/a	n/a	n/a	870	935	1000	Shotgun	minus	ds	haploid	483282	0.542843	PRJEB26760	EbenesersdottirScience2018;AADR;AADRv424	PASS (literature)	2018_Ebenesersdottir_Iceland	2.1.1
GOR001	VolgaOka_MA1	M	NA	NA	VolgaOka_MA1	Grave 1	Russia	Vladimir oblast	Gorokhovets Puzhalova gora	56.20692	42.67993	C14	Hela-4849	1169	18	NA	NA	NA	1240K	minus	ss	haploid	637964	1.66	PRJEB57974	PeltolaCurrentBiology2023	NA	2023_Peltola_VolgaOka	1.1.0
GOS001	VolgaOka_MA2	M	NA	NA	VolgaOka_MA2	Grave 1	Russia	Vladimir oblast	Gorokhovets Sretensky monastery	56.20692	42.67993	C14	Hela-4850	890	21	NA	NA	NA	1240K	minus	ss	haploid	567598	1.44	PRJEB57974	PeltolaCurrentBiology2023	NA	2023_Peltola_VolgaOka	1.1.0
GOS002	VolgaOka_MA2	M	NA	NA	VolgaOka_MA2	Grave 2	Russia	Vladimir oblast	Gorokhovets Sretensky monastery	56.20692	42.67993	C14	Hela-4851	917	23	NA	NA	NA	1240K	minus	ss	haploid	398984	0.77	PRJEB57974	PeltolaCurrentBiology2023	NA	2023_Peltola_VolgaOka	1.1.0
GOS003	VolgaOka_MA2	M	NA	NA	VolgaOka_MA2	Grave 4	Russia	Vladimir oblast	Gorokhovets Sretensky monastery	56.20692	42.67993	C14	Hela-4852	973	23	NA	NA	NA	1240K	minus	ss	haploid	152855	0.25	PRJEB57974	PeltolaCurrentBiology2023	NA	2023_Peltola_VolgaOka	1.1.0
GRS-A-1_38.SG	Iceland_Pre_Christian.SG	M	NA	NA	Iceland_Pre_Christian.SG	GRS-A1	Iceland	Grimsstadir	NA	NA	NA	contextual	n/a	n/a	n/a	870	935	1000	Shotgun	minus	ds	haploid	200936	0.221539	PRJEB26760	EbenesersdottirScience2018;AADR;AADRv424	PASS (literature)	2018_Ebenesersdottir_Iceland	2.1.1
GTE-A-1_38.SG	Iceland_Pre_Christian.SG	M	NA	NA	Iceland_Pre_Christian.SG	GTE-A1	Iceland	Gilsarteigur	NA	NA	NA	contextual	n/a	n/a	n/a	870	935	1000	Shotgun	minus	ds	haploid	78638	0.132276	PRJEB26760	EbenesersdottirScience2018;AADR;AADRv424	PASS (literature)	2018_Ebenesersdottir_Iceland	2.1.1
HSJ-A-1_38.SG	Iceland_Pre_Christian.SG	M	NA	NA	Iceland_Pre_Christian.SG	HSJ-A1	Iceland	Hrolfsstadir	NA	NA	NA	contextual	n/a	n/a	n/a	870	935	1000	Shotgun	minus	ds	haploid	1208875	5.283111	PRJEB26760	EbenesersdottirScience2018;AADR;AADRv424	PASS (literature)	2018_Ebenesersdottir_Iceland	2.1.1
JK2065	Finland_Levanluhta_B	F	NA	NA	Finland_Levanluhta_B	JK2065	Finland	Isokyro, Levanluhta	NA	NA	NA	contextual	n/a	n/a	n/a	300	550	800	1240K	mixed	ds	haploid	231359	0.254657	PRJEB29360	LamnidisNatureCommunications2018	PASS (literature)	2018_Lamnidis_Fennoscandia	2.1.0
KBL002	VolgaOka_H	F	NA	NA	VolgaOka_H	Grave 4-1	Russia	Vladimir oblast	Kibol 3	56.44289	40.38474	C14	MAMS35351	168	16	NA	NA	NA	1240K	half	ds	haploid	940654	4.03	PRJEB57974	PeltolaCurrentBiology2023	NA	2023_Peltola_VolgaOka	1.1.0
KED001	VolgaOka_H	F	NA	NA	VolgaOka_H	Grave A	Russia	Vladimir oblast	Kideksha	56.42229	40.52345	C14	MAMS35346	210	18	NA	NA	NA	1240K	half	ds	haploid	864440	1.87	PRJEB57974	PeltolaCurrentBiology2023	NA	2023_Peltola_VolgaOka	1.1.0
KED002	VolgaOka_H	F	NA	NA	VolgaOka_H	Grave B	Russia	Vladimir oblast	Kideksha	56.42229	40.52345	C14	MAMS35347	188	18	NA	NA	NA	1240K	half	ds	haploid	607137	0.84	PRJEB57974	PeltolaCurrentBiology2023	NA	2023_Peltola_VolgaOka	1.1.0
KED003	VolgaOka_H	F	NA	NA	VolgaOka_H	Grave C	Russia	Vladimir oblast	Kideksha	56.42229	40.52345	C14	MAMS35348	266	17	NA	NA	NA	1240K	half	ds	haploid	922753	2.14	PRJEB57974	PeltolaCurrentBiology2023	NA	2023_Peltola_VolgaOka	1.1.0
KNS-A-1_38.SG	Iceland_Pre_Christian.SG	M	NA	NA	Iceland_Pre_Christian.SG	KNS-A1	Iceland	Karlsnes	NA	NA	NA	contextual	n/a	n/a	n/a	950	1000	1050	Shotgun	minus	ds	haploid	187905	0.193217	PRJEB26760	EbenesersdottirScience2018;AADR;AADRv424	PASS (literature)	2018_Ebenesersdottir_Iceland	2.1.1
KOV-A-2_38.SG	Iceland_Early_Christian.SG	M	NA	NA	Iceland_Early_Christian.SG	KOV-A2	Iceland	Kopavogur	NA	NA	NA	contextual	n/a	n/a	n/a	1678	1714	1750	Shotgun	minus	ds	haploid	258161	0.325613	PRJEB26760	EbenesersdottirScience2018;AADR;AADRv424	PASS (literature)	2018_Ebenesersdottir_Iceland	2.1.1
MKR-A-1_38.SG	Iceland_Pre_Christian.SG	M	NA	NA	Iceland_Pre_Christian.SG	MKR-A1	Iceland	Vidar, Masvatn	NA	NA	NA	contextual	n/a	n/a	n/a	870	935	1000	Shotgun	minus	ds	haploid	74189	0.199634	PRJEB26760	EbenesersdottirScience2018;AADR;AADRv424	PASS (literature)	2018_Ebenesersdottir_Iceland	2.1.1
NNM-A-1_38.SG	Iceland_Pre_Christian.SG	M	NA	NA	Iceland_Pre_Christian.SG	NNM-A1	Iceland	Njarovik	NA	NA	NA	contextual	n/a	n/a	n/a	870	935	1000	Shotgun	minus	ds	haploid	127518	0.114418	PRJEB26760	EbenesersdottirScience2018;AADR;AADRv424	PASS (literature)	2018_Ebenesersdottir_Iceland	2.1.1
NTR-A-2_38.SG	Iceland_Pre_Christian.SG	F	NA	NA	Iceland_Pre_Christian.SG	NTR-A2	Iceland	Neori-Tvera	NA	NA	NA	contextual	n/a	n/a	n/a	870	935	1000	Shotgun	minus	ds	haploid	296887	0.312938	PRJEB26760	EbenesersdottirScience2018;AADR;AADRv424	PASS (literature)	2018_Ebenesersdottir_Iceland	2.1.1
ORE-A-1_38.SG	Iceland_Pre_Christian.SG	M	NA	NA	Iceland_Pre_Christian.SG	ORE-A1	Iceland	Ormsstadir	NA	NA	NA	contextual	n/a	n/a	n/a	900	950	1000	Shotgun	minus	ds	haploid	95799	0.093202	PRJEB26760	EbenesersdottirScience2018;AADR;AADRv424	PASS (literature)	2018_Ebenesersdottir_Iceland	2.1.1
s19_0LS03_1.SG	Estonia_Medieval.SG	M	NA	NA	Estonia_Medieval.SG	0LS03	Estonia	Ida-Viru, Kukruse, burial 9	NA	59.3828	27.3639	contextual	n/a	n/a	n/a	1210	1225	1240	Shotgun	minus	ds	haploid	70424	0.059112	PRJEB31893	SaagCurrentBiology2019	PASS (literature)	2019_Saag_EasternBaltic	2.1.0
s19_IIa_1.SG	Estonia_Medieval.SG	M	NA	NA	Estonia_Medieval.SG	IIa	Estonia	Saare, Karja, burial 16	NA	58.5033	22.7425	contextual	n/a	n/a	n/a	1230	1265	1300	Shotgun	minus	ds	haploid	529952	0.585605	PRJEB31893	SaagCurrentBiology2019	PASS (literature)	2019_Saag_EasternBaltic	2.1.0
s19_IIf_1.SG	Estonia_Medieval.SG	M	NA	NA	Estonia_Medieval.SG	IIf	Estonia	Valga, Otepaa Piiri St., 1938, burial 1	NA	58.0594	26.4961	contextual	n/a	n/a	n/a	1360	1375	1390	Shotgun	minus	ds	haploid	196212	0.177177	PRJEB31893	SaagCurrentBiology2019	PASS (literature)	2019_Saag_EasternBaltic	2.1.0
s19_IIg_1.SG	Estonia_Medieval.SG	M	NA	NA	Estonia_Medieval.SG	IIg	Estonia	Laane-Viru, Pada, burial 151	NA	59.4494	26.7139	contextual	n/a	n/a	n/a	1210	1225	1240	Shotgun	minus	ds	haploid	102082	0.087149	PRJEB31893	SaagCurrentBiology2019	PASS (literature)	2019_Saag_EasternBaltic	2.1.0
s19_IIIt_1.SG	Estonia_Medieval.SG	F	NA	NA	Estonia_Medieval.SG	IIIt	Estonia	Võru, Vaabina, burial 43	NA	57.86	26.5894	contextual	n/a	n/a	n/a	1250	1350	1450	Shotgun	minus	ds	haploid	43634	0.036159	PRJEB31893	SaagCurrentBiology2019	PASS (literature)	2019_Saag_EasternBaltic	2.1.0
s19_ILS01_1.SG	Estonia_Medieval.SG	M	NA	NA	Estonia_Medieval.SG	ILS01	Estonia	Tartu, Vana-Kuuste, burial 73	NA	58.2475	26.7628	contextual	n/a	n/a	n/a	1500	1562	1625	Shotgun	minus	ds	haploid	81550	0.06882	PRJEB31893	SaagCurrentBiology2019	PASS (literature)	2019_Saag_EasternBaltic	2.1.0
s19_IVLS09KT_1.SG	Estonia_Medieval.SG	M	NA	NA	Estonia_Medieval.SG	IVLS09KT	Estonia	Tartu, Maletjarve, burial 18	NA	58.3036	26.9478	contextual	n/a	n/a	n/a	1570	1585	1600	Shotgun	minus	ds	haploid	310433	0.30102	PRJEB31893	SaagCurrentBiology2019	PASS (literature)	2019_Saag_EasternBaltic	2.1.0
SBT-A-1_38.SG	Iceland_Pre_Christian.SG	M	NA	NA	Iceland_Pre_Christian.SG	SBT-A1	Iceland	Smyrlaberg	NA	NA	NA	contextual	n/a	n/a	n/a	870	935	1000	Shotgun	minus	ds	haploid	1074648	2.344746	PRJEB26760	EbenesersdottirScience2018;AADR;AADRv424	PASS (literature)	2018_Ebenesersdottir_Iceland	2.1.1
SHE001	VolgaOka_MA2	M	NA	NA	VolgaOka_MA2	Grave 2	Russia	Ivanovo oblast	Shekshovo 9	56.52776	40.17877	C14	MAMS35366	1133	17	NA	NA	NA	1240K	half	ds	haploid	97875	0.09	PRJEB57974	PeltolaCurrentBiology2023	NA	2023_Peltola_VolgaOka	1.1.0
SHE003	VolgaOka_MA1	M	NA	NA	VolgaOka_MA1	Grave 7	Russia	Ivanovo oblast	Shekshovo 9	56.52776	40.17878	C14	MAMS35368	1185	16	NA	NA	NA	1240K	half	ds	haploid	751786	1.45	PRJEB57974	PeltolaCurrentBiology2023	NA	2023_Peltola_VolgaOka	1.1.0
SHE004	VolgaOka_MA1	F	NA	NA	VolgaOka_MA1	Grave 12	Russia	Ivanovo oblast	Shekshovo 9	56.52776	40.17878	C14	MAMS35369	1123	17	NA	NA	NA	1240K	half	ds	haploid	852461	2.7	PRJEB57974	PeltolaCurrentBiology2023	NA	2023_Peltola_VolgaOka	1.1.0
SHE005	VolgaOka_MA2	M	NA	NA	VolgaOka_MA2	Grave 5	Russia	Ivanovo oblast	Shekshovo 9	56.52776	40.17878	C14	Hela-4853	1002	23	NA	NA	NA	1240K	minus	ss	haploid	147715	0.24	PRJEB57974	PeltolaCurrentBiology2023	NA	2023_Peltola_VolgaOka	1.1.0
SHE006	VolgaOka_MA1	F	NA	NA	VolgaOka_MA1	Grave 6	Russia	Ivanovo oblast	Shekshovo 9	56.52776	40.17878	C14	Hela-4854	1028	23	NA	NA	NA	1240K	minus	ss	haploid	623850	1.59	PRJEB57974	PeltolaCurrentBiology2023	NA	2023_Peltola_VolgaOka	1.1.0
SHE007	VolgaOka_MA2	M	NA	NA	VolgaOka_MA2	Grave 8/1	Russia	Ivanovo oblast	Shekshovo 9	56.52776	40.17878	C14	Hela-4855	906	21	NA	NA	NA	1240K	minus	ss	haploid	214411	0.37	PRJEB57974	PeltolaCurrentBiology2023	NA	2023_Peltola_VolgaOka	1.1.0
SSG-A-2_38.SG	Iceland_Pre_Christian.SG	M	NA	NA	Iceland_Pre_Christian.SG	SSG-A2	Iceland	Silastadir	NA	NA	NA	contextual	n/a	n/a	n/a	850	925	1000	Shotgun	minus	ds	haploid	1186230	4.176357	PRJEB26760	EbenesersdottirScience2018;AADR;AADRv424	PASS (literature)	2018_Ebenesersdottir_Iceland	2.1.1
SSG-A-3_38.SG	Iceland_Pre_Christian.SG	M	NA	NA	Iceland_Pre_Christian.SG	SSG-A3	Iceland	Silastadir	NA	NA	NA	contextual	n/a	n/a	n/a	850	925	1000	Shotgun	minus	ds	haploid	53855	0.050743	PRJEB26760	EbenesersdottirScience2018;AADR;AADRv424	PASS (literature)	2018_Ebenesersdottir_Iceland	2.1.1
SSG-A-4_38.SG	Iceland_Pre_Christian.SG	F	NA	NA	Iceland_Pre_Christian.SG	SSG-A4	Iceland	Silastadir	NA	NA	NA	contextual	n/a	n/a	n/a	850	925	1000	Shotgun	minus	ds	haploid	1120907	3.270227	PRJEB26760	EbenesersdottirScience2018;AADR;AADRv424	PASS (literature)	2018_Ebenesersdottir_Iceland	2.1.1
SSJ-A-2_38.SG	Iceland_Pre_Christian.SG	M	NA	NA	Iceland_Pre_Christian.SG	SSJ-A2	Iceland	Surtsstadir	NA	NA	NA	contextual	n/a	n/a	n/a	850	925	1000	Shotgun	minus	ds	haploid	28779	0.024361	PRJEB26760	EbenesersdottirScience2018;AADR;AADRv424	PASS (literature)	2018_Ebenesersdottir_Iceland	2.1.1
STT-A-2_38.SG	Iceland_Pre_Christian.SG	M	NA	NA	Iceland_Pre_Christian.SG	STT-A2	Iceland	Straumur	NA	NA	NA	contextual	n/a	n/a	n/a	900	950	1000	Shotgun	minus	ds	haploid	1148235	3.160599	PRJEB26760	EbenesersdottirScience2018;AADR;AADRv424	PASS (literature)	2018_Ebenesersdottir_Iceland	2.1.1
SVK-A-1_38.SG	Iceland_Pre_Christian.SG	M	NA	NA	Iceland_Pre_Christian.SG	SVK-A1	Iceland	Svinadalur	NA	NA	NA	contextual	n/a	n/a	n/a	870	935	1000	Shotgun	minus	ds	haploid	192464	0.178249	PRJEB26760	EbenesersdottirScience2018;AADR;AADRv424	PASS (literature)	2018_Ebenesersdottir_Iceland	2.1.1
TGS-A-1_38.SG	Iceland_Pre_Christian.SG	M	NA	NA	Iceland_Pre_Christian.SG	TGS-A1	Iceland	Tunga	NA	NA	NA	C14	Beta-	960	30	897	960	1024	Shotgun	minus	ds	haploid	466663	0.534324	PRJEB26760	EbenesersdottirScience2018;AADR;AADRv424	PASS (literature)	2018_Ebenesersdottir_Iceland	2.1.1
TSK-A-26_38.SG	Iceland_Early_Christian.SG	M	NA	NA	Iceland_Early_Christian.SG	TSK-A26	Iceland	Skeljastadir	NA	NA	NA	contextual	n/a	n/a	n/a	1050	1125	1200	Shotgun	minus	ds	haploid	358363	0.398034	PRJEB26760	EbenesersdottirScience2018;AADR;AADRv424	PASS (literature)	2018_Ebenesersdottir_Iceland	2.1.1
VDP-A-5_38.SG	Iceland_Pre_Christian.SG	F	NA	NA	Iceland_Pre_Christian.SG	VDP-A5	Iceland	Vatnsdalur	NA	65.42472	-20.28667	contextual	n/a	n/a	n/a	850	950	1050	Shotgun	minus	ds	haploid	818968	1.600516	PRJEB26760	EbenesersdottirScience2018;AADR;AADRv424	PASS (literature)	2018_Ebenesersdottir_Iceland	2.1.1
VDP-A-6_38.SG	Iceland_Pre_Christian.SG	M	NA	NA	Iceland_Pre_Christian.SG	VDP-A6	Iceland	Vatnsdalur	NA	65.42472	-20.28667	contextual	n/a	n/a	n/a	850	950	1050	Shotgun	minus	ds	haploid	595827	0.724524	PRJEB26760	EbenesersdottirScience2018;AADR;AADRv424	PASS (literature)	2018_Ebenesersdottir_Iceland	2.1.1
VDP-A-7_38.SG	Iceland_Pre_Christian.SG	M	NA	NA	Iceland_Pre_Christian.SG	VDP-A7	Iceland	Vatnsdalur	NA	65.42472	-20.28667	contextual	n/a	n/a	n/a	850	950	1050	Shotgun	minus	ds	haploid	155745	0.311836	PRJEB26760	EbenesersdottirScience2018;AADR;AADRv424	PASS (literature)	2018_Ebenesersdottir_Iceland	2.1.1
vik_84001.SG	Sweden_Viking.SG	M	NA	NA	Sweden_Viking.SG	vik_84001	Sweden	Sigtuna, cemetery 1 (Nunnnan)	NA	59.61731	17.72361	C14	Ua-22712	1055	30	898	962	1025	Shotgun	minus	ds	haploid	1182041	3.682839	ERS2540882/ERS2540904	KrzewinskaCurrentBiology2018;AADR;AADRv424	PASS (literature)	2018_KrzewinskaCurrentBiology	2.1.1
vik_84005.SG	Sweden_Viking.SG	M	NA	NA	Sweden_Viking.SG	vik_84005	Sweden	Sigtuna, cemetery 1 (Nunnnan)	NA	59.61731	17.72361	contextual	n/a	n/a	n/a	900	1050	1200	Shotgun	minus	ds	haploid	771874	1.081889	ERS2540882/ERS2540904	KrzewinskaCurrentBiology2018;AADR;AADRv424	PASS (literature)	2018_KrzewinskaCurrentBiology	2.1.1
vik_97002.SG	Sweden_Viking.SG	M	NA	NA	Sweden_Viking.SG	vik_97002	Sweden	Sigtuna, mass grave (St. Lars)	NA	59.61731	17.72361	contextual	n/a	n/a	n/a	900	1050	1200	Shotgun	minus	ds	haploid	141385	0.123639	ERS2540882/ERS2540904	KrzewinskaCurrentBiology2018;AADR;AADRv424	PASS (literature)	2018_KrzewinskaCurrentBiology	2.1.1
vik_97026.SG	Sweden_Viking.SG	M	NA	NA	Sweden_Viking.SG	vik_97026	Sweden	Sigtuna, mass grave (St. Lars)	NA	59.61731	17.72361	contextual	n/a	n/a	n/a	900	1050	1200	Shotgun	minus	ds	haploid	89076	0.075664	ERS2540882/ERS2540904	KrzewinskaCurrentBiology2018;AADR;AADRv424	PASS (literature)	2018_KrzewinskaCurrentBiology	2.1.1
vik_97029.SG	Sweden_Viking.SG	M	NA	NA	Sweden_Viking.SG	vik_97029	Sweden	Sigtuna, mass grave (St. Lars)	NA	59.61731	17.72361	contextual	n/a	n/a	n/a	900	1050	1200	Shotgun	minus	ds	haploid	92177	0.07802	ERS2540882/ERS2540904	KrzewinskaCurrentBiology2018;AADR;AADRv424	PASS (literature)	2018_KrzewinskaCurrentBiology	2.1.1
vik_bns023.SG	Sweden_Viking.SG	F	NA	NA	Sweden_Viking.SG	vik_bns023	Sweden	Sigtuna, cemetery 4 (Bensinst.)	NA	59.61731	17.72361	contextual	n/a	n/a	n/a	900	1050	1200	Shotgun	minus	ds	haploid	19943	0.01632	ERS2540882/ERS2540904	KrzewinskaCurrentBiology2018;AADR;AADRv424	PASS (literature)	2018_KrzewinskaCurrentBiology	2.1.1
vik_grt035.SG	Sweden_Viking.SG	M	NA	NA	Sweden_Viking.SG	vik_grt035	Sweden	Sigtuna, church 1 (St. Gertrud)	NA	59.61731	17.72361	C14	Ua-22732	1080	40	885	954	1024	Shotgun	minus	ds	haploid	1168280	3.290289	ERS2540882/ERS2540904	KrzewinskaCurrentBiology2018;AADR;AADRv424	PASS (literature)	2018_KrzewinskaCurrentBiology	2.1.1
vik_grt036.SG	Sweden_Viking.SG	M	NA	NA	Sweden_Viking.SG	vik_grt036	Sweden	Sigtuna, church 1 (St. Gertrud)	NA	59.61731	17.72361	C14	Ua-22734	985	35	990	1072	1155	Shotgun	minus	ds	haploid	1075181	2.199662	ERS2540882/ERS2540904	KrzewinskaCurrentBiology2018;AADR;AADRv424	PASS (literature)	2018_KrzewinskaCurrentBiology	2.1.1
vik_gtm021.SG	Sweden_Viking.SG	F	NA	NA	Sweden_Viking.SG	vik_gtm021	Sweden	Sigtuna, church 1 (Urmakaren)	NA	59.61731	17.72361	contextual	n/a	n/a	n/a	900	1050	1200	Shotgun	minus	ds	haploid	411924	0.431699	ERS2540882/ERS2540904	KrzewinskaCurrentBiology2018;AADR;AADRv424	PASS (literature)	2018_KrzewinskaCurrentBiology	2.1.1
vik_gtm127.SG	Sweden_Viking.SG	F	NA	NA	Sweden_Viking.SG	vik_gtm127	Sweden	Sigtuna, church 1 (Urmakaren)	NA	59.61731	17.72361	contextual	n/a	n/a	n/a	900	1050	1200	Shotgun	minus	ds	haploid	67199	0.056439	ERS2540882/ERS2540904	KrzewinskaCurrentBiology2018;AADR;AADRv424	PASS (literature)	2018_KrzewinskaCurrentBiology	2.1.1
vik_KAL006.SG	Sweden_Viking.SG	F	NA	NA	Sweden_Viking.SG	vik_KAL006	Sweden	Sigtuna, cemetery 3 (Kalsandet)	NA	59.61731	17.72361	contextual	n/a	n/a	n/a	900	1050	1200	Shotgun	minus	ds	haploid	814354	1.192644	ERS2540882/ERS2540904	KrzewinskaCurrentBiology2018;AADR;AADRv424	PASS (literature)	2018_KrzewinskaCurrentBiology	2.1.1
vik_kal009.SG	Sweden_Viking.SG	F	NA	NA	Sweden_Viking.SG	vik_kal009	Sweden	Sigtuna, cemetery 3 (Kalsandet)	NA	59.61731	17.72361	contextual	n/a	n/a	n/a	900	1050	1200	Shotgun	minus	ds	haploid	211533	0.189523	ERS2540882/ERS2540904	KrzewinskaCurrentBiology2018;AADR;AADRv424	PASS (literature)	2018_KrzewinskaCurrentBiology	2.1.1
vik_kls001.SG	Sweden_Viking.SG	M	NA	NA	Sweden_Viking.SG	vik_kls001	Sweden	Sigtuna, cemetery 2 (Kalsangen)	NA	59.61731	17.72361	contextual	n/a	n/a	n/a	900	1050	1200	Shotgun	minus	ds	haploid	153141	0.133145	ERS2540882/ERS2540904	KrzewinskaCurrentBiology2018;AADR;AADRv424	PASS (literature)	2018_KrzewinskaCurrentBiology	2.1.1
vik_nuf002.SG	Sweden_Viking.SG	M	NA	NA	Sweden_Viking.SG	vik_nuf002	Sweden	Sigtuna, cemetery 1 (Nunnnan)	NA	59.61731	17.72361	contextual	n/a	n/a	n/a	900	1050	1200	Shotgun	minus	ds	haploid	184195	0.163505	ERS2540882/ERS2540904	KrzewinskaCurrentBiology2018;AADR;AADRv424	PASS (literature)	2018_KrzewinskaCurrentBiology	2.1.1
vik_stg020.SG	Sweden_Viking.SG	F	NA	NA	Sweden_Viking.SG	vik_stg020	Sweden	Sigtuna, church 1 (St. Gertrud)	NA	59.61731	17.72361	contextual	n/a	n/a	n/a	900	1050	1200	Shotgun	minus	ds	haploid	206136	0.186241	ERS2540882/ERS2540904	KrzewinskaCurrentBiology2018;AADR;AADRv424	PASS (literature)	2018_KrzewinskaCurrentBiology	2.1.1
vik_stg021.SG	Sweden_Viking.SG	F	NA	NA	Sweden_Viking.SG	vik_stg021	Sweden	Sigtuna, church 1 (St. Gertrud)	NA	59.61731	17.72361	C14	Ua-22728	1020	35	901	1026	1151	Shotgun	minus	ds	haploid	1130909	3.494887	ERS2540882/ERS2540904	KrzewinskaCurrentBiology2018;AADR;AADRv424	PASS (literature)	2018_KrzewinskaCurrentBiology	2.1.1
vik_stg026.SG	Sweden_Viking.SG	F	NA	NA	Sweden_Viking.SG	vik_stg026	Sweden	Sigtuna, church 1 (St. Gertrud)	NA	59.61731	17.72361	C14	Ua-22722	1115	35	778	896	1015	Shotgun	minus	ds	haploid	530702	0.599119	ERS2540882/ERS2540904	KrzewinskaCurrentBiology2018;AADR;AADRv424	PASS (literature)	2018_KrzewinskaCurrentBiology	2.1.1
vik_urm035.SG	Sweden_Viking.SG	M	NA	NA	Sweden_Viking.SG	vik_urm035	Sweden	Sigtuna, church 1 (Urmakaren)	NA	59.61731	17.72361	C14	Ua-22733	975	35	997	1076	1155	Shotgun	minus	ds	haploid	270845	0.253145	ERS2540882/ERS2540904	KrzewinskaCurrentBiology2018;AADR;AADRv424	PASS (literature)	2018_KrzewinskaCurrentBiology	2.1.1
vik_urm045.SG	Sweden_Viking.SG	M	NA	NA	Sweden_Viking.SG	vik_urm045	Sweden	Sigtuna, church 1 (Urmakaren)	NA	59.61731	17.72361	contextual	n/a	n/a	n/a	900	1050	1200	Shotgun	minus	ds	haploid	106389	0.090794	ERS2540882/ERS2540904	KrzewinskaCurrentBiology2018;AADR;AADRv424	PASS (literature)	2018_KrzewinskaCurrentBiology	2.1.1
vik_urm160.SG	Sweden_Viking.SG	M	NA	NA	Sweden_Viking.SG	vik_urm160	Sweden	Sigtuna, church 1 (Urmakaren)	NA	59.61731	17.72361	C14	Ua-22740	885	35	1039	1130	1220	Shotgun	minus	ds	haploid	874585	1.358313	ERS2540882/ERS2540904	KrzewinskaCurrentBiology2018;AADR;AADRv424	PASS (literature)	2018_KrzewinskaCurrentBiology	2.1.1
vik_urm161.SG	Sweden_Viking.SG	M	NA	NA	Sweden_Viking.SG	vik_urm161	Sweden	Sigtuna, church 1 (Urmakaren)	NA	59.61731	17.72361	C14	Ua-22741	965	35	1015	1088	1160	Shotgun	minus	ds	haploid	97142	0.082398	ERS2540882/ERS2540904	KrzewinskaCurrentBiology2018;AADR;AADRv424	PASS (literature)	2018_KrzewinskaCurrentBiology	2.1.1
VK101.SG	Iceland_Viking.SG	M	NA	NA	Iceland_Viking.SG	VK101	Iceland	Hofstadir	NA	65.61	-17.16	contextual	n/a	n/a	n/a	900	1100	1300	Shotgun	minus	ds	haploid	882465	1.93	PRJEB37976	MargaryanWillerslevNature2020	PASS (literature)	2020_Margaryan_Viking	2.1.0
VK102.SG	Iceland_Viking.SG	M	NA	NA	Iceland_Viking.SG	VK102	Iceland	Hofstadir	NA	65.61	-17.16	contextual	n/a	n/a	n/a	900	1100	1300	Shotgun	minus	ds	haploid	1071857	4.16	PRJEB37976	MargaryanWillerslevNature2020	PASS (literature)	2020_Margaryan_Viking	2.1.0
VK108.SG	Sweden_Viking.SG	F	NA	NA	Sweden_Viking.SG	VK108	Sweden	Malmo, Ljungbacka	NA	55.54	13.05	contextual	n/a	n/a	n/a	800	1000	1200	Shotgun	minus	ds	haploid	600690	0.87	PRJEB37976	MargaryanWillerslevNature2020	PASS (literature)	2020_Margaryan_Viking	2.1.0
VK110.SG	Iceland_Viking.SG	M	NA	NA	Iceland_Viking.SG	VK110	Iceland	Hofstadir	NA	65.61	-17.16	contextual	n/a	n/a	n/a	900	1100	1300	Shotgun	minus	ds	haploid	863996	1.79	PRJEB37976	MargaryanWillerslevNature2020	PASS (literature)	2020_Margaryan_Viking	2.1.0
VK111.SG	Iceland_Viking.SG	F	NA	NA	Iceland_Viking.SG	VK111	Iceland	Hofstadir	NA	65.61	-17.16	contextual	n/a	n/a	n/a	900	1100	1300	Shotgun	minus	ds	haploid	705578	1.08	PRJEB37976	MargaryanWillerslevNature2020	PASS (literature)	2020_Margaryan_Viking	2.1.0
VK113.SG	Norway_Medieval_o.SG	F	NA	NA	Norway_Medieval_o.SG	VK113	Norway	Nor Mid, Trondheim	NA	63.43	10.39	contextual	n/a	n/a	n/a	1100	1200	1300	Shotgun	minus	ds	haploid	122103	0.12	PRJEB37976	MargaryanWillerslevNature2020	PASS (literature)	2020_Margaryan_Viking	2.1.0
VK114.SG	Norway_Medieval.SG	F	NA	NA	Norway_Medieval.SG	VK114	Norway	Nor Mid, Trondheim	NA	63.43	10.39	contextual	n/a	n/a	n/a	1100	1200	1300	Shotgun	minus	ds	haploid	173118	0.16	PRJEB37976	MargaryanWillerslevNature2020	PASS (literature)	2020_Margaryan_Viking	2.1.0
VK117.SG	Norway_Medieval.SG	M	NA	NA	Norway_Medieval.SG	VK117	Norway	Nor Mid, Trondheim	NA	63.43	10.39	contextual	n/a	n/a	n/a	1100	1200	1300	Shotgun	minus	ds	haploid	248112	0.23	PRJEB37976	MargaryanWillerslevNature2020	PASS (literature)	2020_Margaryan_Viking	2.1.0
VK118.SG	Norway_Medieval.SG	F	NA	NA	Norway_Medieval.SG	VK118	Norway	Nor Mid, Trondheim	NA	63.43	10.39	contextual	n/a	n/a	n/a	1100	1200	1300	Shotgun	minus	ds	haploid	1148418	6.08	PRJEB37976	MargaryanWillerslevNature2020	PASS (literature)	2020_Margaryan_Viking	2.1.0
VK122.SG	Iceland_Viking.SG	F	NA	NA	Iceland_Viking.SG	VK122	Iceland	Hofstadir	NA	65.61	-17.16	contextual	n/a	n/a	n/a	900	1100	1300	Shotgun	minus	ds	haploid	859577	1.31	PRJEB37976	MargaryanWillerslevNature2020	PASS (literature)	2020_Margaryan_Viking	2.1.0
VK123.SG	Iceland_Viking.SG	M	NA	NA	Iceland_Viking.SG	VK123	Iceland	Hofstadir	NA	65.61	-17.16	contextual	n/a	n/a	n/a	900	1100	1300	Shotgun	minus	ds	haploid	671245	1.15	PRJEB37976	MargaryanWillerslevNature2020	PASS (literature)	2020_Margaryan_Viking	2.1.0
VK124.SG	Norway_Medieval.SG	F	NA	NA	Norway_Medieval.SG	VK124	Norway	Nor Mid, Trondheim	NA	63.43	10.39	contextual	n/a	n/a	n/a	1100	1200	1300	Shotgun	minus	ds	haploid	135110	0.2	PRJEB37976	MargaryanWillerslevNature2020	PASS (literature)	2020_Margaryan_Viking	2.1.0
VK127.SG	Iceland_Viking.SG	M	NA	NA	Iceland_Viking.SG	VK127	Iceland	Hringsdalur	NA	65.71	-23.75	contextual	n/a	n/a	n/a	900	950	1000	Shotgun	minus	ds	haploid	576553	1.06	PRJEB37976	MargaryanWillerslevNature2020	PASS (literature)	2020_Margaryan_Viking	2.1.0
VK128.SG	Iceland_Viking.SG	F	NA	NA	Iceland_Viking.SG	VK128	Iceland	Hringsdalur	NA	65.71	-23.75	contextual	n/a	n/a	n/a	900	950	1000	Shotgun	minus	ds	haploid	892296	1.49	PRJEB37976	MargaryanWillerslevNature2020	PASS (literature)	2020_Margaryan_Viking	2.1.0
VK129.SG	Iceland_Viking.SG	M	NA	NA	Iceland_Viking.SG	VK129	Iceland	Ingiridarstadir	NA	65.79	-17.34	contextual	n/a	n/a	n/a	900	950	1000	Shotgun	minus	ds	haploid	1149736	3.62	PRJEB37976	MargaryanWillerslevNature2020	PASS (literature)	2020_Margaryan_Viking	2.1.0
VK133.SG	Denmark_Viking.SG	M	NA	NA	Denmark_Viking.SG	VK133	Denmark	Funen, Galgedil	NA	55.5	10.33	contextual	n/a	n/a	n/a	700	900	1100	Shotgun	minus	ds	haploid	32085	0.04	PRJEB37976	MargaryanWillerslevNature2020	PASS (literature)	2020_Margaryan_Viking	2.1.0
VK134.SG	Denmark_Viking_o2.SG	M	NA	NA	Denmark_Viking_o2.SG	VK134	Denmark	Funen, Galgedil	NA	55.5	10.33	contextual	n/a	n/a	n/a	800	950	1100	Shotgun	minus	ds	haploid	522279	0.64	PRJEB37976	MargaryanWillerslevNature2020	PASS (literature)	2020_Margaryan_Viking	2.1.0
VK138.SG	Denmark_Viking.SG	M	NA	NA	Denmark_Viking.SG	VK138	Denmark	Funen, Galgedil	NA	55.5	10.33	contextual	n/a	n/a	n/a	800	950	1100	Shotgun	minus	ds	haploid	337800	0.39	PRJEB37976	MargaryanWillerslevNature2020	PASS (literature)	2020_Margaryan_Viking	2.1.0
VK139.SG	Denmark_Viking.SG	M	NA	NA	Denmark_Viking.SG	VK139	Denmark	Funen, Galgedil	NA	55.5	10.33	contextual	n/a	n/a	n/a	800	950	1100	Shotgun	minus	ds	haploid	376692	0.56	PRJEB37976	MargaryanWillerslevNature2020	PASS (literature)	2020_Margaryan_Viking	2.1.0
VK14.SG	Russia_Viking.SG	M	NA	NA	Russia_Viking.SG	VK14	Russia	Ladoga	NA	60	32.3	contextual	n/a	n/a	n/a	900	1050	1200	Shotgun	minus	ds	haploid	165822	0.16	PRJEB37976	MargaryanWillerslevNature2020	PASS (literature)	2020_Margaryan_Viking	2.1.0
VK141.SG	Denmark_Viking.SG	F	NA	NA	Denmark_Viking.SG	VK141	Denmark	Funen, Galgedil	NA	55.5	10.33	contextual	n/a	n/a	n/a	900	950	1000	Shotgun	minus	ds	haploid	813508	1.91	PRJEB37976	MargaryanWillerslevNature2020	PASS (literature)	2020_Margaryan_Viking	2.1.0
VK15.SG	Russia_Viking.SG	F	NA	NA	Russia_Viking.SG	VK15	Russia	Ladoga	NA	60	32.3	contextual	n/a	n/a	n/a	900	1050	1200	Shotgun	minus	ds	haploid	712828	1.22	PRJEB37976	MargaryanWillerslevNature2020	PASS (literature)	2020_Margaryan_Viking	2.1.0
VK158.SG	Russia_Viking.SG	F	NA	NA	Russia_Viking.SG	VK158	Russia	Pskov	NA	57.81	28.34	contextual	n/a	n/a	n/a	900	1000	1100	Shotgun	minus	ds	haploid	40079	0.04	PRJEB37976	MargaryanWillerslevNature2020	PASS (literature)	2020_Margaryan_Viking	2.1.0
VK159.SG	Russia_Viking.SG	M	NA	NA	Russia_Viking.SG	VK159	Russia	Pskov	NA	57.81	28.34	contextual	n/a	n/a	n/a	900	1000	1100	Shotgun	minus	ds	haploid	300773	0.36	PRJEB37976	MargaryanWillerslevNature2020	PASS (literature)	2020_Margaryan_Viking	2.1.0
VK16.SG	Russia_Viking.SG	M	NA	NA	Russia_Viking.SG	VK16	Russia	Ladoga	NA	60	32.3	contextual	n/a	n/a	n/a	900	1050	1200	Shotgun	minus	ds	haploid	239514	0.23	PRJEB37976	MargaryanWillerslevNature2020	PASS (literature)	2020_Margaryan_Viking	2.1.0
VK160.SG	Russia_Viking_o.SG	M	NA	NA	Russia_Viking_o.SG	VK160	Russia	Kurevanikha	NA	58.78	36.16	contextual	n/a	n/a	n/a	900	1100	1300	Shotgun	minus	ds	haploid	924245	1.78	PRJEB37976	MargaryanWillerslevNature2020	PASS (literature)	2020_Margaryan_Viking	2.1.0
VK161.SG	Russia_Viking.SG	M	NA	NA	Russia_Viking.SG	VK161	Russia	Kurevanikha	NA	58.78	36.16	contextual	n/a	n/a	n/a	900	1100	1300	Shotgun	minus	ds	haploid	22903	0.02	PRJEB37976	MargaryanWillerslevNature2020	PASS (literature)	2020_Margaryan_Viking	2.1.0
VK17.SG	Russia_Viking.SG	M	NA	NA	Russia_Viking.SG	VK17	Russia	Ladoga	NA	60	32.3	contextual	n/a	n/a	n/a	900	1050	1200	Shotgun	minus	ds	haploid	462645	0.52	PRJEB37976	MargaryanWillerslevNature2020	PASS (literature)	2020_Margaryan_Viking	2.1.0
VK18.SG	Russia_Viking_o.SG	M	NA	NA	Russia_Viking_o.SG	VK18	Russia	Ladoga	NA	60	32.3	contextual	n/a	n/a	n/a	900	1050	1200	Shotgun	minus	ds	haploid	556173	0.77	PRJEB37976	MargaryanWillerslevNature2020	PASS (literature)	2020_Margaryan_Viking	2.1.0
VK19.SG	Russia_Viking.SG	F	NA	NA	Russia_Viking.SG	VK19	Russia	Ladoga	NA	60	32.3	contextual	n/a	n/a	n/a	900	1050	1200	Shotgun	minus	ds	haploid	541977	0.63	PRJEB37976	MargaryanWillerslevNature2020	PASS (literature)	2020_Margaryan_Viking	2.1.0
VK20.SG	Russia_Viking.SG	M	NA	NA	Russia_Viking.SG	VK20	Russia	Ladoga	NA	60	32.3	contextual	n/a	n/a	n/a	1000	1050	1100	Shotgun	minus	ds	haploid	425990	0.5	PRJEB37976	MargaryanWillerslevNature2020	PASS (literature)	2020_Margaryan_Viking	2.1.0
VK21.SG	Russia_Viking_o.SG	F	NA	NA	Russia_Viking_o.SG	VK21	Russia	Ladoga	NA	60	32.3	contextual	n/a	n/a	n/a	900	1050	1200	Shotgun	minus	ds	haploid	192545	0.18	PRJEB37976	MargaryanWillerslevNature2020	PASS (literature)	2020_Margaryan_Viking	2.1.0
VK213.SG	Denmark_IA.SG	F	NA	NA	Denmark_IA.SG	VK213	Denmark	Sealand, Gerdrup	NA	55.73	12.12	C14	AAR-23142	1666	25	260	395	530	Shotgun	minus	ds	haploid	127011	0.12	PRJEB37976	MargaryanWillerslevNature2020	PASS (literature)	2020_Margaryan_Viking	2.1.0
VK215.SG	Denmark_Viking.SG	M	NA	NA	Denmark_Viking.SG	VK215	Denmark	Sealand, Gerdrup	NA	55.73	12.12	contextual	n/a	n/a	n/a	800	850	900	Shotgun	minus	ds	haploid	77489	0.07	PRJEB37976	MargaryanWillerslevNature2020	PASS (literature)	2020_Margaryan_Viking	2.1.0
VK216.SG	Denmark_Viking.SG	F	NA	NA	Denmark_Viking.SG	VK216	Denmark	Sealand, Gerdrup	NA	55.73	12.12	contextual	n/a	n/a	n/a	800	850	900	Shotgun	minus	ds	haploid	35546	0.03	PRJEB37976	MargaryanWillerslevNature2020	PASS (literature)	2020_Margaryan_Viking	2.1.0
VK217.SG	Sweden_Viking.SG	M	NA	NA	Sweden_Viking.SG	VK217	Sweden	Malmo, Ljungbacka	NA	55.54	13.05	contextual	n/a	n/a	n/a	800	1000	1200	Shotgun	minus	ds	haploid	153651	0.14	PRJEB37976	MargaryanWillerslevNature2020	PASS (literature)	2020_Margaryan_Viking	2.1.0
VK218.SG	Russia_Viking.SG	M	NA	NA	Russia_Viking.SG	VK218	Russia	Ladoga	NA	60	32.3	contextual	n/a	n/a	n/a	900	1050	1200	Shotgun	minus	ds	haploid	533898	0.58	PRJEB37976	MargaryanWillerslevNature2020	PASS (literature)	2020_Margaryan_Viking	2.1.0
VK219.SG	Russia_Viking.SG	M	NA	NA	Russia_Viking.SG	VK219	Russia	Ladoga	NA	60	32.3	contextual	n/a	n/a	n/a	900	1000	1100	Shotgun	minus	ds	haploid	946963	1.58	PRJEB37976	MargaryanWillerslevNature2020	PASS (literature)	2020_Margaryan_Viking	2.1.0
VK22.SG	Russia_Viking.SG	M	NA	NA	Russia_Viking.SG	VK22	Russia	Ladoga	NA	60	32.3	contextual	n/a	n/a	n/a	900	1050	1200	Shotgun	minus	ds	haploid	135602	0.12	PRJEB37976	MargaryanWillerslevNature2020	PASS (literature)	2020_Margaryan_Viking	2.1.0
VK220.SG	Russia_Viking.SG	M	NA	NA	Russia_Viking.SG	VK220	Russia	Ladoga	NA	60	32.3	contextual	n/a	n/a	n/a	900	1050	1200	Shotgun	minus	ds	haploid	1006845	1.82	PRJEB37976	MargaryanWillerslevNature2020	PASS (literature)	2020_Margaryan_Viking	2.1.0
VK221.SG	Russia_Viking.SG	M	NA	NA	Russia_Viking.SG	VK221	Russia	Ladoga	NA	60	32.3	contextual	n/a	n/a	n/a	800	900	1000	Shotgun	minus	ds	haploid	1033911	1.95	PRJEB37976	MargaryanWillerslevNature2020	PASS (literature)	2020_Margaryan_Viking	2.1.0
VK223.SG	Russia_Viking.SG	M	NA	NA	Russia_Viking.SG	VK223	Russia	Gnezdovo	NA	54.78	31.87	contextual	n/a	n/a	n/a	900	1000	1100	Shotgun	minus	ds	haploid	342239	0.35	PRJEB37976	MargaryanWillerslevNature2020	PASS (literature)	2020_Margaryan_Viking	2.1.0
VK224.SG	Russia_Viking.SG	M	NA	NA	Russia_Viking.SG	VK224	Russia	Gnezdovo	NA	54.78	31.87	contextual	n/a	n/a	n/a	900	1000	1100	Shotgun	minus	ds	haploid	225017	0.22	PRJEB37976	MargaryanWillerslevNature2020	PASS (literature)	2020_Margaryan_Viking	2.1.0
VK225.SG	Iceland_Viking.SG	M	NA	NA	Iceland_Viking.SG	VK225	Iceland	Hofstadir	NA	65.61	-17.16	contextual	n/a	n/a	n/a	900	1100	1300	Shotgun	minus	ds	haploid	435734	0.59	PRJEB37976	MargaryanWillerslevNature2020	PASS (literature)	2020_Margaryan_Viking	2.1.0
VK226.SG	Iceland_Viking.SG	F	NA	NA	Iceland_Viking.SG	VK226	Iceland	Hofstadir	NA	65.61	-17.16	contextual	n/a	n/a	n/a	900	1100	1300	Shotgun	minus	ds	haploid	39884	0.04	PRJEB37976	MargaryanWillerslevNature2020	PASS (literature)	2020_Margaryan_Viking	2.1.0
VK227.SG	Iceland_Viking.SG	F	NA	NA	Iceland_Viking.SG	VK227	Iceland	Hofstadir	NA	65.61	-17.16	contextual	n/a	n/a	n/a	900	1100	1300	Shotgun	minus	ds	haploid	399884	0.54	PRJEB37976	MargaryanWillerslevNature2020	PASS (literature)	2020_Margaryan_Viking	2.1.0
VK228.SG	Iceland_Viking.SG	F	NA	NA	Iceland_Viking.SG	VK228	Iceland	Hofstadir	NA	65.61	-17.16	contextual	n/a	n/a	n/a	900	1100	1300	Shotgun	minus	ds	haploid	48985	0.05	PRJEB37976	MargaryanWillerslevNature2020	PASS (literature)	2020_Margaryan_Viking	2.1.0
VK23.SG	Russia_Viking.SG	M	NA	NA	Russia_Viking.SG	VK23	Russia	Ladoga	NA	60	32.3	contextual	n/a	n/a	n/a	900	1050	1200	Shotgun	minus	ds	haploid	310452	0.33	PRJEB37976	MargaryanWillerslevNature2020	PASS (literature)	2020_Margaryan_Viking	2.1.0
VK230.SG	Iceland_Viking.SG	F	NA	NA	Iceland_Viking.SG	VK230	Iceland	Hofstadir	NA	65.61	-17.16	contextual	n/a	n/a	n/a	900	1100	1300	Shotgun	minus	ds	haploid	1075461	2.51	PRJEB37976	MargaryanWillerslevNature2020	PASS (literature)	2020_Margaryan_Viking	2.1.0
VK232.SG	Sweden_Viking.SG	M	NA	NA	Sweden_Viking.SG	VK232	Sweden	Gotland, Kopparsvik	NA	57.63	18.28	contextual	n/a	n/a	n/a	900	975	1050	Shotgun	minus	ds	haploid	312648	0.32	PRJEB37976	MargaryanWillerslevNature2020	PASS (literature)	2020_Margaryan_Viking	2.1.0
VK234.SG	Faroes_EarlyModern.SG	M	NA	NA	Faroes_EarlyModern.SG	VK234	Faroes	Faroes, Church2	NA	61.85	-6.8	contextual	n/a	n/a	n/a	1500	1600	1700	Shotgun	minus	ds	haploid	610659	0.71	PRJEB37976	MargaryanWillerslevNature2020	PASS (literature)	2020_Margaryan_Viking	2.1.0
VK236.SG	Faroes_EarlyModern.SG	F	NA	NA	Faroes_EarlyModern.SG	VK236	Faroes	Faroes, Church2	NA	61.85	-6.8	contextual	n/a	n/a	n/a	1500	1600	1700	Shotgun	minus	ds	haploid	900848	1.45	PRJEB37976	MargaryanWillerslevNature2020	PASS (literature)	2020_Margaryan_Viking	2.1.0
VK237.SG	Faroes_EarlyModern.SG	M	NA	NA	Faroes_EarlyModern.SG	VK237	Faroes	Faroes, Church2	NA	61.85	-6.8	contextual	n/a	n/a	n/a	1500	1600	1700	Shotgun	minus	ds	haploid	968989	1.64	PRJEB37976	MargaryanWillerslevNature2020	PASS (literature)	2020_Margaryan_Viking	2.1.0
VK238.SG	Faroes_EarlyModern.SG	M	NA	NA	Faroes_EarlyModern.SG	VK238	Faroes	Faroes, Church2	NA	61.85	-6.8	contextual	n/a	n/a	n/a	1500	1600	1700	Shotgun	minus	ds	haploid	889932	1.36	PRJEB37976	MargaryanWillerslevNature2020	PASS (literature)	2020_Margaryan_Viking	2.1.0
VK239.SG	Faroes_EarlyModern.SG	M	NA	NA	Faroes_EarlyModern.SG	VK239	Faroes	Faroes, Church2	NA	61.85	-6.8	contextual	n/a	n/a	n/a	1500	1600	1700	Shotgun	minus	ds	haploid	30716	0.03	PRJEB37976	MargaryanWillerslevNature2020	PASS (literature)	2020_Margaryan_Viking	2.1.0
VK24.SG	Faroes_Viking.SG	M	NA	NA	Faroes_Viking.SG	VK24	Faroes	Faroes, Hvalba	NA	61.6	-6.955	contextual	n/a	n/a	n/a	1000	1050	1100	Shotgun	minus	ds	haploid	168759	0.19	PRJEB37976	MargaryanWillerslevNature2020	PASS (literature)	2020_Margaryan_Viking	2.1.0
VK240.SG	Faroes_EarlyModern.SG	F	NA	NA	Faroes_EarlyModern.SG	VK240	Faroes	Faroes, Church2	NA	61.85	-6.8	contextual	n/a	n/a	n/a	1500	1600	1700	Shotgun	minus	ds	haploid	602230	0.73	PRJEB37976	MargaryanWillerslevNature2020	PASS (literature)	2020_Margaryan_Viking	2.1.0
VK241.SG	Faroes_EarlyModern.SG	F	NA	NA	Faroes_EarlyModern.SG	VK241	Faroes	Faroes, Church2	NA	61.85	-6.8	contextual	n/a	n/a	n/a	1500	1600	1700	Shotgun	minus	ds	haploid	632128	0.77	PRJEB37976	MargaryanWillerslevNature2020	PASS (literature)	2020_Margaryan_Viking	2.1.0
VK242.SG	Faroes_EarlyModern.SG	M	NA	NA	Faroes_EarlyModern.SG	VK242	Faroes	Faroes, Church2	NA	61.85	-6.8	contextual	n/a	n/a	n/a	1500	1600	1700	Shotgun	minus	ds	haploid	526924	0.6	PRJEB37976	MargaryanWillerslevNature2020	PASS (literature)	2020_Margaryan_Viking	2.1.0
VK244.SG	Faroes_EarlyModern.SG	M	NA	NA	Faroes_EarlyModern.SG	VK244	Faroes	Faroes, Church2	NA	61.85	-6.8	contextual	n/a	n/a	n/a	1500	1600	1700	Shotgun	minus	ds	haploid	504453	0.54	PRJEB37976	MargaryanWillerslevNature2020	PASS (literature)	2020_Margaryan_Viking	2.1.0
VK245.SG	Faroes_EarlyModern_o1.SG	M	NA	NA	Faroes_EarlyModern_o1.SG	VK245	Faroes	Faroes, Church2	NA	61.85	-6.8	contextual	n/a	n/a	n/a	1500	1600	1700	Shotgun	minus	ds	haploid	770854	1.08	PRJEB37976	MargaryanWillerslevNature2020	PASS (literature)	2020_Margaryan_Viking	2.1.0
VK247.SG	Denmark_Viking.SG	F	NA	NA	Denmark_Viking.SG	VK247	Denmark	Sealand, Lejre	NA	55.6	11.95	contextual	n/a	n/a	n/a	850	875	900	Shotgun	minus	ds	haploid	51466	0.05	PRJEB37976	MargaryanWillerslevNature2020	PASS (literature)	2020_Margaryan_Viking	2.1.0
VK248.SG	Faroes_EarlyModern.SG	M	NA	NA	Faroes_EarlyModern.SG	VK248	Faroes	Faroes, Church2	NA	61.85	-6.8	contextual	n/a	n/a	n/a	1500	1600	1700	Shotgun	minus	ds	haploid	86980	0.08	PRJEB37976	MargaryanWillerslevNature2020	PASS (literature)	2020_Margaryan_Viking	2.1.0
VK25.SG	Faroes_EarlyModern.SG	M	NA	NA	Faroes_EarlyModern.SG	VK25	Faroes	Faroes, Church2	NA	61.85	-6.8	contextual	n/a	n/a	n/a	1500	1600	1700	Shotgun	minus	ds	haploid	901863	1.89	PRJEB37976	MargaryanWillerslevNature2020	PASS (literature)	2020_Margaryan_Viking	2.1.0
VK251.SG	Sweden_Viking.SG	M	NA	NA	Sweden_Viking.SG	VK251	Sweden	Gotland, Kopparsvik	NA	57.63	18.28	contextual	n/a	n/a	n/a	900	975	1050	Shotgun	minus	ds	haploid	50813	0.04	PRJEB37976	MargaryanWillerslevNature2020	PASS (literature)	2020_Margaryan_Viking	2.1.0
VK254.SG	Russia_Viking.SG	F	NA	NA	Russia_Viking.SG	VK254	Russia	Gnezdovo	NA	54.78	31.87	contextual	n/a	n/a	n/a	900	1000	1100	Shotgun	minus	ds	haploid	477696	0.52	PRJEB37976	MargaryanWillerslevNature2020	PASS (literature)	2020_Margaryan_Viking	2.1.0
VK255.SG	Russia_Viking.SG	F	NA	NA	Russia_Viking.SG	VK255	Russia	Gnezdovo	NA	54.78	31.87	contextual	n/a	n/a	n/a	900	1000	1100	Shotgun	minus	ds	haploid	83423	0.07	PRJEB37976	MargaryanWillerslevNature2020	PASS (literature)	2020_Margaryan_Viking	2.1.0
VK265.SG	Sweden_Viking.SG	F	NA	NA	Sweden_Viking.SG	VK265	Sweden	Karda	NA	57.18	13.93	contextual	n/a	n/a	n/a	800	950	1100	Shotgun	minus	ds	haploid	793976	1.15	PRJEB37976	MargaryanWillerslevNature2020	PASS (literature)	2020_Margaryan_Viking	2.1.0
VK266.SG	Sweden_Viking.SG	F	NA	NA	Sweden_Viking.SG	VK266	Sweden	Karda	NA	57.18	13.93	contextual	n/a	n/a	n/a	800	950	1100	Shotgun	minus	ds	haploid	608783	0.75	PRJEB37976	MargaryanWillerslevNature2020	PASS (literature)	2020_Margaryan_Viking	2.1.0
VK267.SG	Sweden_Viking.SG	M	NA	NA	Sweden_Viking.SG	VK267	Sweden	Karda	NA	57.18	13.93	contextual	n/a	n/a	n/a	800	950	1100	Shotgun	minus	ds	haploid	62918	0.06	PRJEB37976	MargaryanWillerslevNature2020	PASS (literature)	2020_Margaryan_Viking	2.1.0
VK268.SG	Sweden_Viking.SG	M	NA	NA	Sweden_Viking.SG	VK268	Sweden	Karda	NA	57.18	13.93	contextual	n/a	n/a	n/a	800	950	1100	Shotgun	minus	ds	haploid	172556	0.16	PRJEB37976	MargaryanWillerslevNature2020	PASS (literature)	2020_Margaryan_Viking	2.1.0
VK269.SG	Sweden_Viking.SG	M	NA	NA	Sweden_Viking.SG	VK269	Sweden	Karda	NA	57.18	13.93	contextual	n/a	n/a	n/a	800	950	1100	Shotgun	minus	ds	haploid	80988	0.07	PRJEB37976	MargaryanWillerslevNature2020	PASS (literature)	2020_Margaryan_Viking	2.1.0
VK27.SG	Faroes_EarlyModern.SG	M	NA	NA	Faroes_EarlyModern.SG	VK27	Faroes	Faroes, Church2	NA	61.85	-6.8	contextual	n/a	n/a	n/a	1500	1600	1700	Shotgun	minus	ds	haploid	255977	0.25	PRJEB37976	MargaryanWillerslevNature2020	PASS (literature)	2020_Margaryan_Viking	2.1.0
VK270.SG	Sweden_Viking.SG	F	NA	NA	Sweden_Viking.SG	VK270	Sweden	Karda	NA	57.18	13.93	contextual	n/a	n/a	n/a	800	950	1100	Shotgun	minus	ds	haploid	42618	0.04	PRJEB37976	MargaryanWillerslevNature2020	PASS (literature)	2020_Margaryan_Viking	2.1.0
VK272.SG	Russia_Viking.SG	F	NA	NA	Russia_Viking.SG	VK272	Russia	Gnezdovo	NA	54.78	31.87	contextual	n/a	n/a	n/a	900	1000	1100	Shotgun	minus	ds	haploid	211214	0.2	PRJEB37976	MargaryanWillerslevNature2020	PASS (literature)	2020_Margaryan_Viking	2.1.0
VK273.SG	Russia_Viking.SG	M	NA	NA	Russia_Viking.SG	VK273	Russia	Gnezdovo	NA	54.78	31.87	contextual	n/a	n/a	n/a	900	1000	1100	Shotgun	minus	ds	haploid	781542	1.09	PRJEB37976	MargaryanWillerslevNature2020	PASS (literature)	2020_Margaryan_Viking	2.1.0
VK274.SG	Denmark_Viking.SG	M	NA	NA	Denmark_Viking.SG	VK274	Denmark	Langeland, Kaagarden	NA	54.85	10.78	contextual	n/a	n/a	n/a	900	950	1000	Shotgun	minus	ds	haploid	980635	1.72	PRJEB37976	MargaryanWillerslevNature2020	PASS (literature)	2020_Margaryan_Viking	2.1.0
VK275.SG	Denmark_Viking.SG	M	NA	NA	Denmark_Viking.SG	VK275	Denmark	Langeland, Kaagarden	NA	54.85	10.78	contextual	n/a	n/a	n/a	900	950	1000	Shotgun	minus	ds	haploid	424642	0.45	PRJEB37976	MargaryanWillerslevNature2020	PASS (literature)	2020_Margaryan_Viking	2.1.0
VK276.SG	Denmark_Viking.SG	F	NA	NA	Denmark_Viking.SG	VK276	Denmark	Langeland, Kaagarden	NA	54.85	10.78	contextual	n/a	n/a	n/a	900	950	1000	Shotgun	minus	ds	haploid	126722	0.12	PRJEB37976	MargaryanWillerslevNature2020	PASS (literature)	2020_Margaryan_Viking	2.1.0
VK278.SG	Denmark_Viking.SG	F	NA	NA	Denmark_Viking.SG	VK278	Denmark	Funen, Galgedil	NA	55.5	10.33	contextual	n/a	n/a	n/a	800	950	1100	Shotgun	minus	ds	haploid	565551	0.66	PRJEB37976	MargaryanWillerslevNature2020	PASS (literature)	2020_Margaryan_Viking	2.1.0
VK279.SG	Denmark_Viking.SG	M	NA	NA	Denmark_Viking.SG	VK279	Denmark	Funen, Galgedil	NA	55.5	10.33	contextual	n/a	n/a	n/a	900	950	1000	Shotgun	minus	ds	haploid	1088857	2.39	PRJEB37976	MargaryanWillerslevNature2020	PASS (literature)	2020_Margaryan_Viking	2.1.0
VK280.SG	Denmark_Viking.SG	M	NA	NA	Denmark_Viking.SG	VK280	Denmark	Funen, Galgedil	NA	55.5	10.33	contextual	n/a	n/a	n/a	800	950	1100	Shotgun	minus	ds	haploid	333823	0.34	PRJEB37976	MargaryanWillerslevNature2020	PASS (literature)	2020_Margaryan_Viking	2.1.0
VK281.SG	Denmark_Viking.SG	M	NA	NA	Denmark_Viking.SG	VK281	Denmark	Sealand, Borse	NA	55.13	11.95	contextual	n/a	n/a	n/a	900	950	1000	Shotgun	minus	ds	haploid	1038874	2.05	PRJEB37976	MargaryanWillerslevNature2020	PASS (literature)	2020_Margaryan_Viking	2.1.0
VK282.SG	Denmark_Viking.SG	M	NA	NA	Denmark_Viking.SG	VK282	Denmark	Langeland, Stengade I	NA	54.96	10.83	contextual	n/a	n/a	n/a	900	950	1000	Shotgun	minus	ds	haploid	417531	0.44	PRJEB37976	MargaryanWillerslevNature2020	PASS (literature)	2020_Margaryan_Viking	2.1.0
VK284.SG	Denmark_Viking.SG	F	NA	NA	Denmark_Viking.SG	VK284	Denmark	Sealand, Trekroner-Grydehej	NA	55.65	12.14	contextual	n/a	n/a	n/a	800	950	1100	Shotgun	minus	ds	haploid	779118	1.11	PRJEB37976	MargaryanWillerslevNature2020	PASS (literature)	2020_Margaryan_Viking	2.1.0
VK285.SG	Denmark_Viking.SG	F	NA	NA	Denmark_Viking.SG	VK285	Denmark	Langeland, Kaagarden	NA	54.85	10.78	contextual	n/a	n/a	n/a	900	950	1000	Shotgun	minus	ds	haploid	554911	0.66	PRJEB37976	MargaryanWillerslevNature2020	PASS (literature)	2020_Margaryan_Viking	2.1.0
VK286.SG	Denmark_Viking.SG	M	NA	NA	Denmark_Viking.SG	VK286	Denmark	Langeland, Bogevej	NA	54.87	10.72	contextual	n/a	n/a	n/a	900	950	1000	Shotgun	minus	ds	haploid	646082	0.81	PRJEB37976	MargaryanWillerslevNature2020	PASS (literature)	2020_Margaryan_Viking	2.1.0
VK287.SG	Denmark_Viking.SG	M	NA	NA	Denmark_Viking.SG	VK287	Denmark	Langeland, Kaagarden	NA	54.85	10.78	contextual	n/a	n/a	n/a	900	950	1000	Shotgun	minus	ds	haploid	459347	0.5	PRJEB37976	MargaryanWillerslevNature2020	PASS (literature)	2020_Margaryan_Viking	2.1.0
VK288.SG	Denmark_Viking.SG	F	NA	NA	Denmark_Viking.SG	VK288	Denmark	Langeland, Bogevej	NA	54.87	10.72	contextual	n/a	n/a	n/a	900	950	1000	Shotgun	minus	ds	haploid	643518	0.83	PRJEB37976	MargaryanWillerslevNature2020	PASS (literature)	2020_Margaryan_Viking	2.1.0
VK289.SG	Denmark_Viking.SG	M	NA	NA	Denmark_Viking.SG	VK289	Denmark	Langeland, Bodkergarden	NA	54.8	10.69	contextual	n/a	n/a	n/a	800	850	900	Shotgun	minus	ds	haploid	649416	0.81	PRJEB37976	MargaryanWillerslevNature2020	PASS (literature)	2020_Margaryan_Viking	2.1.0
VK29.SG	Sweden_Viking.SG	M	NA	NA	Sweden_Viking.SG	VK29	Sweden	Skara, Varnhem	NA	58.38	13.65	contextual	n/a	n/a	n/a	900	1050	1200	Shotgun	minus	ds	haploid	1039755	3.21	PRJEB37976	MargaryanWillerslevNature2020	PASS (literature)	2020_Margaryan_Viking	2.1.0
VK290.SG	Denmark_Viking.SG	M	NA	NA	Denmark_Viking.SG	VK290	Denmark	Langeland, Kumle hoje	NA	54.89	10.74	contextual	n/a	n/a	n/a	900	950	1000	Shotgun	minus	ds	haploid	894455	1.42	PRJEB37976	MargaryanWillerslevNature2020	PASS (literature)	2020_Margaryan_Viking	2.1.0
VK291.SG	Denmark_Viking.SG	M	NA	NA	Denmark_Viking.SG	VK291	Denmark	Langeland, Bodkergarden	NA	54.8	10.69	contextual	n/a	n/a	n/a	800	850	900	Shotgun	minus	ds	haploid	793335	1.11	PRJEB37976	MargaryanWillerslevNature2020	PASS (literature)	2020_Margaryan_Viking	2.1.0
VK292.SG	Denmark_Viking.SG	M	NA	NA	Denmark_Viking.SG	VK292	Denmark	Langeland, Bogevej	NA	54.87	10.72	contextual	n/a	n/a	n/a	900	950	1000	Shotgun	minus	ds	haploid	111892	0.1	PRJEB37976	MargaryanWillerslevNature2020	PASS (literature)	2020_Margaryan_Viking	2.1.0
VK294.SG	Denmark_Viking.SG	F	NA	NA	Denmark_Viking.SG	VK294	Denmark	Sealand, Bakkendrup	NA	55.56	11.25	contextual	n/a	n/a	n/a	850	875	900	Shotgun	minus	ds	haploid	789279	1.13	PRJEB37976	MargaryanWillerslevNature2020	PASS (literature)	2020_Margaryan_Viking	2.1.0
VK295.SG	Denmark_Viking.SG	M	NA	NA	Denmark_Viking.SG	VK295	Denmark	Funen, Hessum	NA	55.51	10.45	contextual	n/a	n/a	n/a	800	950	1100	Shotgun	minus	ds	haploid	512151	0.57	PRJEB37976	MargaryanWillerslevNature2020	PASS (literature)	2020_Margaryan_Viking	2.1.0
VK296.SG	Denmark_EarlyViking.SG	M	NA	NA	Denmark_EarlyViking.SG	VK296	Denmark	Sealand, Hundstrup Mose	NA	55.15	11.87	contextual	n/a	n/a	n/a	660	720	780	Shotgun	minus	ds	haploid	439704	0.46	PRJEB37976	MargaryanWillerslevNature2020	PASS (literature)	2020_Margaryan_Viking	2.1.0
VK297.SG	Denmark_EarlyViking.SG	M	NA	NA	Denmark_EarlyViking.SG	VK297	Denmark	Sealand, Hundstrup Mose	NA	55.15	11.87	contextual	n/a	n/a	n/a	670	750	830	Shotgun	minus	ds	haploid	578840	0.67	PRJEB37976	MargaryanWillerslevNature2020	PASS (literature)	2020_Margaryan_Viking	2.1.0
VK298.SG	Denmark_Viking.SG	F	NA	NA	Denmark_Viking.SG	VK298	Denmark	Sealand, Besser	NA	55.85	10.64	contextual	n/a	n/a	n/a	800	900	1000	Shotgun	minus	ds	haploid	383342	0.4	PRJEB37976	MargaryanWillerslevNature2020	PASS (literature)	2020_Margaryan_Viking	2.1.0
VK30.SG	Sweden_Viking.SG	M	NA	NA	Sweden_Viking.SG	VK30	Sweden	Skara, Varnhem	NA	58.38	13.65	contextual	n/a	n/a	n/a	900	1050	1200	Shotgun	minus	ds	haploid	346246	0.57	PRJEB37976	MargaryanWillerslevNature2020	PASS (literature)	2020_Margaryan_Viking	2.1.0
VK300.SG	Denmark_Viking.SG	F	NA	NA	Denmark_Viking.SG	VK300	Denmark	Jutland, Hesselbjerg	NA	55.95	10.2	contextual	n/a	n/a	n/a	850	875	900	Shotgun	minus	ds	haploid	460142	0.51	PRJEB37976	MargaryanWillerslevNature2020	PASS (literature)	2020_Margaryan_Viking	2.1.0
VK301.SG	Denmark_Viking.SG	M	NA	NA	Denmark_Viking.SG	VK301	Denmark	Funen, Ladby	NA	55.43	10.61	contextual	n/a	n/a	n/a	515	765	1015	Shotgun	minus	ds	haploid	614101	0.73	PRJEB37976	MargaryanWillerslevNature2020	PASS (literature)	2020_Margaryan_Viking	2.1.0
VK303.SG	Sweden_Viking.SG	F	NA	NA	Sweden_Viking.SG	VK303	Sweden	Skara, Varnhem	NA	58.38	13.65	contextual	n/a	n/a	n/a	900	1050	1200	Shotgun	minus	ds	haploid	1082681	2.5	PRJEB37976	MargaryanWillerslevNature2020	PASS (literature)	2020_Margaryan_Viking	2.1.0
VK306.SG	Sweden_Viking.SG	M	NA	NA	Sweden_Viking.SG	VK306	Sweden	Skara, Varnhem	NA	58.38	13.65	contextual	n/a	n/a	n/a	900	1050	1200	Shotgun	minus	ds	haploid	776372	1.05	PRJEB37976	MargaryanWillerslevNature2020	PASS (literature)	2020_Margaryan_Viking	2.1.0
VK308.SG	Sweden_Viking.SG	M	NA	NA	Sweden_Viking.SG	VK308	Sweden	Skara, Varnhem	NA	58.38	13.65	contextual	n/a	n/a	n/a	900	1050	1200	Shotgun	minus	ds	haploid	921318	1.46	PRJEB37976	MargaryanWillerslevNature2020	PASS (literature)	2020_Margaryan_Viking	2.1.0
VK309.SG	Sweden_Viking.SG	M	NA	NA	Sweden_Viking.SG	VK309	Sweden	Skara, Varnhem	NA	58.38	13.65	contextual	n/a	n/a	n/a	900	1050	1200	Shotgun	minus	ds	haploid	307059	0.31	PRJEB37976	MargaryanWillerslevNature2020	PASS (literature)	2020_Margaryan_Viking	2.1.0
VK31.SG	Sweden_Viking.SG	M	NA	NA	Sweden_Viking.SG	VK31	Sweden	Skara, Varnhem	NA	58.38	13.65	contextual	n/a	n/a	n/a	900	1050	1200	Shotgun	minus	ds	haploid	332301	0.38	PRJEB37976	MargaryanWillerslevNature2020	PASS (literature)	2020_Margaryan_Viking	2.1.0
VK312.SG	Denmark_Viking.SG	F	NA	NA	Denmark_Viking.SG	VK312	Denmark	Funen, Rantzausminde	NA	55.05	10.53	contextual	n/a	n/a	n/a	850	875	900	Shotgun	minus	ds	haploid	351934	0.36	PRJEB37976	MargaryanWillerslevNature2020	PASS (literature)	2020_Margaryan_Viking	2.1.0
VK313.SG	Denmark_Viking.SG	M	NA	NA	Denmark_Viking.SG	VK313	Denmark	Funen, Rantzausminde	NA	55.05	10.53	contextual	n/a	n/a	n/a	850	875	900	Shotgun	minus	ds	haploid	313934	0.32	PRJEB37976	MargaryanWillerslevNature2020	PASS (literature)	2020_Margaryan_Viking	2.1.0
VK314.SG	Denmark_Viking.SG	F	NA	NA	Denmark_Viking.SG	VK314	Denmark	Funen, Rantzausminde	NA	55.05	10.53	contextual	n/a	n/a	n/a	850	875	900	Shotgun	minus	ds	haploid	297294	0.3	PRJEB37976	MargaryanWillerslevNature2020	PASS (literature)	2020_Margaryan_Viking	2.1.0
VK315.SG	Denmark_Viking.SG	M	NA	NA	Denmark_Viking.SG	VK315	Denmark	Sealand, Bakkendrup	NA	55.56	11.25	contextual	n/a	n/a	n/a	850	875	900	Shotgun	minus	ds	haploid	516686	0.58	PRJEB37976	MargaryanWillerslevNature2020	PASS (literature)	2020_Margaryan_Viking	2.1.0
VK316.SG	Denmark_Viking.SG	M	NA	NA	Denmark_Viking.SG	VK316	Denmark	Funen, Hessum	NA	55.51	10.45	contextual	n/a	n/a	n/a	800	950	1100	Shotgun	minus	ds	haploid	907727	1.46	PRJEB37976	MargaryanWillerslevNature2020	PASS (literature)	2020_Margaryan_Viking	2.1.0
VK317.SG	Denmark_Viking_o1.SG	M	NA	NA	Denmark_Viking_o1.SG	VK317	Denmark	Langeland, Kaagarden	NA	54.85	10.78	contextual	n/a	n/a	n/a	900	950	1000	Shotgun	minus	ds	haploid	838093	1.23	PRJEB37976	MargaryanWillerslevNature2020	PASS (literature)	2020_Margaryan_Viking	2.1.0
VK319.SG	Denmark_Viking.SG	F	NA	NA	Denmark_Viking.SG	VK319	Denmark	Funen, Ladby	NA	55.43	10.61	contextual	n/a	n/a	n/a	700	800	900	Shotgun	minus	ds	haploid	494885	0.56	PRJEB37976	MargaryanWillerslevNature2020	PASS (literature)	2020_Margaryan_Viking	2.1.0
VK320.SG	Denmark_Viking.SG	M	NA	NA	Denmark_Viking.SG	VK320	Denmark	Langeland, Bogevej	NA	54.87	10.72	contextual	n/a	n/a	n/a	900	950	1000	Shotgun	minus	ds	haploid	878729	1.37	PRJEB37976	MargaryanWillerslevNature2020	PASS (literature)	2020_Margaryan_Viking	2.1.0
VK322.SG	Denmark_Viking.SG	F	NA	NA	Denmark_Viking.SG	VK322	Denmark	Jutland, Ribe	NA	55.33	8.76	C14	AAR-20096	1024	25	979	1050	1120	Shotgun	minus	ds	haploid	823730	1.26	PRJEB37976	MargaryanWillerslevNature2020	PASS (literature)	2020_Margaryan_Viking	2.1.0
VK323.SG	Denmark_Viking.SG	M	NA	NA	Denmark_Viking.SG	VK323	Denmark	Jutland, Ribe	NA	55.33	8.76	contextual	n/a	n/a	n/a	800	950	1100	Shotgun	minus	ds	haploid	872966	1.35	PRJEB37976	MargaryanWillerslevNature2020	PASS (literature)	2020_Margaryan_Viking	2.1.0
VK324.SG	Denmark_Viking.SG	M	NA	NA	Denmark_Viking.SG	VK324	Denmark	Jutland, Ribe	NA	55.33	8.76	C14	AAR-20086	1025	25	978	1049	1120	Shotgun	minus	ds	haploid	873999	1.35	PRJEB37976	MargaryanWillerslevNature2020	PASS (literature)	2020_Margaryan_Viking	2.1.0
VK325.SG	Denmark_Viking.SG	F	NA	NA	Denmark_Viking.SG	VK325	Denmark	Jutland, Ribe	NA	55.33	8.76	C14	AAR-20098	1223	25	702	794	885	Shotgun	minus	ds	haploid	515842	0.59	PRJEB37976	MargaryanWillerslevNature2020	PASS (literature)	2020_Margaryan_Viking	2.1.0
VK326.SG	Denmark_Viking.SG	M	NA	NA	Denmark_Viking.SG	VK326	Denmark	Jutland, Ribe	NA	55.33	8.76	C14	AAR-20100	1133	25	774	884	993	Shotgun	minus	ds	haploid	851174	1.26	PRJEB37976	MargaryanWillerslevNature2020	PASS (literature)	2020_Margaryan_Viking	2.1.0
VK327.SG	Denmark_Viking.SG	M	NA	NA	Denmark_Viking.SG	VK327	Denmark	Jutland, Ribe	NA	55.33	8.76	C14	AAR-20104	1070	27	894	960	1025	Shotgun	minus	ds	haploid	811572	1.16	PRJEB37976	MargaryanWillerslevNature2020	PASS (literature)	2020_Margaryan_Viking	2.1.0
VK328.SG	Denmark_Viking.SG	F	NA	NA	Denmark_Viking.SG	VK328	Denmark	Jutland, Ribe	NA	55.33	8.76	C14	AAR-20111	1182	25	772	860	949	Shotgun	minus	ds	haploid	799739	1.14	PRJEB37976	MargaryanWillerslevNature2020	PASS (literature)	2020_Margaryan_Viking	2.1.0
VK329.SG	Denmark_Viking.SG	M	NA	NA	Denmark_Viking.SG	VK329	Denmark	Jutland, Ribe	NA	55.33	8.76	C14	AAR-20112	1244	27	678	778	878	Shotgun	minus	ds	haploid	821915	1.2	PRJEB37976	MargaryanWillerslevNature2020	PASS (literature)	2020_Margaryan_Viking	2.1.0
VK33.SG	Sweden_Viking.SG	F	NA	NA	Sweden_Viking.SG	VK33	Sweden	Skara, Varnhem	NA	58.38	13.65	contextual	n/a	n/a	n/a	900	1050	1200	Shotgun	minus	ds	haploid	598474	0.94	PRJEB37976	MargaryanWillerslevNature2020	PASS (literature)	2020_Margaryan_Viking	2.1.0
VK330.SG	Denmark_Viking.SG	F	NA	NA	Denmark_Viking.SG	VK330	Denmark	Jutland, Ribe	NA	55.33	8.76	C14	AAR-20103	1002	28	991	1072	1153	Shotgun	minus	ds	haploid	750817	1.06	PRJEB37976	MargaryanWillerslevNature2020	PASS (literature)	2020_Margaryan_Viking	2.1.0
VK332.SG	Sweden_Viking.SG	M	NA	NA	Sweden_Viking.SG	VK332	Sweden	Oland	NA	56.41526	16.4326	C14	LuSNo-10564	1170	45	710	850	991	Shotgun	minus	ds	haploid	911077	1.46	PRJEB37976	MargaryanWillerslevNature2020	PASS (literature)	2020_Margaryan_Viking	2.1.0
VK333.SG	Sweden_Viking.SG	M	NA	NA	Sweden_Viking.SG	VK333	Sweden	Oland	NA	56.57652	16.46023	C14	LuSNo-10267	1140	50	772	893	1014	Shotgun	minus	ds	haploid	815576	1.17	PRJEB37976	MargaryanWillerslevNature2020	PASS (literature)	2020_Margaryan_Viking	2.1.0
VK334.SG	Sweden_Viking.SG	F	NA	NA	Sweden_Viking.SG	VK334	Sweden	Oland	NA	56.8058	16.73016	C14	LuSNo-10552	1005	45	901	1032	1162	Shotgun	minus	ds	haploid	491154	0.55	PRJEB37976	MargaryanWillerslevNature2020	PASS (literature)	2020_Margaryan_Viking	2.1.0
VK335.SG	Sweden_Viking.SG	M	NA	NA	Sweden_Viking.SG	VK335	Sweden	Oland	NA	56.72792	16.71917	contextual	n/a	n/a	n/a	800	950	1100	Shotgun	minus	ds	haploid	775488	1.06	PRJEB37976	MargaryanWillerslevNature2020	PASS (literature)	2020_Margaryan_Viking	2.1.0
VK336.SG	Sweden_Viking.SG	M	NA	NA	Sweden_Viking.SG	VK336	Sweden	Oland	NA	56.8058	16.73016	C14	LuSNo-10559	1175	45	707	848	990	Shotgun	minus	ds	haploid	836720	1.21	PRJEB37976	MargaryanWillerslevNature2020	PASS (literature)	2020_Margaryan_Viking	2.1.0
VK337.SG	Sweden_Viking.SG	M	NA	NA	Sweden_Viking.SG	VK337	Sweden	Oland	NA	56.4775	16.57611	C14	LuSNo-10270	1155	50	709	852	995	Shotgun	minus	ds	haploid	1042616	2.04	PRJEB37976	MargaryanWillerslevNature2020	PASS (literature)	2020_Margaryan_Viking	2.1.0
VK338.SG	Denmark_Viking.SG	M	NA	NA	Denmark_Viking.SG	VK338	Denmark	Langeland, Bogevej	NA	54.87	10.72	contextual	n/a	n/a	n/a	900	950	1000	Shotgun	minus	ds	haploid	503019	0.57	PRJEB37976	MargaryanWillerslevNature2020	PASS (literature)	2020_Margaryan_Viking	2.1.0
VK34.SG	Sweden_Viking.SG	M	NA	NA	Sweden_Viking.SG	VK34	Sweden	Skara, Varnhem	NA	58.38	13.65	contextual	n/a	n/a	n/a	900	1050	1200	Shotgun	minus	ds	haploid	822117	1.19	PRJEB37976	MargaryanWillerslevNature2020	PASS (literature)	2020_Margaryan_Viking	2.1.0
VK340.SG	Denmark_Viking.SG	F	NA	NA	Denmark_Viking.SG	VK340	Denmark	Jutland, Hesselbjerg	NA	55.95	10.2	contextual	n/a	n/a	n/a	850	875	900	Shotgun	minus	ds	haploid	548319	0.63	PRJEB37976	MargaryanWillerslevNature2020	PASS (literature)	2020_Margaryan_Viking	2.1.0
VK342.SG	Sweden_Viking.SG	M	NA	NA	Sweden_Viking.SG	VK342	Sweden	Oland	NA	56.44407	16.56563	contextual	n/a	n/a	n/a	800	950	1100	Shotgun	minus	ds	haploid	892579	1.4	PRJEB37976	MargaryanWillerslevNature2020	PASS (literature)	2020_Margaryan_Viking	2.1.0
VK343.SG	Sweden_Viking.SG	M	NA	NA	Sweden_Viking.SG	VK343	Sweden	Oland	NA	56.55242	16.62127	contextual	n/a	n/a	n/a	800	950	1100	Shotgun	minus	ds	haploid	846658	1.26	PRJEB37976	MargaryanWillerslevNature2020	PASS (literature)	2020_Margaryan_Viking	2.1.0
VK344.SG	Sweden_Viking.SG	M	NA	NA	Sweden_Viking.SG	VK344	Sweden	Oland	NA	56.32688	16.40662	contextual	n/a	n/a	n/a	800	950	1100	Shotgun	minus	ds	haploid	739024	0.98	PRJEB37976	MargaryanWillerslevNature2020	PASS (literature)	2020_Margaryan_Viking	2.1.0
VK345.SG	Sweden_Viking.SG	M	NA	NA	Sweden_Viking.SG	VK345	Sweden	Oland	NA	56.73215	16.72197	contextual	n/a	n/a	n/a	800	950	1100	Shotgun	minus	ds	haploid	780768	1.09	PRJEB37976	MargaryanWillerslevNature2020	PASS (literature)	2020_Margaryan_Viking	2.1.0
VK346.SG	Sweden_Viking.SG	M	NA	NA	Sweden_Viking.SG	VK346	Sweden	Oland	NA	56.72792	16.71917	contextual	n/a	n/a	n/a	800	950	1100	Shotgun	minus	ds	haploid	842935	1.26	PRJEB37976	MargaryanWillerslevNature2020	PASS (literature)	2020_Margaryan_Viking	2.1.0
VK347.SG	Sweden_Viking.SG	M	NA	NA	Sweden_Viking.SG	VK347	Sweden	Oland	NA	56.87924	16.72128	contextual	n/a	n/a	n/a	800	950	1100	Shotgun	minus	ds	haploid	18108	0.02	PRJEB37976	MargaryanWillerslevNature2020	PASS (literature)	2020_Margaryan_Viking	2.1.0
VK348.SG	Sweden_Viking.SG	M	NA	NA	Sweden_Viking.SG	VK348	Sweden	Oland	NA	56.87924	16.72128	contextual	n/a	n/a	n/a	800	950	1100	Shotgun	minus	ds	haploid	757042	1.03	PRJEB37976	MargaryanWillerslevNature2020	PASS (literature)	2020_Margaryan_Viking	2.1.0
VK349.SG	Sweden_Viking.SG	M	NA	NA	Sweden_Viking.SG	VK349	Sweden	Oland	NA	56.45938	16.43067	C14	LuSNo-10557	1190	45	690	834	977	Shotgun	minus	ds	haploid	834043	1.25	PRJEB37976	MargaryanWillerslevNature2020	PASS (literature)	2020_Margaryan_Viking	2.1.0
VK35.SG	Sweden_Viking.SG	M	NA	NA	Sweden_Viking.SG	VK35	Sweden	Skara, Varnhem	NA	58.38	13.65	contextual	n/a	n/a	n/a	900	1050	1200	Shotgun	minus	ds	haploid	744669	1.11	PRJEB37976	MargaryanWillerslevNature2020	PASS (literature)	2020_Margaryan_Viking	2.1.0
VK350.SG	Sweden_Viking.SG	F	NA	NA	Sweden_Viking.SG	VK350	Sweden	Oland	NA	56.73215	16.72197	C14	LuSNo-10562	1210	45	677	816	955	Shotgun	minus	ds	haploid	925627	1.56	PRJEB37976	MargaryanWillerslevNature2020	PASS (literature)	2020_Margaryan_Viking	2.1.0
VK352.SG	Sweden_Viking.SG	M	NA	NA	Sweden_Viking.SG	VK352	Sweden	Oland	NA	56.72071	16.71156	contextual	n/a	n/a	n/a	800	950	1100	Shotgun	minus	ds	haploid	801595	1.15	PRJEB37976	MargaryanWillerslevNature2020	PASS (literature)	2020_Margaryan_Viking	2.1.0
VK353.SG	Sweden_Viking.SG	F	NA	NA	Sweden_Viking.SG	VK353	Sweden	Oland	NA	56.41526	16.4326	C14	LuSNo-10539	1005	45	901	1032	1162	Shotgun	minus	ds	haploid	849145	1.3	PRJEB37976	MargaryanWillerslevNature2020	PASS (literature)	2020_Margaryan_Viking	2.1.0
VK354.SG	Sweden_Viking.SG	M	NA	NA	Sweden_Viking.SG	VK354	Sweden	Oland	NA	56.44407	16.56583	C14	LuSNo-10540	1035	45	892	1022	1153	Shotgun	minus	ds	haploid	569171	0.67	PRJEB37976	MargaryanWillerslevNature2020	PASS (literature)	2020_Margaryan_Viking	2.1.0
VK355.SG	Sweden_Viking.SG	M	NA	NA	Sweden_Viking.SG	VK355	Sweden	Oland	NA	56.28473	16.40936	C14	LuSNo-10546	1180	45	706	846	987	Shotgun	minus	ds	haploid	800890	1.13	PRJEB37976	MargaryanWillerslevNature2020	PASS (literature)	2020_Margaryan_Viking	2.1.0
VK357.SG	Sweden_Viking.SG	M	NA	NA	Sweden_Viking.SG	VK357	Sweden	Oland	NA	56.41526	16.4326	C14	LuSNo-10271	1000	50	899	1034	1168	Shotgun	minus	ds	haploid	881831	1.39	PRJEB37976	MargaryanWillerslevNature2020	PASS (literature)	2020_Margaryan_Viking	2.1.0
VK358.SG	Sweden_Viking.SG	F	NA	NA	Sweden_Viking.SG	VK358	Sweden	Oland	NA	56.8058	16.73016	C14	LuSNo-10567	1175	50	705	848	991	Shotgun	minus	ds	haploid	739384	1.03	PRJEB37976	MargaryanWillerslevNature2020	PASS (literature)	2020_Margaryan_Viking	2.1.0
VK361.SG	Denmark_Viking.SG	F	NA	NA	Denmark_Viking.SG	VK361	Denmark	Langeland, Bogevej	NA	54.87	10.72	contextual	n/a	n/a	n/a	900	950	1000	Shotgun	minus	ds	haploid	845450	1.26	PRJEB37976	MargaryanWillerslevNature2020	PASS (literature)	2020_Margaryan_Viking	2.1.0
VK362.SG	Denmark_Viking.SG	M	NA	NA	Denmark_Viking.SG	VK362	Denmark	Langeland, Bogevej	NA	54.87	10.72	contextual	n/a	n/a	n/a	900	950	1000	Shotgun	minus	ds	haploid	564820	0.64	PRJEB37976	MargaryanWillerslevNature2020	PASS (literature)	2020_Margaryan_Viking	2.1.0
VK363.SG	Denmark_Viking.SG	M	NA	NA	Denmark_Viking.SG	VK363	Denmark	Langeland, Bogevej	NA	54.87	10.72	contextual	n/a	n/a	n/a	900	950	1000	Shotgun	minus	ds	haploid	871534	1.34	PRJEB37976	MargaryanWillerslevNature2020	PASS (literature)	2020_Margaryan_Viking	2.1.0
VK364.SG	Denmark_Viking.SG	F	NA	NA	Denmark_Viking.SG	VK364	Denmark	Langeland, Bogevej	NA	54.87	10.72	contextual	n/a	n/a	n/a	900	950	1000	Shotgun	minus	ds	haploid	932317	1.58	PRJEB37976	MargaryanWillerslevNature2020	PASS (literature)	2020_Margaryan_Viking	2.1.0
VK365.SG	Denmark_Viking.SG	M	NA	NA	Denmark_Viking.SG	VK365	Denmark	Langeland, Bogevej	NA	54.87	10.72	contextual	n/a	n/a	n/a	900	950	1000	Shotgun	minus	ds	haploid	644350	0.76	PRJEB37976	MargaryanWillerslevNature2020	PASS (literature)	2020_Margaryan_Viking	2.1.0
VK366.SG	Denmark_Viking.SG	F	NA	NA	Denmark_Viking.SG	VK366	Denmark	Langeland, Bogevej	NA	54.87	10.72	contextual	n/a	n/a	n/a	900	950	1000	Shotgun	minus	ds	haploid	587530	0.67	PRJEB37976	MargaryanWillerslevNature2020	PASS (literature)	2020_Margaryan_Viking	2.1.0
VK367.SG	Denmark_Viking.SG	M	NA	NA	Denmark_Viking.SG	VK367	Denmark	Langeland, Bogevej	NA	54.87	10.72	contextual	n/a	n/a	n/a	900	950	1000	Shotgun	minus	ds	haploid	771961	1.05	PRJEB37976	MargaryanWillerslevNature2020	PASS (literature)	2020_Margaryan_Viking	2.1.0
VK368.SG	Denmark_Viking.SG	F	NA	NA	Denmark_Viking.SG	VK368	Denmark	Langeland, Bogevej	NA	54.87	10.72	contextual	n/a	n/a	n/a	900	950	1000	Shotgun	minus	ds	haploid	834105	1.26	PRJEB37976	MargaryanWillerslevNature2020	PASS (literature)	2020_Margaryan_Viking	2.1.0
VK369.SG	Denmark_Viking.SG	M	NA	NA	Denmark_Viking.SG	VK369	Denmark	Sealand, Bakkendrup	NA	55.56	11.25	contextual	n/a	n/a	n/a	850	875	900	Shotgun	minus	ds	haploid	801465	1.14	PRJEB37976	MargaryanWillerslevNature2020	PASS (literature)	2020_Margaryan_Viking	2.1.0
VK370.SG	Denmark_Viking.SG	F	NA	NA	Denmark_Viking.SG	VK370	Denmark	Funen, Galgedil	NA	55.5	10.33	contextual	n/a	n/a	n/a	800	950	1100	Shotgun	minus	ds	haploid	858951	1.31	PRJEB37976	MargaryanWillerslevNature2020	PASS (literature)	2020_Margaryan_Viking	2.1.0
VK371.SG	Denmark_Viking.SG	F	NA	NA	Denmark_Viking.SG	VK371	Denmark	Funen, Galgedil	NA	55.5	10.33	contextual	n/a	n/a	n/a	780	885	990	Shotgun	minus	ds	haploid	565022	0.66	PRJEB37976	MargaryanWillerslevNature2020	PASS (literature)	2020_Margaryan_Viking	2.1.0
VK372.SG	Denmark_Viking.SG	F	NA	NA	Denmark_Viking.SG	VK372	Denmark	Funen, Galgedil	NA	55.5	10.33	contextual	n/a	n/a	n/a	800	950	1100	Shotgun	minus	ds	haploid	881424	1.35	PRJEB37976	MargaryanWillerslevNature2020	PASS (literature)	2020_Margaryan_Viking	2.1.0
VK373.SG	Denmark_Viking.SG	M	NA	NA	Denmark_Viking.SG	VK373	Denmark	Funen, Galgedil	NA	55.5	10.33	contextual	n/a	n/a	n/a	800	950	1100	Shotgun	minus	ds	haploid	794470	1.09	PRJEB37976	MargaryanWillerslevNature2020	PASS (literature)	2020_Margaryan_Viking	2.1.0
VK379.SG	Sweden_EarlyViking.SG	M	NA	NA	Sweden_EarlyViking.SG	VK379	Sweden	Oland	NA	57.35012	17.07584	contextual	n/a	n/a	n/a	700	750	800	Shotgun	minus	ds	haploid	80244	0.07	PRJEB37976	MargaryanWillerslevNature2020	PASS (literature)	2020_Margaryan_Viking	2.1.0
VK380.SG	Sweden_Viking.SG	M	NA	NA	Sweden_Viking.SG	VK380	Sweden	Oland	NA	57.34264	17.02091	contextual	n/a	n/a	n/a	800	950	1100	Shotgun	minus	ds	haploid	124254	0.11	PRJEB37976	MargaryanWillerslevNature2020	PASS (literature)	2020_Margaryan_Viking	2.1.0
VK382.SG	Sweden_EarlyViking.SG	M	NA	NA	Sweden_EarlyViking.SG	VK382	Sweden	Oland	NA	57.35012	17.07584	contextual	n/a	n/a	n/a	700	750	800	Shotgun	minus	ds	haploid	69294	0.06	PRJEB37976	MargaryanWillerslevNature2020	PASS (literature)	2020_Margaryan_Viking	2.1.0
VK383.SG	Denmark_Viking.SG	F	NA	NA	Denmark_Viking.SG	VK383	Denmark	Jutland, Hesselbjerg	NA	55.95	10.2	contextual	n/a	n/a	n/a	850	875	900	Shotgun	minus	ds	haploid	50562	0.04	PRJEB37976	MargaryanWillerslevNature2020	PASS (literature)	2020_Margaryan_Viking	2.1.0
VK384.SG	Denmark_Viking.SG	M	NA	NA	Denmark_Viking.SG	VK384	Denmark	Jutland, Hesselbjerg	NA	55.95	10.2	contextual	n/a	n/a	n/a	850	875	900	Shotgun	minus	ds	haploid	838230	1.21	PRJEB37976	MargaryanWillerslevNature2020	PASS (literature)	2020_Margaryan_Viking	2.1.0
VK385.SG	Denmark_Viking.SG	F	NA	NA	Denmark_Viking.SG	VK385	Denmark	Sealand, Lejre	NA	55.6	11.95	contextual	n/a	n/a	n/a	850	875	900	Shotgun	minus	ds	haploid	934383	1.53	PRJEB37976	MargaryanWillerslevNature2020	PASS (literature)	2020_Margaryan_Viking	2.1.0
VK386.SG	Norway_Viking.SG	M	NA	NA	Norway_Viking.SG	VK386	Norway	Nor South, Oppland	NA	62.09	9.05	contextual	n/a	n/a	n/a	800	950	1100	Shotgun	minus	ds	haploid	850036	1.22	PRJEB37976	MargaryanWillerslevNature2020	PASS (literature)	2020_Margaryan_Viking	2.1.0
VK387.SG	Norway_Viking.SG	F	NA	NA	Norway_Viking.SG	VK387	Norway	Nor South, Oppland	NA	60.31	10.43	contextual	n/a	n/a	n/a	900	1000	1100	Shotgun	minus	ds	haploid	781594	1.09	PRJEB37976	MargaryanWillerslevNature2020	PASS (literature)	2020_Margaryan_Viking	2.1.0
VK388.SG	Norway_Viking.SG	M	NA	NA	Norway_Viking.SG	VK388	Norway	Nor North, Nordland	NA	68.34	15.66	contextual	n/a	n/a	n/a	700	1150	1600	Shotgun	minus	ds	haploid	746688	0.98	PRJEB37976	MargaryanWillerslevNature2020	PASS (literature)	2020_Margaryan_Viking	2.1.0
VK389.SG	Norway_Viking.SG	M	NA	NA	Norway_Viking.SG	VK389	Norway	Nor South, Telemark	NA	59.22	9.61	contextual	n/a	n/a	n/a	900	950	1000	Shotgun	minus	ds	haploid	795898	1.11	PRJEB37976	MargaryanWillerslevNature2020	PASS (literature)	2020_Margaryan_Viking	2.1.0
VK39.SG	Sweden_Viking.SG	M	NA	NA	Sweden_Viking.SG	VK39	Sweden	Skara, Varnhem	NA	58.38	13.65	contextual	n/a	n/a	n/a	900	1050	1200	Shotgun	minus	ds	haploid	126254	0.16	PRJEB37976	MargaryanWillerslevNature2020	PASS (literature)	2020_Margaryan_Viking	2.1.0
VK390.SG	Norway_IA.SG	M	NA	NA	Norway_IA.SG	VK390	Norway	Nor South, Telemark	NA	59.22	9.59	contextual	n/a	n/a	n/a	400	500	600	Shotgun	minus	ds	haploid	913922	1.45	PRJEB37976	MargaryanWillerslevNature2020	PASS (literature)	2020_Margaryan_Viking	2.1.0
VK391.SG	Norway_IA.SG	F	NA	NA	Norway_IA.SG	VK391	Norway	Nor South, Telemark	NA	59.22	9.59	contextual	n/a	n/a	n/a	400	500	600	Shotgun	minus	ds	haploid	411560	0.42	PRJEB37976	MargaryanWillerslevNature2020	PASS (literature)	2020_Margaryan_Viking	2.1.0
VK392.SG	Norway_Viking.SG	F	NA	NA	Norway_Viking.SG	VK392	Norway	Nor South, Telemark	NA	59.58	7.92	contextual	n/a	n/a	n/a	700	850	1000	Shotgun	minus	ds	haploid	761774	1.05	PRJEB37976	MargaryanWillerslevNature2020	PASS (literature)	2020_Margaryan_Viking	2.1.0
VK393.SG	Norway_Viking.SG	F	NA	NA	Norway_Viking.SG	VK393	Norway	Nor South, Hedmark	NA	60.84	11	contextual	n/a	n/a	n/a	900	950	1000	Shotgun	minus	ds	haploid	821350	1.2	PRJEB37976	MargaryanWillerslevNature2020	PASS (literature)	2020_Margaryan_Viking	2.1.0
VK394.SG	Norway_Viking.SG	M	NA	NA	Norway_Viking.SG	VK394	Norway	Nor South, Hedmark	NA	61.15	11.34	contextual	n/a	n/a	n/a	900	950	1000	Shotgun	minus	ds	haploid	612963	0.74	PRJEB37976	MargaryanWillerslevNature2020	PASS (literature)	2020_Margaryan_Viking	2.1.0
VK395.SG	Sweden_Viking.SG	M	NA	NA	Sweden_Viking.SG	VK395	Sweden	Skara, Varnhem	NA	58.38	13.65	contextual	n/a	n/a	n/a	900	1050	1200	Shotgun	minus	ds	haploid	904436	1.44	PRJEB37976	MargaryanWillerslevNature2020	PASS (literature)	2020_Margaryan_Viking	2.1.0
VK396.SG	Sweden_Viking.SG	M	NA	NA	Sweden_Viking.SG	VK396	Sweden	Skara, Varnhem	NA	58.38	13.65	contextual	n/a	n/a	n/a	900	1050	1200	Shotgun	minus	ds	haploid	819972	1.19	PRJEB37976	MargaryanWillerslevNature2020	PASS (literature)	2020_Margaryan_Viking	2.1.0
VK397.SG	Sweden_Viking.SG	M	NA	NA	Sweden_Viking.SG	VK397	Sweden	Skara, Varnhem	NA	58.38	13.65	contextual	n/a	n/a	n/a	900	1050	1200	Shotgun	minus	ds	haploid	882441	1.37	PRJEB37976	MargaryanWillerslevNature2020	PASS (literature)	2020_Margaryan_Viking	2.1.0
VK398.SG	Sweden_Viking.SG	M	NA	NA	Sweden_Viking.SG	VK398	Sweden	Skara, Varnhem	NA	58.38	13.65	contextual	n/a	n/a	n/a	900	1050	1200	Shotgun	minus	ds	haploid	849788	1.29	PRJEB37976	MargaryanWillerslevNature2020	PASS (literature)	2020_Margaryan_Viking	2.1.0
VK399.SG	Sweden_Viking.SG	M	NA	NA	Sweden_Viking.SG	VK399	Sweden	Skara, Varnhem	NA	58.38	13.65	contextual	n/a	n/a	n/a	900	1050	1200	Shotgun	minus	ds	haploid	975613	1.71	PRJEB37976	MargaryanWillerslevNature2020	PASS (literature)	2020_Margaryan_Viking	2.1.0
VK40.SG	Sweden_Viking.SG	M	NA	NA	Sweden_Viking.SG	VK40	Sweden	Skara, Varnhem	NA	58.38	13.65	contextual	n/a	n/a	n/a	900	1050	1200	Shotgun	minus	ds	haploid	929433	1.87	PRJEB37976	MargaryanWillerslevNature2020	PASS (literature)	2020_Margaryan_Viking	2.1.0
VK400.SG	Sweden_Viking.SG	M	NA	NA	Sweden_Viking.SG	VK400	Sweden	Skara, Varnhem	NA	58.38	13.65	contextual	n/a	n/a	n/a	900	1050	1200	Shotgun	minus	ds	haploid	772468	1.07	PRJEB37976	MargaryanWillerslevNature2020	PASS (literature)	2020_Margaryan_Viking	2.1.0
VK401.SG	Sweden_Viking.SG	M	NA	NA	Sweden_Viking.SG	VK401	Sweden	Skara, Varnhem	NA	58.38	13.65	contextual	n/a	n/a	n/a	900	1050	1200	Shotgun	minus	ds	haploid	850660	1.26	PRJEB37976	MargaryanWillerslevNature2020	PASS (literature)	2020_Margaryan_Viking	2.1.0
VK402.SG	Sweden_Viking.SG	F	NA	NA	Sweden_Viking.SG	VK402	Sweden	Skara, Varnhem	NA	58.38	13.65	contextual	n/a	n/a	n/a	900	1050	1200	Shotgun	minus	ds	haploid	917169	1.53	PRJEB37976	MargaryanWillerslevNature2020	PASS (literature)	2020_Margaryan_Viking	2.1.0
VK403.SG	Sweden_Viking.SG	M	NA	NA	Sweden_Viking.SG	VK403	Sweden	Skara, Varnhem	NA	58.38	13.65	contextual	n/a	n/a	n/a	900	1050	1200	Shotgun	minus	ds	haploid	916539	1.49	PRJEB37976	MargaryanWillerslevNature2020	PASS (literature)	2020_Margaryan_Viking	2.1.0
VK404.SG	Sweden_Viking.SG	M	NA	NA	Sweden_Viking.SG	VK404	Sweden	Skara, Varnhem	NA	58.38	13.65	contextual	n/a	n/a	n/a	900	1050	1200	Shotgun	minus	ds	haploid	899267	1.43	PRJEB37976	MargaryanWillerslevNature2020	PASS (literature)	2020_Margaryan_Viking	2.1.0
VK405.SG	Sweden_Viking.SG	M	NA	NA	Sweden_Viking.SG	VK405	Sweden	Skara, Varnhem	NA	58.38	13.65	contextual	n/a	n/a	n/a	900	1050	1200	Shotgun	minus	ds	haploid	756073	1.03	PRJEB37976	MargaryanWillerslevNature2020	PASS (literature)	2020_Margaryan_Viking	2.1.0
VK406.SG	Sweden_Viking.SG	M	NA	NA	Sweden_Viking.SG	VK406	Sweden	Skara, Varnhem	NA	58.38	13.65	contextual	n/a	n/a	n/a	900	1050	1200	Shotgun	minus	ds	haploid	860100	1.3	PRJEB37976	MargaryanWillerslevNature2020	PASS (literature)	2020_Margaryan_Viking	2.1.0
VK407.SG	Sweden_Viking.SG	M	NA	NA	Sweden_Viking.SG	VK407	Sweden	Skara, Varnhem	NA	58.38	13.65	contextual	n/a	n/a	n/a	900	1050	1200	Shotgun	minus	ds	haploid	239208	0.23	PRJEB37976	MargaryanWillerslevNature2020	PASS (literature)	2020_Margaryan_Viking	2.1.0
VK408.SG	Russia_Viking.SG	M	NA	NA	Russia_Viking.SG	VK408	Russia	Ladoga	NA	60	32.3	contextual	n/a	n/a	n/a	900	1050	1200	Shotgun	minus	ds	haploid	176586	0.17	PRJEB37976	MargaryanWillerslevNature2020	PASS (literature)	2020_Margaryan_Viking	2.1.0
VK409.SG	Russia_Viking.SG	M	NA	NA	Russia_Viking.SG	VK409	Russia	Ladoga	NA	60	32.3	contextual	n/a	n/a	n/a	900	1050	1200	Shotgun	minus	ds	haploid	177947	0.17	PRJEB37976	MargaryanWillerslevNature2020	PASS (literature)	2020_Margaryan_Viking	2.1.0
VK410.SG	Russia_Viking.SG	M	NA	NA	Russia_Viking.SG	VK410	Russia	Ladoga	NA	60	32.3	contextual	n/a	n/a	n/a	1000	1100	1200	Shotgun	minus	ds	haploid	140418	0.13	PRJEB37976	MargaryanWillerslevNature2020	PASS (literature)	2020_Margaryan_Viking	2.1.0
VK411.SG	Denmark_Viking.SG	M	NA	NA	Denmark_Viking.SG	VK411	Denmark	Funen, Galgedil	NA	55.5	10.33	contextual	n/a	n/a	n/a	800	950	1100	Shotgun	minus	ds	haploid	21244	0.02	PRJEB37976	MargaryanWillerslevNature2020	PASS (literature)	2020_Margaryan_Viking	2.1.0
VK413.SG	Russia_Viking_o.SG	F	NA	NA	Russia_Viking_o.SG	VK413	Russia	Gnezdovo	NA	54.78	31.87	contextual	n/a	n/a	n/a	900	1000	1100	Shotgun	minus	ds	haploid	30789	0.03	PRJEB37976	MargaryanWillerslevNature2020	PASS (literature)	2020_Margaryan_Viking	2.1.0
VK414.SG	Norway_Viking.SG	M	NA	NA	Norway_Viking.SG	VK414	Norway	Nor South, Oppland	NA	61.88	8.4	contextual	n/a	n/a	n/a	900	1000	1100	Shotgun	minus	ds	haploid	844528	1.23	PRJEB37976	MargaryanWillerslevNature2020	PASS (literature)	2020_Margaryan_Viking	2.1.0
VK415.SG	Norway_Viking.SG	F	NA	NA	Norway_Viking.SG	VK415	Norway	Nor South, Oppland	NA	60.29	10.63	contextual	n/a	n/a	n/a	700	900	1100	Shotgun	minus	ds	haploid	829877	1.22	PRJEB37976	MargaryanWillerslevNature2020	PASS (literature)	2020_Margaryan_Viking	2.1.0
VK417.SG	Norway_Viking.SG	F	NA	NA	Norway_Viking.SG	VK417	Norway	Nor South, Oppland	NA	60.36	10.57	contextual	n/a	n/a	n/a	600	850	1100	Shotgun	minus	ds	haploid	804587	1.15	PRJEB37976	MargaryanWillerslevNature2020	PASS (literature)	2020_Margaryan_Viking	2.1.0
VK418.SG	Norway_IA.SG	M	NA	NA	Norway_IA.SG	VK418	Norway	Nor North, Nordland	NA	67.94	14.98	contextual	n/a	n/a	n/a	300	350	400	Shotgun	minus	ds	haploid	723669	0.93	PRJEB37976	MargaryanWillerslevNature2020	PASS (literature)	2020_Margaryan_Viking	2.1.0
VK419.SG	Norway_Viking.SG	M	NA	NA	Norway_Viking.SG	VK419	Norway	Nor North, Nordland	NA	67.29	14.42	contextual	n/a	n/a	n/a	500	750	1000	Shotgun	minus	ds	haploid	847403	1.23	PRJEB37976	MargaryanWillerslevNature2020	PASS (literature)	2020_Margaryan_Viking	2.1.0
VK42.SG	Sweden_Viking.SG	M	NA	NA	Sweden_Viking.SG	VK42	Sweden	Skara, Varnhem	NA	58.38	13.65	contextual	n/a	n/a	n/a	900	1050	1200	Shotgun	minus	ds	haploid	1220358	9.25	PRJEB37976	MargaryanWillerslevNature2020	PASS (literature)	2020_Margaryan_Viking	2.1.0
VK420.SG	Norway_Viking.SG	M	NA	NA	Norway_Viking.SG	VK420	Norway	Nor South, Hedmark	NA	60.8	11.1	contextual	n/a	n/a	n/a	700	900	1100	Shotgun	minus	ds	haploid	936894	1.53	PRJEB37976	MargaryanWillerslevNature2020	PASS (literature)	2020_Margaryan_Viking	2.1.0
VK421.SG	Norway_Viking.SG	M	NA	NA	Norway_Viking.SG	VK421	Norway	Nor South, Oppland	NA	60.31	10.43	contextual	n/a	n/a	n/a	900	1000	1100	Shotgun	minus	ds	haploid	16018	0.01	PRJEB37976	MargaryanWillerslevNature2020	PASS (literature)	2020_Margaryan_Viking	2.1.0
VK422.SG	Norway_Viking.SG	M	NA	NA	Norway_Viking.SG	VK422	Norway	Nor South, Hedmark	NA	61.15	11.34	contextual	n/a	n/a	n/a	900	950	1000	Shotgun	minus	ds	haploid	791876	1.07	PRJEB37976	MargaryanWillerslevNature2020	PASS (literature)	2020_Margaryan_Viking	2.1.0
VK424.SG	Sweden_Viking.SG	M	NA	NA	Sweden_Viking.SG	VK424	Sweden	Skara, Varnhem	NA	58.38	13.65	contextual	n/a	n/a	n/a	900	1050	1200	Shotgun	minus	ds	haploid	146864	0.14	PRJEB37976	MargaryanWillerslevNature2020	PASS (literature)	2020_Margaryan_Viking	2.1.0
VK425.SG	Sweden_Viking.SG	M	NA	NA	Sweden_Viking.SG	VK425	Sweden	Skara, Varnhem	NA	58.38	13.65	contextual	n/a	n/a	n/a	900	1050	1200	Shotgun	minus	ds	haploid	129458	0.12	PRJEB37976	MargaryanWillerslevNature2020	PASS (literature)	2020_Margaryan_Viking	2.1.0
VK426.SG	Sweden_Viking.SG	M	NA	NA	Sweden_Viking.SG	VK426	Sweden	Skara, Varnhem	NA	58.38	13.65	contextual	n/a	n/a	n/a	900	1050	1200	Shotgun	minus	ds	haploid	129187	0.12	PRJEB37976	MargaryanWillerslevNature2020	PASS (literature)	2020_Margaryan_Viking	2.1.0
VK427.SG	Sweden_Viking.SG	M	NA	NA	Sweden_Viking.SG	VK427	Sweden	Skara, Varnhem	NA	58.38	13.65	contextual	n/a	n/a	n/a	900	1050	1200	Shotgun	minus	ds	haploid	121773	0.11	PRJEB37976	MargaryanWillerslevNature2020	PASS (literature)	2020_Margaryan_Viking	2.1.0
VK428.SG	Sweden_Viking.SG	F	NA	NA	Sweden_Viking.SG	VK428	Sweden	Gotland, Frojel	NA	57.34	18.19	contextual	n/a	n/a	n/a	900	975	1050	Shotgun	minus	ds	haploid	188874	0.18	PRJEB37976	MargaryanWillerslevNature2020	PASS (literature)	2020_Margaryan_Viking	2.1.0
VK429.SG	Sweden_Viking.SG	F	NA	NA	Sweden_Viking.SG	VK429	Sweden	Gotland, Frojel	NA	57.34	18.19	contextual	n/a	n/a	n/a	900	975	1050	Shotgun	minus	ds	haploid	1103651	2.73	PRJEB37976	MargaryanWillerslevNature2020	PASS (literature)	2020_Margaryan_Viking	2.1.0
VK430.SG	Sweden_Viking.SG	M	NA	NA	Sweden_Viking.SG	VK430	Sweden	Gotland, Frojel	NA	57.34	18.19	contextual	n/a	n/a	n/a	900	975	1050	Shotgun	minus	ds	haploid	195967	0.18	PRJEB37976	MargaryanWillerslevNature2020	PASS (literature)	2020_Margaryan_Viking	2.1.0
VK431.SG	Sweden_Viking.SG	M	NA	NA	Sweden_Viking.SG	VK431	Sweden	Gotland, Frojel	NA	57.34	18.19	contextual	n/a	n/a	n/a	900	975	1050	Shotgun	minus	ds	haploid	260980	0.25	PRJEB37976	MargaryanWillerslevNature2020	PASS (literature)	2020_Margaryan_Viking	2.1.0
VK432.SG	Sweden_Viking.SG	F	NA	NA	Sweden_Viking.SG	VK432	Sweden	Gotland, Frojel	NA	57.34	18.19	contextual	n/a	n/a	n/a	900	975	1050	Shotgun	minus	ds	haploid	299618	0.3	PRJEB37976	MargaryanWillerslevNature2020	PASS (literature)	2020_Margaryan_Viking	2.1.0
VK433.SG	Sweden_Viking.SG	F	NA	NA	Sweden_Viking.SG	VK433	Sweden	Gotland, Frojel	NA	57.34	18.19	contextual	n/a	n/a	n/a	900	975	1050	Shotgun	minus	ds	haploid	1044087	2.21	PRJEB37976	MargaryanWillerslevNature2020	PASS (literature)	2020_Margaryan_Viking	2.1.0
VK434.SG	Sweden_Viking.SG	F	NA	NA	Sweden_Viking.SG	VK434	Sweden	Gotland, Frojel	NA	57.34	18.19	contextual	n/a	n/a	n/a	900	975	1050	Shotgun	minus	ds	haploid	265424	0.26	PRJEB37976	MargaryanWillerslevNature2020	PASS (literature)	2020_Margaryan_Viking	2.1.0
VK435.SG	Sweden_Viking.SG	F	NA	NA	Sweden_Viking.SG	VK435	Sweden	Gotland, Frojel	NA	57.34	18.19	contextual	n/a	n/a	n/a	900	975	1050	Shotgun	minus	ds	haploid	63865	0.06	PRJEB37976	MargaryanWillerslevNature2020	PASS (literature)	2020_Margaryan_Viking	2.1.0
VK437.SG	Sweden_Viking.SG	F	NA	NA	Sweden_Viking.SG	VK437	Sweden	Gotland, Frojel	NA	57.34	18.19	contextual	n/a	n/a	n/a	900	975	1050	Shotgun	minus	ds	haploid	26097	0.02	PRJEB37976	MargaryanWillerslevNature2020	PASS (literature)	2020_Margaryan_Viking	2.1.0
VK438.SG	Sweden_Viking.SG	M	NA	NA	Sweden_Viking.SG	VK438	Sweden	Gotland, Frojel	NA	57.34	18.19	contextual	n/a	n/a	n/a	900	975	1050	Shotgun	minus	ds	haploid	227891	0.22	PRJEB37976	MargaryanWillerslevNature2020	PASS (literature)	2020_Margaryan_Viking	2.1.0
VK439.SG	Sweden_Viking.SG	F	NA	NA	Sweden_Viking.SG	VK439	Sweden	Gotland, Frojel	NA	57.34	18.19	contextual	n/a	n/a	n/a	900	975	1050	Shotgun	minus	ds	haploid	172505	0.16	PRJEB37976	MargaryanWillerslevNature2020	PASS (literature)	2020_Margaryan_Viking	2.1.0
VK44.SG	Faroes_EarlyModern_o2.SG	M	NA	NA	Faroes_EarlyModern_o2.SG	VK44	Faroes	Faroes, Church2	NA	61.85	-6.8	contextual	n/a	n/a	n/a	1500	1600	1700	Shotgun	minus	ds	haploid	353197	0.45	PRJEB37976	MargaryanWillerslevNature2020	PASS (literature)	2020_Margaryan_Viking	2.1.0
VK440.SG	Sweden_Viking.SG	F	NA	NA	Sweden_Viking.SG	VK440	Sweden	Gotland, Frojel	NA	57.34	18.19	contextual	n/a	n/a	n/a	900	975	1050	Shotgun	minus	ds	haploid	78656	0.07	PRJEB37976	MargaryanWillerslevNature2020	PASS (literature)	2020_Margaryan_Viking	2.1.0
VK441.SG	Sweden_Viking.SG	F	NA	NA	Sweden_Viking.SG	VK441	Sweden	Gotland, Frojel	NA	57.34	18.19	contextual	n/a	n/a	n/a	900	975	1050	Shotgun	minus	ds	haploid	36098	0.03	PRJEB37976	MargaryanWillerslevNature2020	PASS (literature)	2020_Margaryan_Viking	2.1.0
VK442.SG	Sweden_Viking.SG	F	NA	NA	Sweden_Viking.SG	VK442	Sweden	Oland	NA	56.41526	16.4326	C14	LuSNo-10536	1180	45	706	846	987	Shotgun	minus	ds	haploid	826135	1.24	PRJEB37976	MargaryanWillerslevNature2020	PASS (literature)	2020_Margaryan_Viking	2.1.0
VK443.SG	Sweden_Viking.SG	M	NA	NA	Sweden_Viking.SG	VK443	Sweden	Oland	NA	57.34264	17.02091	contextual	n/a	n/a	n/a	800	950	1100	Shotgun	minus	ds	haploid	1054411	2.11	PRJEB37976	MargaryanWillerslevNature2020	PASS (literature)	2020_Margaryan_Viking	2.1.0
VK444.SG	Sweden_Viking.SG	M	NA	NA	Sweden_Viking.SG	VK444	Sweden	Oland	NA	56.41526	16.4326	C14	LuSNo-10553	1180	45	706	846	987	Shotgun	minus	ds	haploid	652275	0.79	PRJEB37976	MargaryanWillerslevNature2020	PASS (literature)	2020_Margaryan_Viking	2.1.0
VK445.SG	Denmark_Viking.SG	M	NA	NA	Denmark_Viking.SG	VK445	Denmark	Sealand, Gl. Lejre	NA	55.62	11.97	contextual	n/a	n/a	n/a	800	950	1100	Shotgun	minus	ds	haploid	886091	1.36	PRJEB37976	MargaryanWillerslevNature2020	PASS (literature)	2020_Margaryan_Viking	2.1.0
VK446.SG	Denmark_Viking.SG	M	NA	NA	Denmark_Viking.SG	VK446	Denmark	Funen, Galgedil	NA	55.5	10.33	contextual	n/a	n/a	n/a	800	950	1100	Shotgun	minus	ds	haploid	942897	1.53	PRJEB37976	MargaryanWillerslevNature2020	PASS (literature)	2020_Margaryan_Viking	2.1.0
VK448.SG	Norway_Viking.SG	F	NA	NA	Norway_Viking.SG	VK448	Norway	Nor South, Hedmark	NA	60.8	10.87	contextual	n/a	n/a	n/a	700	900	1100	Shotgun	minus	ds	haploid	1047399	2.23	PRJEB37976	MargaryanWillerslevNature2020	PASS (literature)	2020_Margaryan_Viking	2.1.0
VK45.SG	Faroes_EarlyModern.SG	M	NA	NA	Faroes_EarlyModern.SG	VK45	Faroes	Faroes, Church2	NA	61.85	-6.8	contextual	n/a	n/a	n/a	1500	1600	1700	Shotgun	minus	ds	haploid	131297	0.11	PRJEB37976	MargaryanWillerslevNature2020	PASS (literature)	2020_Margaryan_Viking	2.1.0
VK450.SG	Sweden_Viking.SG	F	NA	NA	Sweden_Viking.SG	VK450	Sweden	Gotland, Kopparsvik	NA	57.63	18.28	contextual	n/a	n/a	n/a	900	975	1050	Shotgun	minus	ds	haploid	134639	0.12	PRJEB37976	MargaryanWillerslevNature2020	PASS (literature)	2020_Margaryan_Viking	2.1.0
VK452.SG	Sweden_Viking.SG	M	NA	NA	Sweden_Viking.SG	VK452	Sweden	Gotland, Kopparsvik	NA	57.63	18.28	contextual	n/a	n/a	n/a	900	975	1050	Shotgun	minus	ds	haploid	245884	0.23	PRJEB37976	MargaryanWillerslevNature2020	PASS (literature)	2020_Margaryan_Viking	2.1.0
VK453.SG	Sweden_Viking.SG	M	NA	NA	Sweden_Viking.SG	VK453	Sweden	Gotland, Kopparsvik	NA	57.63	18.28	contextual	n/a	n/a	n/a	900	975	1050	Shotgun	minus	ds	haploid	181700	0.17	PRJEB37976	MargaryanWillerslevNature2020	PASS (literature)	2020_Margaryan_Viking	2.1.0
VK454.SG	Sweden_Viking.SG	F	NA	NA	Sweden_Viking.SG	VK454	Sweden	Gotland, Kopparsvik	NA	57.63	18.28	contextual	n/a	n/a	n/a	900	975	1050	Shotgun	minus	ds	haploid	255106	0.25	PRJEB37976	MargaryanWillerslevNature2020	PASS (literature)	2020_Margaryan_Viking	2.1.0
VK455.SG	Sweden_Viking.SG	F	NA	NA	Sweden_Viking.SG	VK455	Sweden	Gotland, Frojel	NA	57.34	18.19	contextual	n/a	n/a	n/a	900	975	1050	Shotgun	minus	ds	haploid	939455	1.6	PRJEB37976	MargaryanWillerslevNature2020	PASS (literature)	2020_Margaryan_Viking	2.1.0
VK456.SG	Sweden_Viking.SG	F	NA	NA	Sweden_Viking.SG	VK456	Sweden	Gotland, Frojel	NA	57.34	18.19	contextual	n/a	n/a	n/a	900	975	1050	Shotgun	minus	ds	haploid	877324	1.39	PRJEB37976	MargaryanWillerslevNature2020	PASS (literature)	2020_Margaryan_Viking	2.1.0
VK457.SG	Sweden_Viking.SG	F	NA	NA	Sweden_Viking.SG	VK457	Sweden	Gotland, Frojel	NA	57.34	18.19	contextual	n/a	n/a	n/a	900	975	1050	Shotgun	minus	ds	haploid	199121	0.19	PRJEB37976	MargaryanWillerslevNature2020	PASS (literature)	2020_Margaryan_Viking	2.1.0
VK458.SG	Sweden_Viking.SG	F	NA	NA	Sweden_Viking.SG	VK458	Sweden	Gotland, Frojel	NA	57.34	18.19	contextual	n/a	n/a	n/a	900	975	1050	Shotgun	minus	ds	haploid	191027	0.18	PRJEB37976	MargaryanWillerslevNature2020	PASS (literature)	2020_Margaryan_Viking	2.1.0
VK459.SG	Sweden_Viking.SG	F	NA	NA	Sweden_Viking.SG	VK459	Sweden	Gotland, Frojel	NA	57.34	18.19	contextual	n/a	n/a	n/a	900	975	1050	Shotgun	minus	ds	haploid	201347	0.19	PRJEB37976	MargaryanWillerslevNature2020	PASS (literature)	2020_Margaryan_Viking	2.1.0
VK46.SG	Faroes_EarlyModern.SG	M	NA	NA	Faroes_EarlyModern.SG	VK46	Faroes	Faroes, Church2	NA	61.85	-6.8	contextual	n/a	n/a	n/a	1500	1600	1700	Shotgun	minus	ds	haploid	1149840	4.33	PRJEB37976	MargaryanWillerslevNature2020	PASS (literature)	2020_Margaryan_Viking	2.1.0
VK460.SG	Sweden_Viking.SG	F	NA	NA	Sweden_Viking.SG	VK460	Sweden	Gotland, Frojel	NA	57.34	18.19	contextual	n/a	n/a	n/a	900	975	1050	Shotgun	minus	ds	haploid	291806	0.29	PRJEB37976	MargaryanWillerslevNature2020	PASS (literature)	2020_Margaryan_Viking	2.1.0
VK461.SG	Sweden_Viking.SG	M	NA	NA	Sweden_Viking.SG	VK461	Sweden	Gotland, Frojel	NA	57.34	18.19	contextual	n/a	n/a	n/a	900	975	1050	Shotgun	minus	ds	haploid	280816	0.27	PRJEB37976	MargaryanWillerslevNature2020	PASS (literature)	2020_Margaryan_Viking	2.1.0
VK462.SG	Sweden_Viking.SG	F	NA	NA	Sweden_Viking.SG	VK462	Sweden	Gotland, Frojel	NA	57.34	18.19	contextual	n/a	n/a	n/a	900	975	1050	Shotgun	minus	ds	haploid	96336	0.09	PRJEB37976	MargaryanWillerslevNature2020	PASS (literature)	2020_Margaryan_Viking	2.1.0
VK463.SG	Sweden_Viking.SG	M	NA	NA	Sweden_Viking.SG	VK463	Sweden	Gotland, Frojel	NA	57.34	18.19	contextual	n/a	n/a	n/a	900	975	1050	Shotgun	minus	ds	haploid	279611	0.27	PRJEB37976	MargaryanWillerslevNature2020	PASS (literature)	2020_Margaryan_Viking	2.1.0
VK464.SG	Sweden_Viking.SG	F	NA	NA	Sweden_Viking.SG	VK464	Sweden	Gotland, Frojel	NA	57.34	18.19	contextual	n/a	n/a	n/a	900	975	1050	Shotgun	minus	ds	haploid	90828	0.08	PRJEB37976	MargaryanWillerslevNature2020	PASS (literature)	2020_Margaryan_Viking	2.1.0
VK466.SG	Russia_Viking_o.SG	M	NA	NA	Russia_Viking_o.SG	VK466	Russia	Gnezdovo	NA	54.78	31.87	contextual	n/a	n/a	n/a	900	1000	1100	Shotgun	minus	ds	haploid	139359	0.12	PRJEB37976	MargaryanWillerslevNature2020	PASS (literature)	2020_Margaryan_Viking	2.1.0
VK468.SG	Sweden_Viking.SG	M	NA	NA	Sweden_Viking.SG	VK468	Sweden	Gotland, Kopparsvik	NA	57.63	18.28	contextual	n/a	n/a	n/a	900	975	1050	Shotgun	minus	ds	haploid	1135715	2.83	PRJEB37976	MargaryanWillerslevNature2020	PASS (literature)	2020_Margaryan_Viking	2.1.0
VK469.SG	Sweden_Viking.SG	M	NA	NA	Sweden_Viking.SG	VK469	Sweden	Gotland, Kopparsvik	NA	57.63	18.28	contextual	n/a	n/a	n/a	900	975	1050	Shotgun	minus	ds	haploid	239063	0.23	PRJEB37976	MargaryanWillerslevNature2020	PASS (literature)	2020_Margaryan_Viking	2.1.0
VK470.SG	Russia_Viking.SG	F	NA	NA	Russia_Viking.SG	VK470	Russia	Gnezdovo	NA	54.78	31.87	contextual	n/a	n/a	n/a	900	1000	1100	Shotgun	minus	ds	haploid	30763	0.03	PRJEB37976	MargaryanWillerslevNature2020	PASS (literature)	2020_Margaryan_Viking	2.1.0
VK471.SG	Sweden_Viking.SG	M	NA	NA	Sweden_Viking.SG	VK471	Sweden	Gotland, Kopparsvik	NA	57.63	18.28	contextual	n/a	n/a	n/a	900	975	1050	Shotgun	minus	ds	haploid	233035	0.22	PRJEB37976	MargaryanWillerslevNature2020	PASS (literature)	2020_Margaryan_Viking	2.1.0
VK472.SG	Sweden_Viking.SG	F	NA	NA	Sweden_Viking.SG	VK472	Sweden	Gotland, Kopparsvik	NA	57.63	18.28	contextual	n/a	n/a	n/a	900	975	1050	Shotgun	minus	ds	haploid	71996	0.06	PRJEB37976	MargaryanWillerslevNature2020	PASS (literature)	2020_Margaryan_Viking	2.1.0
VK473.SG	Sweden_Viking.SG	M	NA	NA	Sweden_Viking.SG	VK473	Sweden	Gotland, Kopparsvik	NA	57.63	18.28	contextual	n/a	n/a	n/a	900	975	1050	Shotgun	minus	ds	haploid	898365	1.4	PRJEB37976	MargaryanWillerslevNature2020	PASS (literature)	2020_Margaryan_Viking	2.1.0
VK474.SG	Sweden_Viking.SG	M	NA	NA	Sweden_Viking.SG	VK474	Sweden	Gotland, Kopparsvik	NA	57.63	18.28	contextual	n/a	n/a	n/a	900	975	1050	Shotgun	minus	ds	haploid	947488	1.59	PRJEB37976	MargaryanWillerslevNature2020	PASS (literature)	2020_Margaryan_Viking	2.1.0
VK475.SG	Sweden_Viking.SG	M	NA	NA	Sweden_Viking.SG	VK475	Sweden	Gotland, Kopparsvik	NA	57.63	18.28	contextual	n/a	n/a	n/a	900	975	1050	Shotgun	minus	ds	haploid	1203324	4.49	PRJEB37976	MargaryanWillerslevNature2020	PASS (literature)	2020_Margaryan_Viking	2.1.0
VK476.SG	Sweden_Viking.SG	F	NA	NA	Sweden_Viking.SG	VK476	Sweden	Gotland, Kopparsvik	NA	57.63	18.28	contextual	n/a	n/a	n/a	900	975	1050	Shotgun	minus	ds	haploid	126436	0.12	PRJEB37976	MargaryanWillerslevNature2020	PASS (literature)	2020_Margaryan_Viking	2.1.0
VK477.SG	Sweden_Viking.SG	F	NA	NA	Sweden_Viking.SG	VK477	Sweden	Gotland, Kopparsvik	NA	57.63	18.28	contextual	n/a	n/a	n/a	900	975	1050	Shotgun	minus	ds	haploid	813442	1.17	PRJEB37976	MargaryanWillerslevNature2020	PASS (literature)	2020_Margaryan_Viking	2.1.0
VK478.SG	Sweden_Viking.SG	F	NA	NA	Sweden_Viking.SG	VK478	Sweden	Gotland, Kopparsvik	NA	57.63	18.28	contextual	n/a	n/a	n/a	900	975	1050	Shotgun	minus	ds	haploid	932272	1.58	PRJEB37976	MargaryanWillerslevNature2020	PASS (literature)	2020_Margaryan_Viking	2.1.0
VK479.SG	Sweden_Viking.SG	M	NA	NA	Sweden_Viking.SG	VK479	Sweden	Gotland, Kopparsvik	NA	57.63	18.28	contextual	n/a	n/a	n/a	900	975	1050	Shotgun	minus	ds	haploid	1004853	1.82	PRJEB37976	MargaryanWillerslevNature2020	PASS (literature)	2020_Margaryan_Viking	2.1.0
VK48.SG	Sweden_Viking.SG	M	NA	NA	Sweden_Viking.SG	VK48	Sweden	Gotland, Kopparsvik	NA	57.63	18.28	contextual	n/a	n/a	n/a	900	975	1050	Shotgun	minus	ds	haploid	301056	0.49	PRJEB37976	MargaryanWillerslevNature2020	PASS (literature)	2020_Margaryan_Viking	2.1.0
VK480.SG	Estonia_EarlyViking.SG	M	NA	NA	Estonia_EarlyViking.SG	VK480	Estonia	Saaremaa, Salme	NA	58.17	22.25	contextual	n/a	n/a	n/a	700	750	800	Shotgun	minus	ds	haploid	692007	0.87	PRJEB37976	MargaryanWillerslevNature2020	PASS (literature)	2020_Margaryan_Viking	2.1.0
VK481.SG	Estonia_EarlyViking.SG	M	NA	NA	Estonia_EarlyViking.SG	VK481	Estonia	Saaremaa, Salme	NA	58.17	22.25	contextual	n/a	n/a	n/a	700	750	800	Shotgun	minus	ds	haploid	906707	1.42	PRJEB37976	MargaryanWillerslevNature2020	PASS (literature)	2020_Margaryan_Viking	2.1.0
VK482.SG	Estonia_EarlyViking.SG	M	NA	NA	Estonia_EarlyViking.SG	VK482	Estonia	Saaremaa, Salme	NA	58.17	22.25	contextual	n/a	n/a	n/a	700	750	800	Shotgun	minus	ds	haploid	788419	1.09	PRJEB37976	MargaryanWillerslevNature2020	PASS (literature)	2020_Margaryan_Viking	2.1.0
VK483.SG	Estonia_EarlyViking.SG	M	NA	NA	Estonia_EarlyViking.SG	VK483	Estonia	Saaremaa, Salme	NA	58.17	22.25	C14	Beta-509632	1250	30	674	776	877	Shotgun	minus	ds	haploid	991701	1.78	PRJEB37976	MargaryanWillerslevNature2020	PASS (literature)	2020_Margaryan_Viking	2.1.0
VK484.SG	Estonia_EarlyViking.SG	M	NA	NA	Estonia_EarlyViking.SG	VK484	Estonia	Saaremaa, Salme	NA	58.17	22.25	contextual	n/a	n/a	n/a	700	750	800	Shotgun	minus	ds	haploid	837175	1.21	PRJEB37976	MargaryanWillerslevNature2020	PASS (literature)	2020_Margaryan_Viking	2.1.0
VK485.SG	Estonia_EarlyViking.SG	M	NA	NA	Estonia_EarlyViking.SG	VK485	Estonia	Saaremaa, Salme	NA	58.17	22.25	C14	Poz-109002	1330	30	649	712	775	Shotgun	minus	ds	haploid	611747	0.71	PRJEB37976	MargaryanWillerslevNature2020	PASS (literature)	2020_Margaryan_Viking	2.1.0
VK486.SG	Estonia_EarlyViking.SG	M	NA	NA	Estonia_EarlyViking.SG	VK486	Estonia	Saaremaa, Salme	NA	58.17	22.25	contextual	n/a	n/a	n/a	700	750	800	Shotgun	minus	ds	haploid	993839	1.78	PRJEB37976	MargaryanWillerslevNature2020	PASS (literature)	2020_Margaryan_Viking	2.1.0
VK487.SG	Estonia_EarlyViking.SG	M	NA	NA	Estonia_EarlyViking.SG	VK487	Estonia	Saaremaa, Salme	NA	58.17	22.25	contextual	n/a	n/a	n/a	700	750	800	Shotgun	minus	ds	haploid	1022544	1.93	PRJEB37976	MargaryanWillerslevNature2020	PASS (literature)	2020_Margaryan_Viking	2.1.0
VK488.SG	Estonia_EarlyViking.SG	M	NA	NA	Estonia_EarlyViking.SG	VK488	Estonia	Saaremaa, Salme	NA	58.17	22.25	contextual	n/a	n/a	n/a	700	750	800	Shotgun	minus	ds	haploid	704496	0.9	PRJEB37976	MargaryanWillerslevNature2020	PASS (literature)	2020_Margaryan_Viking	2.1.0
VK489.SG	Estonia_EarlyViking.SG	M	NA	NA	Estonia_EarlyViking.SG	VK489	Estonia	Saaremaa, Salme	NA	58.17	22.25	contextual	n/a	n/a	n/a	700	750	800	Shotgun	minus	ds	haploid	957308	1.6	PRJEB37976	MargaryanWillerslevNature2020	PASS (literature)	2020_Margaryan_Viking	2.1.0
VK490.SG	Estonia_EarlyViking.SG	M	NA	NA	Estonia_EarlyViking.SG	VK490	Estonia	Saaremaa, Salme	NA	58.17	22.25	C14	Ua-50747	1295	32	657	717	777	Shotgun	minus	ds	haploid	736013	0.95	PRJEB37976	MargaryanWillerslevNature2020	PASS (literature)	2020_Margaryan_Viking	2.1.0
VK491.SG	Estonia_EarlyViking.SG	M	NA	NA	Estonia_EarlyViking.SG	VK491	Estonia	Saaremaa, Salme	NA	58.17	22.25	contextual	n/a	n/a	n/a	700	750	800	Shotgun	minus	ds	haploid	908861	1.43	PRJEB37976	MargaryanWillerslevNature2020	PASS (literature)	2020_Margaryan_Viking	2.1.0
VK492.SG	Estonia_EarlyViking.SG	M	NA	NA	Estonia_EarlyViking.SG	VK492	Estonia	Saaremaa, Salme	NA	58.17	22.25	contextual	n/a	n/a	n/a	700	750	800	Shotgun	minus	ds	haploid	760428	1.02	PRJEB37976	MargaryanWillerslevNature2020	PASS (literature)	2020_Margaryan_Viking	2.1.0
VK493.SG	Estonia_EarlyViking.SG	M	NA	NA	Estonia_EarlyViking.SG	VK493	Estonia	Saaremaa, Salme	NA	58.17	22.25	contextual	n/a	n/a	n/a	700	750	800	Shotgun	minus	ds	haploid	1007170	1.83	PRJEB37976	MargaryanWillerslevNature2020	PASS (literature)	2020_Margaryan_Viking	2.1.0
VK495.SG	Estonia_EarlyViking.SG	M	NA	NA	Estonia_EarlyViking.SG	VK495	Estonia	Saaremaa, Salme	NA	58.17	22.25	contextual	n/a	n/a	n/a	700	750	800	Shotgun	minus	ds	haploid	808549	1.14	PRJEB37976	MargaryanWillerslevNature2020	PASS (literature)	2020_Margaryan_Viking	2.1.0
VK496.SG	Estonia_EarlyViking.SG	M	NA	NA	Estonia_EarlyViking.SG	VK496	Estonia	Saaremaa, Salme	NA	58.17	22.25	contextual	n/a	n/a	n/a	700	750	800	Shotgun	minus	ds	haploid	1030888	1.98	PRJEB37976	MargaryanWillerslevNature2020	PASS (literature)	2020_Margaryan_Viking	2.1.0
VK497.SG	Estonia_EarlyViking.SG	M	NA	NA	Estonia_EarlyViking.SG	VK497	Estonia	Saaremaa, Salme	NA	58.17	22.25	contextual	n/a	n/a	n/a	700	750	800	Shotgun	minus	ds	haploid	908638	1.45	PRJEB37976	MargaryanWillerslevNature2020	PASS (literature)	2020_Margaryan_Viking	2.1.0
VK498.SG	Estonia_EarlyViking.SG	M	NA	NA	Estonia_EarlyViking.SG	VK498	Estonia	Saaremaa, Salme	NA	58.17	22.25	contextual	n/a	n/a	n/a	700	750	800	Shotgun	minus	ds	haploid	839007	1.22	PRJEB37976	MargaryanWillerslevNature2020	PASS (literature)	2020_Margaryan_Viking	2.1.0
VK50.SG	Sweden_Viking.SG	M	NA	NA	Sweden_Viking.SG	VK50	Sweden	Gotland, Kopparsvik	NA	57.63	18.28	contextual	n/a	n/a	n/a	900	975	1050	Shotgun	minus	ds	haploid	1129146	6.23	PRJEB37976	MargaryanWillerslevNature2020	PASS (literature)	2020_Margaryan_Viking	2.1.0
VK504.SG	Estonia_EarlyViking.SG	M	NA	NA	Estonia_EarlyViking.SG	VK504	Estonia	Saaremaa, Salme	NA	58.17	22.25	contextual	n/a	n/a	n/a	700	750	800	Shotgun	minus	ds	haploid	662551	0.86	PRJEB37976	MargaryanWillerslevNature2020	PASS (literature)	2020_Margaryan_Viking	2.1.0
VK505.SG	Estonia_EarlyViking.SG	M	NA	NA	Estonia_EarlyViking.SG	VK505	Estonia	Saaremaa, Salme	NA	58.17	22.25	contextual	n/a	n/a	n/a	700	750	800	Shotgun	minus	ds	haploid	779530	1.14	PRJEB37976	MargaryanWillerslevNature2020	PASS (literature)	2020_Margaryan_Viking	2.1.0
VK506.SG	Estonia_EarlyViking.SG	M	NA	NA	Estonia_EarlyViking.SG	VK506	Estonia	Saaremaa, Salme	NA	58.17	22.25	C14	Hela-191	1320	30	652	714	775	Shotgun	minus	ds	haploid	838315	1.23	PRJEB37976	MargaryanWillerslevNature2020	PASS (literature)	2020_Margaryan_Viking	2.1.0
VK507.SG	Estonia_EarlyViking.SG	M	NA	NA	Estonia_EarlyViking.SG	VK507	Estonia	Saaremaa, Salme	NA	58.17	22.25	C14	Beta-509634	1200	30	706	826	945	Shotgun	minus	ds	haploid	667583	0.82	PRJEB37976	MargaryanWillerslevNature2020	PASS (literature)	2020_Margaryan_Viking	2.1.0
VK508.SG	Estonia_EarlyViking.SG	M	NA	NA	Estonia_EarlyViking.SG	VK508	Estonia	Saaremaa, Salme	NA	58.17	22.25	contextual	n/a	n/a	n/a	700	750	800	Shotgun	minus	ds	haploid	986801	1.72	PRJEB37976	MargaryanWillerslevNature2020	PASS (literature)	2020_Margaryan_Viking	2.1.0
VK509.SG	Estonia_EarlyViking.SG	M	NA	NA	Estonia_EarlyViking.SG	VK509	Estonia	Saaremaa, Salme	NA	58.17	22.25	contextual	n/a	n/a	n/a	700	750	800	Shotgun	minus	ds	haploid	872103	1.33	PRJEB37976	MargaryanWillerslevNature2020	PASS (literature)	2020_Margaryan_Viking	2.1.0
VK51.SG	Sweden_Viking.SG	M	NA	NA	Sweden_Viking.SG	VK51	Sweden	Gotland, Kopparsvik	NA	57.63	18.28	contextual	n/a	n/a	n/a	900	975	1050	Shotgun	minus	ds	haploid	515433	0.62	PRJEB37976	MargaryanWillerslevNature2020	PASS (literature)	2020_Margaryan_Viking	2.1.0
VK510.SG	Estonia_EarlyViking.SG	M	NA	NA	Estonia_EarlyViking.SG	VK510	Estonia	Saaremaa, Salme	NA	58.17	22.25	contextual	n/a	n/a	n/a	700	750	800	Shotgun	minus	ds	haploid	932059	1.53	PRJEB37976	MargaryanWillerslevNature2020	PASS (literature)	2020_Margaryan_Viking	2.1.0
VK511.SG	Estonia_EarlyViking.SG	M	NA	NA	Estonia_EarlyViking.SG	VK511	Estonia	Saaremaa, Salme	NA	58.17	22.25	contextual	n/a	n/a	n/a	700	750	800	Shotgun	minus	ds	haploid	977048	1.7	PRJEB37976	MargaryanWillerslevNature2020	PASS (literature)	2020_Margaryan_Viking	2.1.0
VK512.SG	Estonia_EarlyViking.SG	M	NA	NA	Estonia_EarlyViking.SG	VK512	Estonia	Saaremaa, Salme	NA	58.17	22.25	contextual	n/a	n/a	n/a	700	750	800	Shotgun	minus	ds	haploid	1002023	1.8	PRJEB37976	MargaryanWillerslevNature2020	PASS (literature)	2020_Margaryan_Viking	2.1.0
VK514.SG	Norway_Viking.SG	M	NA	NA	Norway_Viking.SG	VK514	Norway	Nor North, Nordland	NA	67.91	15.13	contextual	n/a	n/a	n/a	500	750	1000	Shotgun	minus	ds	haploid	764022	1.03	PRJEB37976	MargaryanWillerslevNature2020	PASS (literature)	2020_Margaryan_Viking	2.1.0
VK515.SG	Norway_Viking.SG	M	NA	NA	Norway_Viking.SG	VK515	Norway	Nor North, Nordland	NA	67.28	14.39	contextual	n/a	n/a	n/a	900	950	1000	Shotgun	minus	ds	haploid	552822	0.64	PRJEB37976	MargaryanWillerslevNature2020	PASS (literature)	2020_Margaryan_Viking	2.1.0
VK516.SG	Norway_Viking.SG	M	NA	NA	Norway_Viking.SG	VK516	Norway	Nor Mid, Sor-Trondelag	NA	63.7	9.75	contextual	n/a	n/a	n/a	900	950	1000	Shotgun	minus	ds	haploid	896164	1.43	PRJEB37976	MargaryanWillerslevNature2020	PASS (literature)	2020_Margaryan_Viking	2.1.0
VK517.SG	Sweden_Viking_o1.SG	M	NA	NA	Sweden_Viking_o1.SG	VK517	Sweden	Uppsala, Skomsta	NA	59.86	17.65	contextual	n/a	n/a	n/a	1000	1050	1100	Shotgun	minus	ds	haploid	761778	1.04	PRJEB37976	MargaryanWillerslevNature2020	PASS (literature)	2020_Margaryan_Viking	2.1.0
VK518.SG	Norway_Viking_o1.SG	F	NA	NA	Norway_Viking_o1.SG	VK518	Norway	Nor North, Nordland	NA	67.69	12.7	contextual	n/a	n/a	n/a	800	850	900	Shotgun	minus	ds	haploid	409439	0.44	PRJEB37976	MargaryanWillerslevNature2020	PASS (literature)	2020_Margaryan_Viking	2.1.0
VK519.SG	Norway_Viking.SG	M	NA	NA	Norway_Viking.SG	VK519	Norway	Nor North, Nordland	NA	67.93	14.96	contextual	n/a	n/a	n/a	500	750	1000	Shotgun	minus	ds	haploid	228964	0.22	PRJEB37976	MargaryanWillerslevNature2020	PASS (literature)	2020_Margaryan_Viking	2.1.0
VK520.SG	Norway_Viking.SG	F	NA	NA	Norway_Viking.SG	VK520	Norway	Nor North, Troms	NA	69.65	18.13	contextual	n/a	n/a	n/a	900	950	1000	Shotgun	minus	ds	haploid	973525	1.77	PRJEB37976	MargaryanWillerslevNature2020	PASS (literature)	2020_Margaryan_Viking	2.1.0
VK521.SG	Denmark_IA.SG	M	NA	NA	Denmark_IA.SG	VK521	Denmark	Sealand, Brondsager Torsiinre	NA	55.63588	12.24136	contextual	n/a	n/a	n/a	200	300	400	Shotgun	minus	ds	haploid	1201706	4.54	PRJEB37976	MargaryanWillerslevNature2020	PASS (literature)	2020_Margaryan_Viking	2.1.0
VK522.SG	Sweden_IA_2.SG	F	NA	NA	Sweden_IA_2.SG	VK522	Sweden	Oland	NA	56.53504	16.60503	contextual	n/a	n/a	n/a	300	400	500	Shotgun	minus	ds	haploid	1197235	7.14	PRJEB37976	MargaryanWillerslevNature2020	PASS (literature)	2020_Margaryan_Viking	2.1.0
VK523.SG	Norway_IA.SG	F	NA	NA	Norway_IA.SG	VK523	Norway	Nor Mid, Sor-Trondelag	NA	63.83	9.7	contextual	n/a	n/a	n/a	1	500	1000	Shotgun	minus	ds	haploid	734932	1.01	PRJEB37976	MargaryanWillerslevNature2020	PASS (literature)	2020_Margaryan_Viking	2.1.0
VK524.SG	Norway_Viking.SG	M	NA	NA	Norway_Viking.SG	VK524	Norway	Nor North, Nordland	NA	66.26	12.73	contextual	n/a	n/a	n/a	900	950	1000	Shotgun	minus	ds	haploid	938823	1.61	PRJEB37976	MargaryanWillerslevNature2020	PASS (literature)	2020_Margaryan_Viking	2.1.0
VK525.SG	Norway_Viking.SG	F	NA	NA	Norway_Viking.SG	VK525	Norway	Nor North, Nordland	NA	66.18	12.72	contextual	n/a	n/a	n/a	800	850	900	Shotgun	minus	ds	haploid	776558	1.11	PRJEB37976	MargaryanWillerslevNature2020	PASS (literature)	2020_Margaryan_Viking	2.1.0
VK526.SG	Norway_Viking.SG	F	NA	NA	Norway_Viking.SG	VK526	Norway	Nor North, Nordland	NA	65.97	12.27	contextual	n/a	n/a	n/a	800	850	900	Shotgun	minus	ds	haploid	1022580	2.03	PRJEB37976	MargaryanWillerslevNature2020	PASS (literature)	2020_Margaryan_Viking	2.1.0
VK527.SG	Sweden_Viking.SG	F	NA	NA	Sweden_Viking.SG	VK527	Sweden	Uppsala, Skomsta	NA	59.86	17.65	contextual	n/a	n/a	n/a	1000	1050	1100	Shotgun	minus	ds	haploid	780881	1.12	PRJEB37976	MargaryanWillerslevNature2020	PASS (literature)	2020_Margaryan_Viking	2.1.0
VK528.SG	Norway_Viking.SG	M	NA	NA	Norway_Viking.SG	VK528	Norway	Nor North, Troms	NA	69.65	18.16	contextual	n/a	n/a	n/a	700	800	900	Shotgun	minus	ds	haploid	943713	1.6	PRJEB37976	MargaryanWillerslevNature2020	PASS (literature)	2020_Margaryan_Viking	2.1.0
VK529.SG	Norway_Viking.SG	M	NA	NA	Norway_Viking.SG	VK529	Norway	Nor North, Nordland	NA	67.64	14.79	contextual	n/a	n/a	n/a	700	800	900	Shotgun	minus	ds	haploid	991832	1.81	PRJEB37976	MargaryanWillerslevNature2020	PASS (literature)	2020_Margaryan_Viking	2.1.0
VK53.SG	Sweden_Viking.SG	M	NA	NA	Sweden_Viking.SG	VK53	Sweden	Gotland, Kopparsvik	NA	57.63	18.28	contextual	n/a	n/a	n/a	900	975	1050	Shotgun	minus	ds	haploid	590100	0.8	PRJEB37976	MargaryanWillerslevNature2020	PASS (literature)	2020_Margaryan_Viking	2.1.0
VK530.SG	Norway_Viking_o2.SG	F	NA	NA	Norway_Viking_o2.SG	VK530	Norway	Nor North, Nordland	NA	67.28	14.39	contextual	n/a	n/a	n/a	900	950	1000	Shotgun	minus	ds	haploid	711583	0.97	PRJEB37976	MargaryanWillerslevNature2020	PASS (literature)	2020_Margaryan_Viking	2.1.0
VK532.SG	Denmark_IA.SG	M	NA	NA	Denmark_IA.SG	VK532	Denmark	Sealand, Kragehave Odetofter	NA	55.65546	12.24513	contextual	n/a	n/a	n/a	1	100	200	Shotgun	minus	ds	haploid	1188391	4.01	PRJEB37976	MargaryanWillerslevNature2020	PASS (literature)	2020_Margaryan_Viking	2.1.0
VK533.SG	Sweden_Viking_o2.SG	M	NA	NA	Sweden_Viking_o2.SG	VK533	Sweden	Oland	NA	56.8058	16.73016	contextual	n/a	n/a	n/a	800	950	1100	Shotgun	minus	ds	haploid	1209831	4.83	PRJEB37976	MargaryanWillerslevNature2020	PASS (literature)	2020_Margaryan_Viking	2.1.0
VK543.SG	Ireland_Viking.SG	M	NA	NA	Ireland_Viking.SG	VK543	Ireland	Eyrephort	NA	53.51	-10.13	contextual	n/a	n/a	n/a	800	850	900	Shotgun	minus	ds	haploid	748543	1	PRJEB37976	MargaryanWillerslevNature2020	PASS (literature)	2020_Margaryan_Viking	2.1.0
VK544.SG	Ireland_Viking.SG	F	NA	NA	Ireland_Viking.SG	VK544	Ireland	Dublin, Finglas	NA	53.39	-6.3	contextual	n/a	n/a	n/a	800	850	900	Shotgun	minus	ds	haploid	927775	1.61	PRJEB37976	MargaryanWillerslevNature2020	PASS (literature)	2020_Margaryan_Viking	2.1.0
VK545.SG	Ireland_Viking.SG	M	NA	NA	Ireland_Viking.SG	VK545	Ireland	Dublin, Ship Street Great	NA	53.34	-6.27	contextual	n/a	n/a	n/a	665	765	865	Shotgun	minus	ds	haploid	1000689	1.85	PRJEB37976	MargaryanWillerslevNature2020	PASS (literature)	2020_Margaryan_Viking	2.1.0
VK546.SG	Ireland_Viking.SG	M	NA	NA	Ireland_Viking.SG	VK546	Ireland	Dublin, Islandbridge	NA	53.34	-6.3	contextual	n/a	n/a	n/a	800	850	900	Shotgun	minus	ds	haploid	88810	0.09	PRJEB37976	MargaryanWillerslevNature2020	PASS (literature)	2020_Margaryan_Viking	2.1.0
VK547.SG	Norway_Viking.SG	M	NA	NA	Norway_Viking.SG	VK547	Norway	Nor North, Nordland	NA	68.55	16.4	contextual	n/a	n/a	n/a	700	900	1100	Shotgun	minus	ds	haploid	1207858	4.73	PRJEB37976	MargaryanWillerslevNature2020	PASS (literature)	2020_Margaryan_Viking	2.1.0
VK548.SG	Norway_Viking.SG	F	NA	NA	Norway_Viking.SG	VK548	Norway	Nor Mid, Nord-Trondelag	NA	63.44	11.22	contextual	n/a	n/a	n/a	800	850	900	Shotgun	minus	ds	haploid	1151068	3.41	PRJEB37976	MargaryanWillerslevNature2020	PASS (literature)	2020_Margaryan_Viking	2.1.0
VK549.SG	Estonia_EarlyViking.SG	M	NA	NA	Estonia_EarlyViking.SG	VK549	Estonia	Saaremaa, Salme	NA	58.17	22.25	contextual	n/a	n/a	n/a	700	750	800	Shotgun	minus	ds	haploid	971901	1.68	PRJEB37976	MargaryanWillerslevNature2020	PASS (literature)	2020_Margaryan_Viking	2.1.0
VK550.SG	Estonia_EarlyViking.SG	M	NA	NA	Estonia_EarlyViking.SG	VK550	Estonia	Saaremaa, Salme	NA	58.17	22.25	contextual	n/a	n/a	n/a	700	750	800	Shotgun	minus	ds	haploid	995057	1.78	PRJEB37976	MargaryanWillerslevNature2020	PASS (literature)	2020_Margaryan_Viking	2.1.0
VK551.SG	Estonia_EarlyViking.SG	M	NA	NA	Estonia_EarlyViking.SG	VK551	Estonia	Saaremaa, Salme	NA	58.17	22.25	contextual	n/a	n/a	n/a	700	750	800	Shotgun	minus	ds	haploid	1080838	2.31	PRJEB37976	MargaryanWillerslevNature2020	PASS (literature)	2020_Margaryan_Viking	2.1.0
VK552.SG	Estonia_EarlyViking.SG	M	NA	NA	Estonia_EarlyViking.SG	VK552	Estonia	Saaremaa, Salme	NA	58.17	22.25	contextual	n/a	n/a	n/a	700	750	800	Shotgun	minus	ds	haploid	893211	1.38	PRJEB37976	MargaryanWillerslevNature2020	PASS (literature)	2020_Margaryan_Viking	2.1.0
VK553.SG	Estonia_EarlyViking.SG	M	NA	NA	Estonia_EarlyViking.SG	VK553	Estonia	Saaremaa, Salme	NA	58.17	22.25	contextual	n/a	n/a	n/a	700	750	800	Shotgun	minus	ds	haploid	858155	1.26	PRJEB37976	MargaryanWillerslevNature2020	PASS (literature)	2020_Margaryan_Viking	2.1.0
VK554.SG	Estonia_EarlyViking.SG	M	NA	NA	Estonia_EarlyViking.SG	VK554	Estonia	Saaremaa, Salme	NA	58.17	22.25	C14	Ua-50746	1199	32	705	827	949	Shotgun	minus	ds	haploid	722468	0.93	PRJEB37976	MargaryanWillerslevNature2020	PASS (literature)	2020_Margaryan_Viking	2.1.0
VK555.SG	Estonia_EarlyViking.SG	M	NA	NA	Estonia_EarlyViking.SG	VK555	Estonia	Saaremaa, Salme	NA	58.17	22.25	contextual	n/a	n/a	n/a	700	750	800	Shotgun	minus	ds	haploid	788953	1.1	PRJEB37976	MargaryanWillerslevNature2020	PASS (literature)	2020_Margaryan_Viking	2.1.0
VK56.SG	Sweden_Viking.SG	F	NA	NA	Sweden_Viking.SG	VK56	Sweden	Gotland, Frojel	NA	57.34	18.19	contextual	n/a	n/a	n/a	900	975	1050	Shotgun	minus	ds	haploid	689641	1.06	PRJEB37976	MargaryanWillerslevNature2020	PASS (literature)	2020_Margaryan_Viking	2.1.0
VK57.SG	Sweden_Viking.SG	M	NA	NA	Sweden_Viking.SG	VK57	Sweden	Gotland, Frojel	NA	57.34	18.19	contextual	n/a	n/a	n/a	900	975	1050	Shotgun	minus	ds	haploid	179091	0.21	PRJEB37976	MargaryanWillerslevNature2020	PASS (literature)	2020_Margaryan_Viking	2.1.0
VK579.SG	Sweden_IA_1.SG	M	NA	NA	Sweden_IA_1.SG	VK579	Sweden	Oland	NA	56.50464	16.42939	contextual	n/a	n/a	n/a	200	300	400	Shotgun	minus	ds	haploid	140186	0.13	PRJEB37976	MargaryanWillerslevNature2020	PASS (literature)	2020_Margaryan_Viking	2.1.0
VK58.SG	Sweden_Viking.SG	F	NA	NA	Sweden_Viking.SG	VK58	Sweden	Gotland, Frojel	NA	57.34	18.19	contextual	n/a	n/a	n/a	900	975	1050	Shotgun	minus	ds	haploid	1149753	4.51	PRJEB37976	MargaryanWillerslevNature2020	PASS (literature)	2020_Margaryan_Viking	2.1.0
VK582.SG	Denmark_IA.SG	M	NA	NA	Denmark_IA.SG	VK582	Denmark	Jutland, Alken Enge	NA	56.05	9.94	contextual	n/a	n/a	n/a	1	50	100	Shotgun	minus	ds	haploid	110417	0.1	PRJEB37976	MargaryanWillerslevNature2020	PASS (literature)	2020_Margaryan_Viking	2.1.0
VK60.SG	Sweden_Viking.SG	M	NA	NA	Sweden_Viking.SG	VK60	Sweden	Gotland, Frojel	NA	57.34	18.19	contextual	n/a	n/a	n/a	900	975	1050	Shotgun	minus	ds	haploid	449382	0.79	PRJEB37976	MargaryanWillerslevNature2020	PASS (literature)	2020_Margaryan_Viking	2.1.0
VK63.SG	Sweden_Viking.SG	F	NA	NA	Sweden_Viking.SG	VK63	Sweden	Gotland, Frojel	NA	57.34	18.19	contextual	n/a	n/a	n/a	900	975	1050	Shotgun	minus	ds	haploid	190737	0.19	PRJEB37976	MargaryanWillerslevNature2020	PASS (literature)	2020_Margaryan_Viking	2.1.0
VK64.SG	Sweden_Viking.SG	M	NA	NA	Sweden_Viking.SG	VK64	Sweden	Gotland, Frojel	NA	57.34	18.19	contextual	n/a	n/a	n/a	900	975	1050	Shotgun	minus	ds	haploid	554782	0.87	PRJEB37976	MargaryanWillerslevNature2020	PASS (literature)	2020_Margaryan_Viking	2.1.0
VK65.SG	Denmark_EarlyViking.SG	F	NA	NA	Denmark_EarlyViking.SG	VK65	Denmark	Sealand, Tollemosegard	NA	55.87	12.08	contextual	n/a	n/a	n/a	700	850	1000	Shotgun	minus	ds	haploid	382912	0.51	PRJEB37976	MargaryanWillerslevNature2020	PASS (literature)	2020_Margaryan_Viking	2.1.0
VK69.SG	Denmark_EarlyViking.SG	F	NA	NA	Denmark_EarlyViking.SG	VK69	Denmark	Sealand, Tollemosegard	NA	55.87	12.08	contextual	n/a	n/a	n/a	700	850	1000	Shotgun	minus	ds	haploid	590915	0.78	PRJEB37976	MargaryanWillerslevNature2020	PASS (literature)	2020_Margaryan_Viking	2.1.0
VK70.SG	Denmark_EarlyViking.SG	M	NA	NA	Denmark_EarlyViking.SG	VK70	Denmark	Sealand, Tollemosegard	NA	55.87	12.08	contextual	n/a	n/a	n/a	700	850	1000	Shotgun	minus	ds	haploid	1188741	6.68	PRJEB37976	MargaryanWillerslevNature2020	PASS (literature)	2020_Margaryan_Viking	2.1.0
VK71.SG	Denmark_EarlyViking.SG	M	NA	NA	Denmark_EarlyViking.SG	VK71	Denmark	Sealand, Tollemosegard	NA	55.87	12.08	contextual	n/a	n/a	n/a	700	850	1000	Shotgun	minus	ds	haploid	193968	0.17	PRJEB37976	MargaryanWillerslevNature2020	PASS (literature)	2020_Margaryan_Viking	2.1.0
VK84.SG	Denmark_Viking.SG	F	NA	NA	Denmark_Viking.SG	VK84	Denmark	Jutland, Hesselbjerg	NA	55.95	10.2	contextual	n/a	n/a	n/a	850	875	900	Shotgun	minus	ds	haploid	764012	1.17	PRJEB37976	MargaryanWillerslevNature2020	PASS (literature)	2020_Margaryan_Viking	2.1.0
VK87.SG	Denmark_Viking.SG	M	NA	NA	Denmark_Viking.SG	VK87	Denmark	Jutland, Hesselbjerg	NA	55.95	10.2	contextual	n/a	n/a	n/a	850	875	900	Shotgun	minus	ds	haploid	1083370	3.02	PRJEB37976	MargaryanWillerslevNature2020	PASS (literature)	2020_Margaryan_Viking	2.1.0
VK90.SG	Denmark_Viking.SG	F	NA	NA	Denmark_Viking.SG	VK90	Denmark	Sealand, Lejre	NA	55.6	11.95	contextual	n/a	n/a	n/a	850	875	900	Shotgun	minus	ds	haploid	268124	0.32	PRJEB37976	MargaryanWillerslevNature2020	PASS (literature)	2020_Margaryan_Viking	2.1.0
VK92.SG	Denmark_Viking.SG	F	NA	NA	Denmark_Viking.SG	VK92	Denmark	Sealand, Lejre	NA	55.6	11.95	contextual	n/a	n/a	n/a	850	875	900	Shotgun	minus	ds	haploid	278520	0.34	PRJEB37976	MargaryanWillerslevNature2020	PASS (literature)	2020_Margaryan_Viking	2.1.0
VK94.SG	Denmark_Viking.SG	F	NA	NA	Denmark_Viking.SG	VK94	Denmark	Sealand, Gl. Lejre	NA	55.62	11.97	contextual	n/a	n/a	n/a	800	950	1100	Shotgun	minus	ds	haploid	124390	0.14	PRJEB37976	MargaryanWillerslevNature2020	PASS (literature)	2020_Margaryan_Viking	2.1.0
VK95.SG	Iceland_Viking.SG	M	NA	NA	Iceland_Viking.SG	VK95	Iceland	Hofstadir	NA	65.61	-17.16	contextual	n/a	n/a	n/a	900	1100	1300	Shotgun	minus	ds	haploid	779788	1.32	PRJEB37976	MargaryanWillerslevNature2020	PASS (literature)	2020_Margaryan_Viking	2.1.0
VK98.SG	Iceland_Viking.SG	M	NA	NA	Iceland_Viking.SG	VK98	Iceland	Hofstadir	NA	65.61	-17.16	contextual	n/a	n/a	n/a	900	1100	1300	Shotgun	minus	ds	haploid	1001624	2.49	PRJEB37976	MargaryanWillerslevNature2020	PASS (literature)	2020_Margaryan_Viking	2.1.0
VK99.SG	Iceland_Viking.SG	F	NA	NA	Iceland_Viking.SG	VK99	Iceland	Hofstadir	NA	65.61	-17.16	contextual	n/a	n/a	n/a	900	1100	1300	Shotgun	minus	ds	haploid	581171	0.74	PRJEB37976	MargaryanWillerslevNature2020	PASS (literature)	2020_Margaryan_Viking	2.1.0
YGS-B-2_38.SG	Iceland_Pre_Christian.SG	U	NA	NA	Iceland_Pre_Christian.SG	YGS-B2	Iceland	Ytra-Gardshorn	NA	NA	NA	contextual	n/a	n/a	n/a	870	935	1000	Shotgun	minus	ds	haploid	862216	1.559299	PRJEB26760	EbenesersdottirScience2018;AADR;AADRv424	PASS (literature)	2018_Ebenesersdottir_Iceland	2.1.1
KCHE-1032	Abazin	M	Abazin	NA	Abazin	KCHE-1032	Russia	Karachaevo-Cherkessia Republic, Prikubansky district	NA	44.15	42.2	modern	n/a	n/a	n/a	NA	NA	NA	n/a	NA	ds	diploid	586658	NA	PRJEB31152	JeongNatureEcologyEvolution2019;AADR;AADRv424	PASS (genotyping)	2019_Jeong_InnerEurasia	3.1.1
KCHE-1283	Abazin	M	Abazin	NA	Abazin	KCHE-1283	Russia	Karachaevo-Cherkessia Republic, Ust-Dzhegutinsky District	NA	44.15	42.2	modern	n/a	n/a	n/a	NA	NA	NA	n/a	NA	ds	diploid	589232	NA	PRJEB31152	JeongNatureEcologyEvolution2019;AADR;AADRv424	PASS (genotyping)	2019_Jeong_InnerEurasia	3.1.1
KCHE-1294	Abazin	M	Abazin	NA	Abazin	KCHE-1294	Russia	Karachaevo-Cherkessia Republic, Prikubansky district	NA	44.15	42.2	modern	n/a	n/a	n/a	NA	NA	NA	n/a	NA	ds	diploid	588564	NA	PRJEB31152	JeongNatureEcologyEvolution2019;AADR;AADRv424	PASS (genotyping)	2019_Jeong_InnerEurasia	3.1.1
KCHE-1330	Abazin	M	Abazin	NA	Abazin	KCHE-1330	Russia	Karachaevo-Cherkessia Republic, Malokarachayevsky District	NA	44.15	42.2	modern	n/a	n/a	n/a	NA	NA	NA	n/a	NA	ds	diploid	588838	NA	PRJEB31152	JeongNatureEcologyEvolution2019;AADR;AADRv424	PASS (genotyping)	2019_Jeong_InnerEurasia	3.1.1
KCHE-1333	Abazin	M	Abazin	NA	Abazin	KCHE-1333	Russia	Karachaevo-Cherkessia Republic, Abazinsky District	NA	44.15	42.2	modern	n/a	n/a	n/a	NA	NA	NA	n/a	NA	ds	diploid	589126	NA	PRJEB31152	JeongNatureEcologyEvolution2019;AADR;AADRv424	PASS (genotyping)	2019_Jeong_InnerEurasia	3.1.1
KCHE-1552	Abazin	M	Abazin	NA	Abazin	KCHE-1552	Russia	Karachaevo-Cherkessia Republic, Prikubansky district	NA	44.15	42.2	modern	n/a	n/a	n/a	NA	NA	NA	n/a	NA	ds	diploid	588908	NA	PRJEB31152	JeongNatureEcologyEvolution2019;AADR;AADRv424	PASS (genotyping)	2019_Jeong_InnerEurasia	3.1.1
KCHE-1559	Abazin	M	Abazin	NA	Abazin	KCHE-1559	Russia	Karachaevo-Cherkessia Republic, Prikubansky district	NA	44.15	42.2	modern	n/a	n/a	n/a	NA	NA	NA	n/a	NA	ds	diploid	589000	NA	PRJEB31152	JeongNatureEcologyEvolution2019;AADR;AADRv424	PASS (genotyping)	2019_Jeong_InnerEurasia	3.1.1
KCHE-1560	Abazin	M	Abazin	NA	Abazin	KCHE-1560	Russia	Karachaevo-Cherkessia Republic, Prikubansky district	NA	44.15	42.2	modern	n/a	n/a	n/a	NA	NA	NA	n/a	NA	ds	diploid	589038	NA	PRJEB31152	JeongNatureEcologyEvolution2019;AADR;AADRv424	PASS (genotyping)	2019_Jeong_InnerEurasia	3.1.1
abh107	Abkhasian	M	Abkhasian	NA	Abkhasian	abh107	Abkhazia	Sukhum	NA	43.00333	41.01528	modern	n/a	n/a	n/a	NA	NA	NA	n/a	NA	ds	diploid	595921	NA	PRJEB6272	LazaridisNature2014;AADR;AADRv424	PASS (genotyping)	2014_LazaridisNature	4.0.2
abh119	Abkhasian	M	Abkhasian	NA	Abkhasian	abh119	Abkhazia	Sukhum	NA	43.00333	41.01528	modern	n/a	n/a	n/a	NA	NA	NA	n/a	NA	ds	diploid	595536	NA	PRJEB6272	LazaridisNature2014;AADR;AADRv424	PASS (genotyping)	2014_LazaridisNature	4.0.2
abh122	Abkhasian	M	Abkhasian	NA	Abkhasian	abh122	Abkhazia	Sukhum	NA	43.00333	41.01528	modern	n/a	n/a	n/a	NA	NA	NA	n/a	NA	ds	diploid	596941	NA	PRJEB6272	LazaridisNature2014;AADR;AADRv424	PASS (genotyping)	2014_LazaridisNature	4.0.2
abh133	Abkhasian	M	Abkhasian	NA	Abkhasian	abh133	Abkhazia	Sukhum	NA	43.00333	41.01528	modern	n/a	n/a	n/a	NA	NA	NA	n/a	NA	ds	diploid	595151	NA	PRJEB6272	LazaridisNature2014;AADR;AADRv424	PASS (genotyping)	2014_LazaridisNature	4.0.2
abh147	Abkhasian	M	Abkhasian	NA	Abkhasian	abh147	Abkhazia	Sukhum	NA	43.00333	41.01528	modern	n/a	n/a	n/a	NA	NA	NA	n/a	NA	ds	diploid	596767	NA	PRJEB6272	LazaridisNature2014;AADR;AADRv424	PASS (genotyping)	2014_LazaridisNature	4.0.2
abh154	Abkhasian	M	Abkhasian	NA	Abkhasian	abh154	Abkhazia	Sukhum	NA	43.00333	41.01528	modern	n/a	n/a	n/a	NA	NA	NA	n/a	NA	ds	diploid	597024	NA	PRJEB6272	LazaridisNature2014;AADR;AADRv424	PASS (genotyping)	2014_LazaridisNature	4.0.2
abh24	Abkhasian	M	Abkhasian	NA	Abkhasian	abh24	Abkhazia	Sukhum	NA	43.00333	41.01528	modern	n/a	n/a	n/a	NA	NA	NA	n/a	NA	ds	diploid	596356	NA	PRJEB6272	LazaridisNature2014;AADR;AADRv424	PASS (genotyping)	2014_LazaridisNature	4.0.2
abh27	Abkhasian	M	Abkhasian	NA	Abkhasian	abh27	Abkhazia	Sukhum	NA	43.00333	41.01528	modern	n/a	n/a	n/a	NA	NA	NA	n/a	NA	ds	diploid	596796	NA	PRJEB6272	LazaridisNature2014;AADR;AADRv424	PASS (genotyping)	2014_LazaridisNature	4.0.2
abh41	Abkhasian	M	Abkhasian	NA	Abkhasian	abh41	Abkhazia	Sukhum	NA	43.00333	41.01528	modern	n/a	n/a	n/a	NA	NA	NA	n/a	NA	ds	diploid	591638	NA	PRJEB6272	LazaridisNature2014;AADR;AADRv424	PASS (genotyping)	2014_LazaridisNature	4.0.2
Adg-185	Adygei	F	Adygei	NA	Adygei	Adg-185	Russia	Adyghei Republic, Shovgenovsky district, Mamkheg village	NA	45	40.22	modern	n/a	n/a	n/a	NA	NA	NA	n/a	NA	ds	diploid	588330	NA	PRJEB31152	JeongNatureEcologyEvolution2019;AADR;AADRv424	PASS (genotyping)	2019_Jeong_InnerEurasia	3.1.1
Adg-192	Adygei	M	Adygei	NA	Adygei	Adg-192	Russia	Adyghei Republic, Shovgenovsky district, Mamkheg village	NA	45	40.22	modern	n/a	n/a	n/a	NA	NA	NA	n/a	NA	ds	diploid	588944	NA	PRJEB31152	JeongNatureEcologyEvolution2019;AADR;AADRv424	PASS (genotyping)	2019_Jeong_InnerEurasia	3.1.1
Adg-194	Adygei	M	Adygei	NA	Adygei	Adg-194	Russia	Adyghei Republic, Shovgenovsky district, Mamkheg village	NA	45	40.22	modern	n/a	n/a	n/a	NA	NA	NA	n/a	NA	ds	diploid	589236	NA	PRJEB31152	JeongNatureEcologyEvolution2019;AADR;AADRv424	PASS (genotyping)	2019_Jeong_InnerEurasia	3.1.1
Adg-222	Adygei	M	Adygei	NA	Adygei	Adg-222	Russia	Adyghei Republic, Shovgenovsky district	NA	45.01	40.22	modern	n/a	n/a	n/a	NA	NA	NA	n/a	NA	ds	diploid	588712	NA	PRJEB31152	JeongNatureEcologyEvolution2019;AADR;AADRv424	PASS (genotyping)	2019_Jeong_InnerEurasia	3.1.1
Adg-224	Adygei	M	Adygei	NA	Adygei	Adg-224	Russia	Adyghei Republic, Shovgenovsky district	NA	45.01	40.22	modern	n/a	n/a	n/a	NA	NA	NA	n/a	NA	ds	diploid	588410	NA	PRJEB31152	JeongNatureEcologyEvolution2019;AADR;AADRv424	PASS (genotyping)	2019_Jeong_InnerEurasia	3.1.1
Adg-226	Adygei	F	Adygei	NA	Adygei	Adg-226	Russia	Adyghei Republic, Shovgenovsky district	NA	45.01	40.22	modern	n/a	n/a	n/a	NA	NA	NA	n/a	NA	ds	diploid	588584	NA	PRJEB31152	JeongNatureEcologyEvolution2019;AADR;AADRv424	PASS (genotyping)	2019_Jeong_InnerEurasia	3.1.1
Adg-227	Adygei	F	Adygei	NA	Adygei	Adg-227	Russia	Adyghei Republic, Shovgenovsky district, Mamkheg village	NA	45	40.22	modern	n/a	n/a	n/a	NA	NA	NA	n/a	NA	ds	diploid	588623	NA	PRJEB31152	JeongNatureEcologyEvolution2019;AADR;AADRv424	PASS (genotyping)	2019_Jeong_InnerEurasia	3.1.1
Adg-238	Adygei	M	Adygei	NA	Adygei	Adg-238	Russia	Adyghei Republic	NA	45	38.75	modern	n/a	n/a	n/a	NA	NA	NA	n/a	NA	ds	diploid	589254	NA	PRJEB31152	JeongNatureEcologyEvolution2019;AADR;AADRv424	PASS (genotyping)	2019_Jeong_InnerEurasia	3.1.1
HGDP01381	Adygei	F	Adygei	NA	Adygei	HGDP01381	Russia	Caucasus, Krasnodar	NA	44	39	modern	n/a	n/a	n/a	NA	NA	NA	n/a	NA	ds	diploid	596244	NA	n/a	PattersonGenetics2012;AADR;AADRv424	PASS (genotyping)	2012_PattersonGenetics	2.1.3
HGDP01382	Adygei	F	Adygei	NA	Adygei	HGDP01382	Russia	Caucasus, Krasnodar	NA	44	39	modern	n/a	n/a	n/a	NA	NA	NA	n/a	NA	ds	diploid	597180	NA	n/a	PattersonGenetics2012;AADR;AADRv424	PASS (genotyping)	2012_PattersonGenetics	2.1.3
HGDP01383	Adygei	M	Adygei	NA	Adygei	HGDP01383	Russia	Caucasus, Krasnodar	NA	44	39	modern	n/a	n/a	n/a	NA	NA	NA	n/a	NA	ds	diploid	596782	NA	n/a	PattersonGenetics2012;AADR;AADRv424	PASS (genotyping)	2012_PattersonGenetics	2.1.3
HGDP01385	Adygei	M	Adygei	NA	Adygei	HGDP01385	Russia	Caucasus, Krasnodar	NA	44	39	modern	n/a	n/a	n/a	NA	NA	NA	n/a	NA	ds	diploid	596984	NA	n/a	PattersonGenetics2012;AADR;AADRv424	PASS (genotyping)	2012_PattersonGenetics	2.1.3
HGDP01386	Adygei	F	Adygei	NA	Adygei	HGDP01386	Russia	Caucasus, Krasnodar	NA	44	39	modern	n/a	n/a	n/a	NA	NA	NA	n/a	NA	ds	diploid	596519	NA	n/a	PattersonGenetics2012;AADR;AADRv424	PASS (genotyping)	2012_PattersonGenetics	2.1.3
HGDP01387	Adygei	F	Adygei	NA	Adygei	HGDP01387	Russia	Caucasus, Krasnodar	NA	44	39	modern	n/a	n/a	n/a	NA	NA	NA	n/a	NA	ds	diploid	596326	NA	n/a	PattersonGenetics2012;AADR;AADRv424	PASS (genotyping)	2012_PattersonGenetics	2.1.3
HGDP01396	Adygei	M	Adygei	NA	Adygei	HGDP01396	Russia	Caucasus, Krasnodar	NA	44	39	modern	n/a	n/a	n/a	NA	NA	NA	n/a	NA	ds	diploid	594234	NA	n/a	PattersonGenetics2012;AADR;AADRv424	PASS (genotyping)	2012_PattersonGenetics	2.1.3
HGDP01397	Adygei	M	Adygei	NA	Adygei	HGDP01397	Russia	Caucasus, Krasnodar	NA	44	39	modern	n/a	n/a	n/a	NA	NA	NA	n/a	NA	ds	diploid	596175	NA	n/a	PattersonGenetics2012;AADR;AADRv424	PASS (genotyping)	2012_PattersonGenetics	2.1.3
HGDP01398	Adygei	F	Adygei	NA	Adygei	HGDP01398	Russia	Caucasus, Krasnodar	NA	44	39	modern	n/a	n/a	n/a	NA	NA	NA	n/a	NA	ds	diploid	597107	NA	n/a	PattersonGenetics2012;AADR;AADRv424	PASS (genotyping)	2012_PattersonGenetics	2.1.3
HGDP01399	Adygei	F	Adygei	NA	Adygei	HGDP01399	Russia	Caucasus, Krasnodar	NA	44	39	modern	n/a	n/a	n/a	NA	NA	NA	n/a	NA	ds	diploid	596249	NA	n/a	PattersonGenetics2012;AADR;AADRv424	PASS (genotyping)	2012_PattersonGenetics	2.1.3
HGDP01400	Adygei	F	Adygei	NA	Adygei	HGDP01400	Russia	Caucasus, Krasnodar	NA	44	39	modern	n/a	n/a	n/a	NA	NA	NA	n/a	NA	ds	diploid	596509	NA	n/a	PattersonGenetics2012;AADR;AADRv424	PASS (genotyping)	2012_PattersonGenetics	2.1.3
HGDP01401	Adygei	F	Adygei	NA	Adygei	HGDP01401	Russia	Caucasus, Krasnodar	NA	44	39	modern	n/a	n/a	n/a	NA	NA	NA	n/a	NA	ds	diploid	597100	NA	n/a	PattersonGenetics2012;AADR;AADRv424	PASS (genotyping)	2012_PattersonGenetics	2.1.3
HGDP01402	Adygei	M	Adygei	NA	Adygei	HGDP01402	Russia	Caucasus, Krasnodar	NA	44	39	modern	n/a	n/a	n/a	NA	NA	NA	n/a	NA	ds	diploid	596560	NA	n/a	PattersonGenetics2012;AADR;AADRv424	PASS (genotyping)	2012_PattersonGenetics	2.1.3
HGDP01403	Adygei	M	Adygei	NA	Adygei	HGDP01403	Russia	Caucasus, Krasnodar	NA	44	39	modern	n/a	n/a	n/a	NA	NA	NA	n/a	NA	ds	diploid	590326	NA	n/a	PattersonGenetics2012;AADR;AADRv424	PASS (genotyping)	2012_PattersonGenetics	2.1.3
HGDP01404	Adygei	M	Adygei	NA	Adygei	HGDP01404	Russia	Caucasus, Krasnodar	NA	44	39	modern	n/a	n/a	n/a	NA	NA	NA	n/a	NA	ds	diploid	596999	NA	n/a	PattersonGenetics2012;AADR;AADRv424	PASS (genotyping)	2012_PattersonGenetics	2.1.3
lpgh-303	Adygei	M	Adygei	NA	Adygei	lpgh-303	Russia	Adyghei Republic, Takhtamukayski district	NA	44.89	39.24	modern	n/a	n/a	n/a	NA	NA	NA	n/a	NA	ds	diploid	589252	NA	PRJEB31152	JeongNatureEcologyEvolution2019;AADR;AADRv424	PASS (genotyping)	2019_Jeong_InnerEurasia	3.1.1
NA13626	Adygei	M	Adygei	NA	Adygei	NA13626	Russia	Krasnodar, Caucasus	NA	44	39	modern	n/a	n/a	n/a	NA	NA	NA	n/a	NA	ds	diploid	596064	NA	n/a	PattersonGenetics2012;AADR;AADRv424	PASS (genotyping)	2012_PattersonGenetics	2.1.3
Shap-156	Adygei	M	Adygei	NA	Adygei	Shap-156	Russia	Krasnodar region, Lazarevsky and Tuapsinsky districts	NA	44.15	39.12	modern	n/a	n/a	n/a	NA	NA	NA	n/a	NA	ds	diploid	589232	NA	PRJEB31152	JeongNatureEcologyEvolution2019;AADR;AADRv424	PASS (genotyping)	2019_Jeong_InnerEurasia	3.1.1
Shap-225	Adygei	M	Adygei	NA	Adygei	Shap-225	Russia	Krasnodar region, Lazarevsky and Tuapsinsky districts	NA	44.15	39.12	modern	n/a	n/a	n/a	NA	NA	NA	n/a	NA	ds	diploid	589450	NA	PRJEB31152	JeongNatureEcologyEvolution2019;AADR;AADRv424	PASS (genotyping)	2019_Jeong_InnerEurasia	3.1.1
Shap-55	Adygei	F	Adygei	NA	Adygei	Shap-55	Russia	Krasnodar region, Lazarevsky and Tuapsinsky districts	NA	44.15	39.12	modern	n/a	n/a	n/a	NA	NA	NA	n/a	NA	ds	diploid	588296	NA	PRJEB31152	JeongNatureEcologyEvolution2019;AADR;AADRv424	PASS (genotyping)	2019_Jeong_InnerEurasia	3.1.1
YY-18	Adygei	M	Adygei	NA	Adygei	YY-18	Russia	Adyghei Republic, Takhtamukayski district	NA	44.89	39.24	modern	n/a	n/a	n/a	NA	NA	NA	n/a	NA	ds	diploid	589138	NA	PRJEB31152	JeongNatureEcologyEvolution2019;AADR;AADRv424	PASS (genotyping)	2019_Jeong_InnerEurasia	3.1.1
YY-2	Adygei	M	Adygei	NA	Adygei	YY-2	Russia	Adyghei Republic, Takhtamukayski district	NA	44.89	39.24	modern	n/a	n/a	n/a	NA	NA	NA	n/a	NA	ds	diploid	588847	NA	PRJEB31152	JeongNatureEcologyEvolution2019;AADR;AADRv424	PASS (genotyping)	2019_Jeong_InnerEurasia	3.1.1
YY-36	Adygei	M	Adygei	NA	Adygei	YY-36	Russia	Adyghei Republic, Takhtamukayski district	NA	44.89	39.24	modern	n/a	n/a	n/a	NA	NA	NA	n/a	NA	ds	diploid	589075	NA	PRJEB31152	JeongNatureEcologyEvolution2019;AADR;AADRv424	PASS (genotyping)	2019_Jeong_InnerEurasia	3.1.1
S_Adygei-1.DG	Adygei.DG	M	NA	NA	Adygei.DG	HGDP01402	Russia	Krasnodar	NA	44	39	modern	n/a	n/a	n/a	NA	NA	NA	Shotgun	NA	ds	diploid	1165040	41.57	PRJEB9586	MallickNature2016;AADR;AADRv424	PASS (SGDP, Fully Public)	2016_Mallick_SGDP1240K_diploid_pulldown	2.1.2
S_Adygei-2.DG	Adygei.DG	F	NA	NA	Adygei.DG	HGDP01401	Russia	Krasnodar	NA	44	39	modern	n/a	n/a	n/a	NA	NA	NA	Shotgun	NA	ds	diploid	1164579	35.33	PRJEB9586	MallickNature2016;AADR;AADRv424	PASS (SGDP, Fully Public)	2016_Mallick_SGDP1240K_diploid_pulldown	2.1.2
HGDP01382.SDG	Adygei.SDG	F	NA	NA	Adygei.SDG	HGDP01382	Russia	Krasnodar	NA	44	39	modern	n/a	n/a	n/a	NA	NA	NA	n/a	NA	ds	diploid	1136385	NA	PRJEB6463	BergstromScience2020;AADR;AADRv443	PASS	2020_Bergstrom_HGDP	2.1.1
HGDP01383.SDG	Adygei.SDG	M	NA	NA	Adygei.SDG	HGDP01383	Russia	Krasnodar	NA	44	39	modern	n/a	n/a	n/a	NA	NA	NA	n/a	NA	ds	diploid	1136710	NA	PRJEB6463	BergstromScience2020;AADR;AADRv443	PASS	2020_Bergstrom_HGDP	2.1.1
HGDP01385.SDG	Adygei.SDG	M	NA	NA	Adygei.SDG	HGDP01385	Russia	Krasnodar	NA	44	39	modern	n/a	n/a	n/a	NA	NA	NA	n/a	NA	ds	diploid	1137171	NA	PRJEB6463	BergstromScience2020;AADR;AADRv443	PASS	2020_Bergstrom_HGDP	2.1.1
HGDP01386.SDG	Adygei.SDG	F	NA	NA	Adygei.SDG	HGDP01386	Russia	Krasnodar	NA	44	39	modern	n/a	n/a	n/a	NA	NA	NA	n/a	NA	ds	diploid	1137867	NA	PRJEB6463	BergstromScience2020;AADR;AADRv443	PASS	2020_Bergstrom_HGDP	2.1.1
HGDP01387.SDG	Adygei.SDG	F	NA	NA	Adygei.SDG	HGDP01387	Russia	Krasnodar	NA	44	39	modern	n/a	n/a	n/a	NA	NA	NA	n/a	NA	ds	diploid	1136750	NA	PRJEB6463	BergstromScience2020;AADR;AADRv443	PASS	2020_Bergstrom_HGDP	2.1.1
HGDP01397.SDG	Adygei.SDG	M	NA	NA	Adygei.SDG	HGDP01397	Russia	Krasnodar	NA	44	39	modern	n/a	n/a	n/a	NA	NA	NA	n/a	NA	ds	diploid	1138804	NA	PRJEB6463	BergstromScience2020;AADR;AADRv443	PASS	2020_Bergstrom_HGDP	2.1.1
HGDP01398.SDG	Adygei.SDG	F	NA	NA	Adygei.SDG	HGDP01398	Russia	Krasnodar	NA	44	39	modern	n/a	n/a	n/a	NA	NA	NA	n/a	NA	ds	diploid	1135841	NA	PRJEB6463	BergstromScience2020;AADR;AADRv443	PASS	2020_Bergstrom_HGDP	2.1.1
HGDP01399.SDG	Adygei.SDG	F	NA	NA	Adygei.SDG	HGDP01399	Russia	Krasnodar	NA	44	39	modern	n/a	n/a	n/a	NA	NA	NA	n/a	NA	ds	diploid	1137251	NA	PRJEB6463	BergstromScience2020;AADR;AADRv443	PASS	2020_Bergstrom_HGDP	2.1.1
HGDP01400.SDG	Adygei.SDG	F	NA	NA	Adygei.SDG	HGDP01400	Russia	Krasnodar	NA	44	39	modern	n/a	n/a	n/a	NA	NA	NA	n/a	NA	ds	diploid	1136012	NA	PRJEB6463	BergstromScience2020;AADR;AADRv443	PASS	2020_Bergstrom_HGDP	2.1.1
HGDP01401.SDG	Adygei.SDG	F	NA	NA	Adygei.SDG	HGDP01401	Russia	Krasnodar	NA	44	39	modern	n/a	n/a	n/a	NA	NA	NA	n/a	NA	ds	diploid	1141099	NA	PRJEB6463	BergstromScience2020;AADR;AADRv443	PASS	2020_Bergstrom_HGDP	2.1.1
HGDP01402.SDG	Adygei.SDG	M	NA	NA	Adygei.SDG	HGDP01402	Russia	Krasnodar	NA	44	39	modern	n/a	n/a	n/a	NA	NA	NA	n/a	NA	ds	diploid	1141446	NA	PRJEB6463	BergstromScience2020;AADR;AADRv443	PASS	2020_Bergstrom_HGDP	2.1.1
HGDP01403.SDG	Adygei.SDG	M	NA	NA	Adygei.SDG	HGDP01403	Russia	Krasnodar	NA	44	39	modern	n/a	n/a	n/a	NA	NA	NA	n/a	NA	ds	diploid	1137234	NA	PRJEB6463	BergstromScience2020;AADR;AADRv443	PASS	2020_Bergstrom_HGDP	2.1.1
HGDP01404.SDG	Adygei.SDG	M	NA	NA	Adygei.SDG	HGDP01404	Russia	Krasnodar	NA	44	39	modern	n/a	n/a	n/a	NA	NA	NA	n/a	NA	ds	diploid	1132256	NA	PRJEB6463	BergstromScience2020;AADR;AADRv443	PASS	2020_Bergstrom_HGDP	2.1.1
ALG_LN_200	Ain_Touta.WGA	M	NA	NA	Ain_Touta.WGA	ALG_LN_200	Algeria	Batna	NA	35.4	5.9	modern	n/a	n/a	n/a	NA	NA	NA	n/a	NA	ds	diploid	584204	NA	PRJEB6272	LazaridisNature2014;AADR;AADRv424	PASS (genotyping)	2014_LazaridisNature	4.0.2
ALG_LN_203	Ain_Touta.WGA	M	NA	NA	Ain_Touta.WGA	ALG_LN_203	Algeria	Batna	NA	35.4	5.9	modern	n/a	n/a	n/a	NA	NA	NA	n/a	NA	ds	diploid	589969	NA	PRJEB6272	LazaridisNature2014;AADR;AADRv424	PASS (genotyping)	2014_LazaridisNature	4.0.2
ALG_LN_204	Ain_Touta.WGA	M	NA	NA	Ain_Touta.WGA	ALG_LN_204	Algeria	Batna	NA	35.4	5.9	modern	n/a	n/a	n/a	NA	NA	NA	n/a	NA	ds	diploid	588766	NA	PRJEB6272	LazaridisNature2014;AADR;AADRv424	PASS (genotyping)	2014_LazaridisNature	4.0.2
ALB191	Albanian	F	Albanian	NA	Albanian	ALB191	Albania	Tirana	NA	41.33	19.83	modern	n/a	n/a	n/a	NA	NA	NA	n/a	NA	ds	diploid	594282	NA	PRJEB6272	LazaridisNature2014;AADR;AADRv424	PASS (genotyping)	2014_LazaridisNature	4.0.2
ALB202	Albanian	M	Albanian	NA	Albanian	ALB202	Albania	Tirana	NA	41.33	19.83	modern	n/a	n/a	n/a	NA	NA	NA	n/a	NA	ds	diploid	596589	NA	PRJEB6272	LazaridisNature2014;AADR;AADRv424	PASS (genotyping)	2014_LazaridisNature	4.0.2
ALB212	Albanian	F	Albanian	NA	Albanian	ALB212	Albania	Tirana	NA	41.33	19.83	modern	n/a	n/a	n/a	NA	NA	NA	n/a	NA	ds	diploid	596144	NA	PRJEB6272	LazaridisNature2014;AADR;AADRv424	PASS (genotyping)	2014_LazaridisNature	4.0.2
ALB213	Albanian	F	Albanian	NA	Albanian	ALB213	Albania	Tirana	NA	41.33	19.83	modern	n/a	n/a	n/a	NA	NA	NA	n/a	NA	ds	diploid	595311	NA	PRJEB6272	LazaridisNature2014;AADR;AADRv424	PASS (genotyping)	2014_LazaridisNature	4.0.2
ALB220	Albanian	F	Albanian	NA	Albanian	ALB220	Albania	Tirana	NA	41.33	19.83	modern	n/a	n/a	n/a	NA	NA	NA	n/a	NA	ds	diploid	596142	NA	PRJEB6272	LazaridisNature2014;AADR;AADRv424	PASS (genotyping)	2014_LazaridisNature	4.0.2
ALB230	Albanian	F	Albanian	NA	Albanian	ALB230	Albania	Tirana	NA	41.33	19.83	modern	n/a	n/a	n/a	NA	NA	NA	n/a	NA	ds	diploid	596307	NA	PRJEB6272	LazaridisNature2014;AADR;AADRv424	PASS (genotyping)	2014_LazaridisNature	4.0.2
S_Albanian-1.DG	Albanian.DG	F	NA	NA	Albanian.DG	ALB212	Albania	Tirana	NA	41.33	19.83	modern	n/a	n/a	n/a	NA	NA	NA	Shotgun	NA	ds	diploid	1167026	36.15	PRJEB9586	MallickNature2016;AADR;AADRv424	PASS (SGDP, Fully Public)	2016_Mallick_SGDP1240K_diploid_pulldown	2.1.2
Ale20	Aleut	F	NA	NA	Aleut	Ale20	Russia	Nikolskoye	NA	55.18	166	modern	n/a	n/a	n/a	NA	NA	NA	n/a	NA	ds	diploid	596412	NA	PRJEB6272	LazaridisNature2014;AADR;AADRv424	PASS (genotyping)	2014_LazaridisNature	4.0.2
Ale22	Aleut	M	NA	NA	Aleut	Ale22	Russia	Nikolskoye	NA	55.18	166	modern	n/a	n/a	n/a	NA	NA	NA	n/a	NA	ds	diploid	597268	NA	PRJEB6272	LazaridisNature2014;AADR;AADRv424	PASS (genotyping)	2014_LazaridisNature	4.0.2
Ale33	Aleut	M	NA	NA	Aleut	Ale33	Russia	Petropavlovsk-Kamchatski	NA	53	158.65	modern	n/a	n/a	n/a	NA	NA	NA	n/a	NA	ds	diploid	596914	NA	PRJEB6272	LazaridisNature2014;AADR;AADRv424	PASS (genotyping)	2014_LazaridisNature	4.0.2
Ale34	Aleut	F	NA	NA	Aleut	Ale34	Russia	Petropavlovsk-Kamchatski	NA	53	158.65	modern	n/a	n/a	n/a	NA	NA	NA	n/a	NA	ds	diploid	596561	NA	PRJEB6272	LazaridisNature2014;AADR;AADRv424	PASS (genotyping)	2014_LazaridisNature	4.0.2
Ale35	Aleut	F	NA	NA	Aleut	Ale35	Russia	Petropavlovsk-Kamchatski	NA	53	158.65	modern	n/a	n/a	n/a	NA	NA	NA	n/a	NA	ds	diploid	596519	NA	PRJEB6272	LazaridisNature2014;AADR;AADRv424	PASS (genotyping)	2014_LazaridisNature	4.0.2
Ale36	Aleut	M	NA	NA	Aleut	Ale36	Russia	Petropavlovsk-Kamchatski	NA	53	158.65	modern	n/a	n/a	n/a	NA	NA	NA	n/a	NA	ds	diploid	597301	NA	PRJEB6272	LazaridisNature2014;AADR;AADRv424	PASS (genotyping)	2014_LazaridisNature	4.0.2
Ale37	Aleut	F	NA	NA	Aleut	Ale37	Russia	Petropavlovsk-Kamchatski	NA	53	158.65	modern	n/a	n/a	n/a	NA	NA	NA	n/a	NA	ds	diploid	596489	NA	PRJEB6272	LazaridisNature2014;AADR;AADRv424	PASS (genotyping)	2014_LazaridisNature	4.0.2
S_Aleut-1.DG	Aleut.DG	M	NA	NA	Aleut.DG	Ale22	Russia	Nikolskoye, Commander Islands	NA	55.18	166	modern	n/a	n/a	n/a	NA	NA	NA	Shotgun	NA	ds	diploid	1166761	46.46	PRJEB9586	MallickNature2016;AADR;AADRv424	PASS (SGDP, Fully Public)	2016_Mallick_SGDP1240K_diploid_pulldown	2.1.2
S_Aleut-2.DG	Aleut.DG	F	NA	NA	Aleut.DG	Ale20	Russia	Nikolskoye, Commander Islands	NA	55.18	166	modern	n/a	n/a	n/a	NA	NA	NA	Shotgun	NA	ds	diploid	1166672	38.76	PRJEB9586	MallickNature2016;AADR;AADRv424	PASS (SGDP, Fully Public)	2016_Mallick_SGDP1240K_diploid_pulldown	2.1.2
Algerian43A13	Algerian	M	NA	NA	Algerian	Algerian43A13	Algeria	Algiers	NA	36.75	3.04	modern	n/a	n/a	n/a	NA	NA	NA	n/a	NA	ds	diploid	596407	NA	PRJEB6272	LazaridisNature2014;AADR;AADRv424	PASS (genotyping)	2014_LazaridisNature	4.0.2
Algerian43A21	Algerian	F	NA	NA	Algerian	Algerian43A21	Algeria	Algiers	NA	36.75	3.04	modern	n/a	n/a	n/a	NA	NA	NA	n/a	NA	ds	diploid	595350	NA	PRJEB6272	LazaridisNature2014;AADR;AADRv424	PASS (genotyping)	2014_LazaridisNature	4.0.2
Algerian43A22	Algerian	F	NA	NA	Algerian	Algerian43A22	Algeria	Algiers	NA	36.75	3.04	modern	n/a	n/a	n/a	NA	NA	NA	n/a	NA	ds	diploid	593351	NA	PRJEB6272	LazaridisNature2014;AADR;AADRv424	PASS (genotyping)	2014_LazaridisNature	4.0.2
Algerian43A23	Algerian	F	NA	NA	Algerian	Algerian43A23	Algeria	Algiers	NA	36.75	3.04	modern	n/a	n/a	n/a	NA	NA	NA	n/a	NA	ds	diploid	596145	NA	PRJEB6272	LazaridisNature2014;AADR;AADRv424	PASS (genotyping)	2014_LazaridisNature	4.0.2
Algerian43A24	Algerian	F	NA	NA	Algerian	Algerian43A24	Algeria	Algiers	NA	36.75	3.04	modern	n/a	n/a	n/a	NA	NA	NA	n/a	NA	ds	diploid	595969	NA	PRJEB6272	LazaridisNature2014;AADR;AADRv424	PASS (genotyping)	2014_LazaridisNature	4.0.2
Algerian43A32	Algerian	F	NA	NA	Algerian	Algerian43A32	Algeria	Algiers	NA	36.75	3.04	modern	n/a	n/a	n/a	NA	NA	NA	n/a	NA	ds	diploid	596097	NA	PRJEB6272	LazaridisNature2014;AADR;AADRv424	PASS (genotyping)	2014_LazaridisNature	4.0.2
Algerian43A34	Algerian	M	NA	NA	Algerian	Algerian43A34	Algeria	Algiers	NA	36.75	3.04	modern	n/a	n/a	n/a	NA	NA	NA	n/a	NA	ds	diploid	596256	NA	PRJEB6272	LazaridisNature2014;AADR;AADRv424	PASS (genotyping)	2014_LazaridisNature	4.0.2
gill118	Algonquin	M	NA	NA	Algonquin	gill118	Canada	Quebec	NA	48.4	-71.1	modern	n/a	n/a	n/a	NA	NA	NA	OtherCapture	NA	ds	diploid	596595	NA	n/a	LazaridisNature2014	Restrictive Signed Letter	NA	NA
gill123	Algonquin	M	NA	NA	Algonquin	gill123	Canada	Quebec	NA	48.4	-71.1	modern	n/a	n/a	n/a	NA	NA	NA	OtherCapture	NA	ds	diploid	596017	NA	n/a	LazaridisNature2014	Restrictive Signed Letter	NA	NA
gill141	Algonquin	F	NA	NA	Algonquin	gill141	Canada	Quebec	NA	48.4	-71.1	modern	n/a	n/a	n/a	NA	NA	NA	OtherCapture	NA	ds	diploid	596135	NA	n/a	LazaridisNature2014	Restrictive Signed Letter	NA	NA
gill196	Algonquin	F	NA	NA	Algonquin	gill196	Canada	Quebec	NA	48.4	-71.1	modern	n/a	n/a	n/a	NA	NA	NA	OtherCapture	NA	ds	diploid	593115	NA	n/a	LazaridisNature2014	Restrictive Signed Letter	NA	NA
gill197	Algonquin	F	NA	NA	Algonquin	gill197	Canada	Quebec	NA	48.4	-71.1	modern	n/a	n/a	n/a	NA	NA	NA	OtherCapture	NA	ds	diploid	595965	NA	n/a	LazaridisNature2014	Restrictive Signed Letter	NA	NA
gill201	Algonquin	F	NA	NA	Algonquin	gill201	Canada	Quebec	NA	48.4	-71.1	modern	n/a	n/a	n/a	NA	NA	NA	OtherCapture	NA	ds	diploid	595764	NA	n/a	LazaridisNature2014	Restrictive Signed Letter	NA	NA
gill27	Algonquin	F	NA	NA	Algonquin	gill27	Canada	Quebec	NA	48.4	-71.1	modern	n/a	n/a	n/a	NA	NA	NA	OtherCapture	NA	ds	diploid	582318	NA	n/a	LazaridisNature2014	Restrictive Signed Letter	NA	NA
gill41	Algonquin	F	NA	NA	Algonquin	gill41	Canada	Quebec	NA	48.4	-71.1	modern	n/a	n/a	n/a	NA	NA	NA	OtherCapture	NA	ds	diploid	594910	NA	n/a	LazaridisNature2014	Restrictive Signed Letter	NA	NA
gill76	Algonquin	M	NA	NA	Algonquin	gill76	Canada	Quebec	NA	48.4	-71.1	modern	n/a	n/a	n/a	NA	NA	NA	OtherCapture	NA	ds	diploid	596203	NA	n/a	LazaridisNature2014	Restrictive Signed Letter	NA	NA
ALT-741	Altaian	M	Altaian	NA	Altaian	ALT-741	Russia	Altai Republic, Ongudaisky district	NA	50.7	86.38	modern	n/a	n/a	n/a	NA	NA	NA	n/a	NA	ds	diploid	585721	NA	PRJEB31152	JeongNatureEcologyEvolution2019;AADR;AADRv424	PASS (genotyping)	2019_Jeong_InnerEurasia	3.1.1
ALT-743	Altaian	M	Altaian	NA	Altaian	ALT-743	Russia	Altai Republic, Ongudaisky district	NA	50.7	86.38	modern	n/a	n/a	n/a	NA	NA	NA	n/a	NA	ds	diploid	583771	NA	PRJEB31152	JeongNatureEcologyEvolution2019;AADR;AADRv424	PASS (genotyping)	2019_Jeong_InnerEurasia	3.1.1
ALT-744	Altaian	M	Altaian	NA	Altaian	ALT-744	Russia	Altai Republic, Ongudaisky district	NA	50.7	86.38	modern	n/a	n/a	n/a	NA	NA	NA	n/a	NA	ds	diploid	586339	NA	PRJEB31152	JeongNatureEcologyEvolution2019;AADR;AADRv424	PASS (genotyping)	2019_Jeong_InnerEurasia	3.1.1
ALT-746	Altaian	M	Altaian	NA	Altaian	ALT-746	Russia	Altai Republic, Ongudaisky district	NA	50.7	86.38	modern	n/a	n/a	n/a	NA	NA	NA	n/a	NA	ds	diploid	585544	NA	PRJEB31152	JeongNatureEcologyEvolution2019;AADR;AADRv424	PASS (genotyping)	2019_Jeong_InnerEurasia	3.1.1
ALT-753	Altaian	M	Altaian	NA	Altaian	ALT-753	Russia	Altai Republic, Ongudaisky district	NA	50.7	86.38	modern	n/a	n/a	n/a	NA	NA	NA	n/a	NA	ds	diploid	584620	NA	PRJEB31152	JeongNatureEcologyEvolution2019;AADR;AADRv424	PASS (genotyping)	2019_Jeong_InnerEurasia	3.1.1
ALT-756	Altaian	M	Altaian	NA	Altaian	ALT-756	Russia	Altai Republic, Ongudaisky district	NA	50.7	86.38	modern	n/a	n/a	n/a	NA	NA	NA	n/a	NA	ds	diploid	585998	NA	PRJEB31152	JeongNatureEcologyEvolution2019;AADR;AADRv424	PASS (genotyping)	2019_Jeong_InnerEurasia	3.1.1
ALT-760	Altaian	M	Altaian	NA	Altaian	ALT-760	Russia	Altai Republic, Ongudaisky district	NA	50.7	86.38	modern	n/a	n/a	n/a	NA	NA	NA	n/a	NA	ds	diploid	585168	NA	PRJEB31152	JeongNatureEcologyEvolution2019;AADR;AADRv424	PASS (genotyping)	2019_Jeong_InnerEurasia	3.1.1
ALT-771	Altaian	M	Altaian	NA	Altaian	ALT-771	Russia	Altai Republic, Ongudaisky district	NA	50.7	86.38	modern	n/a	n/a	n/a	NA	NA	NA	n/a	NA	ds	diploid	585004	NA	PRJEB31152	JeongNatureEcologyEvolution2019;AADR;AADRv424	PASS (genotyping)	2019_Jeong_InnerEurasia	3.1.1
ALT-774	Altaian	M	Altaian	NA	Altaian	ALT-774	Russia	Altai Republic, Ongudaisky district	NA	50.7	86.38	modern	n/a	n/a	n/a	NA	NA	NA	n/a	NA	ds	diploid	585098	NA	PRJEB31152	JeongNatureEcologyEvolution2019;AADR;AADRv424	PASS (genotyping)	2019_Jeong_InnerEurasia	3.1.1
ALT-775	Altaian	M	Altaian	NA	Altaian	ALT-775	Russia	Altai Republic, Ongudaisky district	NA	50.7	86.38	modern	n/a	n/a	n/a	NA	NA	NA	n/a	NA	ds	diploid	585151	NA	PRJEB31152	JeongNatureEcologyEvolution2019;AADR;AADRv424	PASS (genotyping)	2019_Jeong_InnerEurasia	3.1.1
ALT-776	Altaian	M	Altaian	NA	Altaian	ALT-776	Russia	Altai Republic, Ongudaisky district	NA	50.7	86.38	modern	n/a	n/a	n/a	NA	NA	NA	n/a	NA	ds	diploid	586454	NA	PRJEB31152	JeongNatureEcologyEvolution2019;AADR;AADRv424	PASS (genotyping)	2019_Jeong_InnerEurasia	3.1.1
ALT-875	Altaian	M	Altaian	NA	Altaian	ALT-875	Russia	Altai Republic, Kosh-Agachsky and Ulagansky districts	NA	50.03	88.5	modern	n/a	n/a	n/a	NA	NA	NA	n/a	NA	ds	diploid	587215	NA	PRJEB31152	JeongNatureEcologyEvolution2019;AADR;AADRv424	PASS (genotyping)	2019_Jeong_InnerEurasia	3.1.1
ALT-876	Altaian	M	Altaian	NA	Altaian	ALT-876	Russia	Altai Republic, Kosh-Agachsky and Ulagansky districts	NA	50.03	88.5	modern	n/a	n/a	n/a	NA	NA	NA	n/a	NA	ds	diploid	578805	NA	PRJEB31152	JeongNatureEcologyEvolution2019;AADR;AADRv424	PASS (genotyping)	2019_Jeong_InnerEurasia	3.1.1
ALT-900	Altaian	M	Altaian	NA	Altaian	ALT-900	Russia	Altai Republic, Kosh-Agachsky and Ulagansky districts	NA	50.03	88.5	modern	n/a	n/a	n/a	NA	NA	NA	n/a	NA	ds	diploid	585387	NA	PRJEB31152	JeongNatureEcologyEvolution2019;AADR;AADRv424	PASS (genotyping)	2019_Jeong_InnerEurasia	3.1.1
ALT-916	Altaian	M	Altaian	NA	Altaian	ALT-916	Russia	Altai Republic, Kosh-Agachsky and Ulagansky districts	NA	50.03	88.5	modern	n/a	n/a	n/a	NA	NA	NA	n/a	NA	ds	diploid	584788	NA	PRJEB31152	JeongNatureEcologyEvolution2019;AADR;AADRv424	PASS (genotyping)	2019_Jeong_InnerEurasia	3.1.1
ALT-918	Altaian	M	Altaian	NA	Altaian	ALT-918	Russia	Altai Republic, Kosh-Agachsky and Ulagansky districts	NA	50.03	88.5	modern	n/a	n/a	n/a	NA	NA	NA	n/a	NA	ds	diploid	585214	NA	PRJEB31152	JeongNatureEcologyEvolution2019;AADR;AADRv424	PASS (genotyping)	2019_Jeong_InnerEurasia	3.1.1
ALT-935	Altaian	M	Altaian	NA	Altaian	ALT-935	Russia	Altai Republic, Kosh-Agachsky and Ulagansky districts	NA	50.03	88.5	modern	n/a	n/a	n/a	NA	NA	NA	n/a	NA	ds	diploid	584232	NA	PRJEB31152	JeongNatureEcologyEvolution2019;AADR;AADRv424	PASS (genotyping)	2019_Jeong_InnerEurasia	3.1.1
altai280p	Altaian	M	Altaian	NA	Altaian	altai280p	Russia	NA	NA	51.9	85.95	modern	n/a	n/a	n/a	NA	NA	NA	n/a	NA	ds	diploid	596807	NA	PRJEB6272	LazaridisNature2014;AADR;AADRv424	PASS (genotyping)	2014_LazaridisNature	4.0.2
altai283p	Altaian	M	Altaian	NA	Altaian	altai283p	Russia	NA	NA	51.9	85.95	modern	n/a	n/a	n/a	NA	NA	NA	n/a	NA	ds	diploid	595218	NA	PRJEB6272	LazaridisNature2014;AADR;AADRv424	PASS (genotyping)	2014_LazaridisNature	4.0.2
altai363p	Altaian	M	Altaian	NA	Altaian	altai363p	Russia	NA	NA	51.9	85.95	modern	n/a	n/a	n/a	NA	NA	NA	n/a	NA	ds	diploid	596947	NA	PRJEB6272	LazaridisNature2014;AADR;AADRv424	PASS (genotyping)	2014_LazaridisNature	4.0.2
altai380k	Altaian	M	Altaian	NA	Altaian	altai380k	Russia	NA	NA	51.9	85.95	modern	n/a	n/a	n/a	NA	NA	NA	n/a	NA	ds	diploid	596202	NA	PRJEB6272	LazaridisNature2014;AADR;AADRv424	PASS (genotyping)	2014_LazaridisNature	4.0.2
altai409k	Altaian	M	Altaian	NA	Altaian	altai409k	Russia	NA	NA	51.9	85.95	modern	n/a	n/a	n/a	NA	NA	NA	n/a	NA	ds	diploid	591803	NA	PRJEB6272	LazaridisNature2014;AADR;AADRv424	PASS (genotyping)	2014_LazaridisNature	4.0.2
altai419A	Altaian	M	Altaian	NA	Altaian	altai419A	Russia	NA	NA	51.9	85.95	modern	n/a	n/a	n/a	NA	NA	NA	n/a	NA	ds	diploid	595958	NA	PRJEB6272	LazaridisNature2014;AADR;AADRv424	PASS (genotyping)	2014_LazaridisNature	4.0.2
altai431k	Altaian	M	Altaian	NA	Altaian	altai431k	Russia	NA	NA	51.9	85.95	modern	n/a	n/a	n/a	NA	NA	NA	n/a	NA	ds	diploid	596202	NA	PRJEB6272	LazaridisNature2014;AADR;AADRv424	PASS (genotyping)	2014_LazaridisNature	4.0.2
ALT-082	Altaian_Chelkan	M	Altaian_Chelkan	NA	Altaian_Chelkan	ALT-082	Russia	Altai Republic, Turochaksky district	NA	52.33	86.97	modern	n/a	n/a	n/a	NA	NA	NA	n/a	NA	ds	diploid	571607	NA	PRJEB31152	JeongNatureEcologyEvolution2019;AADR;AADRv424	PASS (genotyping)	2019_Jeong_InnerEurasia	3.1.1
ALT-090	Altaian_Chelkan	M	Altaian_Chelkan	NA	Altaian_Chelkan	ALT-090	Russia	Altai Republic, Turochaksky district	NA	52.33	86.97	modern	n/a	n/a	n/a	NA	NA	NA	n/a	NA	ds	diploid	584711	NA	PRJEB31152	JeongNatureEcologyEvolution2019;AADR;AADRv424	PASS (genotyping)	2019_Jeong_InnerEurasia	3.1.1
ALT-092	Altaian_Chelkan	M	Altaian_Chelkan	NA	Altaian_Chelkan	ALT-092	Russia	Altai Republic, Turochaksky district	NA	52.33	86.97	modern	n/a	n/a	n/a	NA	NA	NA	n/a	NA	ds	diploid	584202	NA	PRJEB31152	JeongNatureEcologyEvolution2019;AADR;AADRv424	PASS (genotyping)	2019_Jeong_InnerEurasia	3.1.1
ALT-093	Altaian_Chelkan	M	Altaian_Chelkan	NA	Altaian_Chelkan	ALT-093	Russia	Altai Republic, Turochaksky district	NA	52.33	86.97	modern	n/a	n/a	n/a	NA	NA	NA	n/a	NA	ds	diploid	577023	NA	PRJEB31152	JeongNatureEcologyEvolution2019;AADR;AADRv424	PASS (genotyping)	2019_Jeong_InnerEurasia	3.1.1
ALT-167	Altaian_Chelkan	M	Altaian_Chelkan	NA	Altaian_Chelkan	ALT-167	Russia	Altai Republic, Turochaksky district	NA	52.33	86.97	modern	n/a	n/a	n/a	NA	NA	NA	n/a	NA	ds	diploid	586156	NA	PRJEB31152	JeongNatureEcologyEvolution2019;AADR;AADRv424	PASS (genotyping)	2019_Jeong_InnerEurasia	3.1.1
ALT-168	Altaian_Chelkan	M	Altaian_Chelkan	NA	Altaian_Chelkan	ALT-168	Russia	Altai Republic, Turochaksky district	NA	52.33	86.97	modern	n/a	n/a	n/a	NA	NA	NA	n/a	NA	ds	diploid	584760	NA	PRJEB31152	JeongNatureEcologyEvolution2019;AADR;AADRv424	PASS (genotyping)	2019_Jeong_InnerEurasia	3.1.1
ALT-952	Altaian_Chelkan	M	Altaian_Chelkan	NA	Altaian_Chelkan	ALT-952	Russia	Altai Republic, Turochaksky district	NA	52.33	86.97	modern	n/a	n/a	n/a	NA	NA	NA	n/a	NA	ds	diploid	586165	NA	PRJEB31152	JeongNatureEcologyEvolution2019;AADR;AADRv424	PASS (genotyping)	2019_Jeong_InnerEurasia	3.1.1
ALT-966	Altaian_Chelkan	M	Altaian_Chelkan	NA	Altaian_Chelkan	ALT-966	Russia	Altai Republic, Turochaksky district	NA	52.33	86.97	modern	n/a	n/a	n/a	NA	NA	NA	n/a	NA	ds	diploid	586998	NA	PRJEB31152	JeongNatureEcologyEvolution2019;AADR;AADRv424	PASS (genotyping)	2019_Jeong_InnerEurasia	3.1.1
Altais1.DG	Altaian.DG	U	NA	NA	Altaian.DG	Altais1	Russia	NA	NA	NA	NA	modern	n/a	n/a	n/a	NA	NA	NA	Shotgun	NA	ds	diploid	597234	20.254589	PRJEB26349	DamgaardScience2018;AADR;AADRv424	PASS (literature)	2018_DamgaardScience	2.1.1
Altais2.DG	Altaian.DG	U	NA	NA	Altaian.DG	Altais2	Russia	NA	NA	NA	NA	modern	n/a	n/a	n/a	NA	NA	NA	Shotgun	NA	ds	diploid	597180	16.568944	PRJEB26349	DamgaardScience2018;AADR;AADRv424	PASS (literature)	2018_DamgaardScience	2.1.1
S_Altaian-1.DG	Altaian.DG	M	NA	NA	Altaian.DG	altai363p	Russia	Tenga, Ongudaisky district, Altai Republic	NA	50.84007	85.65418	modern	n/a	n/a	n/a	NA	NA	NA	Shotgun	NA	ds	diploid	1166279	39.12	PRJEB9586	MallickNature2016;AADR;AADRv424	PASS (SGDP, Fully Public)	2016_Mallick_SGDP1240K_diploid_pulldown	2.1.2
S_Ami-1.DG	Ami.DG	M	Ami.DG	Ami.DG	Ami.DG	NA13607	Taiwan	NA	NA	22.84314	121.18536	modern	n/a	n/a	n/a	NA	NA	NA	Shotgun	NA	ds	diploid	1166458	36.74	PRJEB9586	MallickNature2016;AADR;AADRv424	PASS (SGDP, Fully Public)	2016_Mallick_SGDP1240K_diploid_pulldown	2.1.2
S_Ami-2.DG	Ami.DG	M	Ami.DG	Ami.DG	Ami.DG	NA13616	Taiwan	NA	NA	22.84314	121.18536	modern	n/a	n/a	n/a	NA	NA	NA	Shotgun	NA	ds	diploid	1166260	46.3	PRJEB9586	MallickNature2016;AADR;AADRv424	PASS (SGDP, Fully Public)	2016_Mallick_SGDP1240K_diploid_pulldown	2.1.2
armenia102	Armenian	M	Armenian	Armenian	Armenian	armenia102	Armenia	Yerevan	NA	40.19356	44.54544	modern	n/a	n/a	n/a	NA	NA	NA	n/a	NA	ds	diploid	593991	NA	PRJEB6272	LazaridisNature2014;AADR;AADRv424	PASS (genotyping)	2014_LazaridisNature	4.0.2
armenia106	Armenian	M	Armenian	Armenian	Armenian	armenia106	Armenia	Yerevan	NA	40.19356	44.54544	modern	n/a	n/a	n/a	NA	NA	NA	n/a	NA	ds	diploid	596717	NA	PRJEB6272	LazaridisNature2014;AADR;AADRv424	PASS (genotyping)	2014_LazaridisNature	4.0.2
armenia139	Armenian	M	Armenian	Armenian	Armenian	armenia139	Armenia	Yerevan	NA	40.19356	44.54544	modern	n/a	n/a	n/a	NA	NA	NA	n/a	NA	ds	diploid	596780	NA	PRJEB6272	LazaridisNature2014;AADR;AADRv424	PASS (genotyping)	2014_LazaridisNature	4.0.2
armenia162	Armenian	M	Armenian	Armenian	Armenian	armenia162	Armenia	Yerevan	NA	40.19356	44.54544	modern	n/a	n/a	n/a	NA	NA	NA	n/a	NA	ds	diploid	594149	NA	PRJEB6272	LazaridisNature2014;AADR;AADRv424	PASS (genotyping)	2014_LazaridisNature	4.0.2
armenia176	Armenian	M	Armenian	Armenian	Armenian	armenia176	Armenia	Yerevan	NA	40.19356	44.54544	modern	n/a	n/a	n/a	NA	NA	NA	n/a	NA	ds	diploid	596524	NA	PRJEB6272	LazaridisNature2014;AADR;AADRv424	PASS (genotyping)	2014_LazaridisNature	4.0.2
armenia191	Armenian	M	Armenian	Armenian	Armenian	armenia191	Armenia	Yerevan	NA	40.19356	44.54544	modern	n/a	n/a	n/a	NA	NA	NA	n/a	NA	ds	diploid	596705	NA	PRJEB6272	LazaridisNature2014;AADR;AADRv424	PASS (genotyping)	2014_LazaridisNature	4.0.2
armenia279	Armenian	M	Armenian	Armenian	Armenian	armenia279	Armenia	Yerevan	NA	40.19356	44.54544	modern	n/a	n/a	n/a	NA	NA	NA	n/a	NA	ds	diploid	595163	NA	PRJEB6272	LazaridisNature2014;AADR;AADRv424	PASS (genotyping)	2014_LazaridisNature	4.0.2
armenia293	Armenian	M	Armenian	Armenian	Armenian	armenia293	Armenia	Yerevan	NA	40.19356	44.54544	modern	n/a	n/a	n/a	NA	NA	NA	n/a	NA	ds	diploid	593129	NA	PRJEB6272	LazaridisNature2014;AADR;AADRv424	PASS (genotyping)	2014_LazaridisNature	4.0.2
armenia86	Armenian	M	Armenian	Armenian	Armenian	armenia86	Armenia	Yerevan	NA	40.19356	44.54544	modern	n/a	n/a	n/a	NA	NA	NA	n/a	NA	ds	diploid	596638	NA	PRJEB6272	LazaridisNature2014;AADR;AADRv424	PASS (genotyping)	2014_LazaridisNature	4.0.2
armenia91	Armenian	M	Armenian	Armenian	Armenian	armenia91	Armenia	Yerevan	NA	40.19356	44.54544	modern	n/a	n/a	n/a	NA	NA	NA	n/a	NA	ds	diploid	596680	NA	PRJEB6272	LazaridisNature2014;AADR;AADRv424	PASS (genotyping)	2014_LazaridisNature	4.0.2
ARK-59	Armenian_Hemsheni	M	Armenian_Hemsheni	NA	Armenian_Hemsheni	ARK-59	Russia	Adyghei Republic, Maykop, p.Proletarsky	NA	41	39.7	modern	n/a	n/a	n/a	NA	NA	NA	n/a	NA	ds	diploid	585558	NA	PRJEB31152	JeongNatureEcologyEvolution2019;AADR;AADRv424	PASS (genotyping)	2019_Jeong_InnerEurasia	3.1.1
ARK-72	Armenian_Hemsheni	M	Armenian_Hemsheni	NA	Armenian_Hemsheni	ARK-72	Russia	Adyghei Republic, Maykop, p.Proletarsky	NA	41	39.7	modern	n/a	n/a	n/a	NA	NA	NA	n/a	NA	ds	diploid	588666	NA	PRJEB31152	JeongNatureEcologyEvolution2019;AADR;AADRv424	PASS (genotyping)	2019_Jeong_InnerEurasia	3.1.1
ARK-76	Armenian_Hemsheni	M	Armenian_Hemsheni	NA	Armenian_Hemsheni	ARK-76	Russia	Adyghei Republic, Maykop, p.Proletarsky	NA	41	39.7	modern	n/a	n/a	n/a	NA	NA	NA	n/a	NA	ds	diploid	589026	NA	PRJEB31152	JeongNatureEcologyEvolution2019;AADR;AADRv424	PASS (genotyping)	2019_Jeong_InnerEurasia	3.1.1
ARK-78	Armenian_Hemsheni	M	Armenian_Hemsheni	NA	Armenian_Hemsheni	ARK-78	Russia	Adyghei Republic, Maykop, p.Proletarsky	NA	41	39.7	modern	n/a	n/a	n/a	NA	NA	NA	n/a	NA	ds	diploid	588811	NA	PRJEB31152	JeongNatureEcologyEvolution2019;AADR;AADRv424	PASS (genotyping)	2019_Jeong_InnerEurasia	3.1.1
ARK-82	Armenian_Hemsheni	M	Armenian_Hemsheni	NA	Armenian_Hemsheni	ARK-82	Russia	Adyghei Republic, Maykop, p.Proletarsky	NA	41	39.7	modern	n/a	n/a	n/a	NA	NA	NA	n/a	NA	ds	diploid	588750	NA	PRJEB31152	JeongNatureEcologyEvolution2019;AADR;AADRv424	PASS (genotyping)	2019_Jeong_InnerEurasia	3.1.1
ARK-84	Armenian_Hemsheni	M	Armenian_Hemsheni	NA	Armenian_Hemsheni	ARK-84	Russia	Adyghei Republic, Maykop, p.Proletarsky	NA	41	39.7	modern	n/a	n/a	n/a	NA	NA	NA	n/a	NA	ds	diploid	588923	NA	PRJEB31152	JeongNatureEcologyEvolution2019;AADR;AADRv424	PASS (genotyping)	2019_Jeong_InnerEurasia	3.1.1
ARK-88	Armenian_Hemsheni	M	Armenian_Hemsheni	NA	Armenian_Hemsheni	ARK-88	Russia	Adyghei Republic, Maykop, p.Proletarsky	NA	41	39.7	modern	n/a	n/a	n/a	NA	NA	NA	n/a	NA	ds	diploid	588213	NA	PRJEB31152	JeongNatureEcologyEvolution2019;AADR;AADRv424	PASS (genotyping)	2019_Jeong_InnerEurasia	3.1.1
ARK-89	Armenian_Hemsheni	M	Armenian_Hemsheni	NA	Armenian_Hemsheni	ARK-89	Russia	Adyghei Republic, Maykop, p.Proletarsky	NA	41	39.7	modern	n/a	n/a	n/a	NA	NA	NA	n/a	NA	ds	diploid	589374	NA	PRJEB31152	JeongNatureEcologyEvolution2019;AADR;AADRv424	PASS (genotyping)	2019_Jeong_InnerEurasia	3.1.1
S_Armenian-1.DG	Armenian.DG	M	NA	NA	Armenian.DG	armenia293	Armenia	Yerevan	NA	39.81528	46.75194	modern	n/a	n/a	n/a	NA	NA	NA	Shotgun	NA	ds	diploid	1166557	39.89	PRJEB9586	MallickNature2016;AADR;AADRv424	PASS (SGDP, Fully Public)	2016_Mallick_SGDP1240K_diploid_pulldown	2.1.2
S_Armenian-2.DG	Armenian.DG	M	NA	NA	Armenian.DG	S_Armenian-2	Armenia	Kars (ancestors from Kars, born in Akhuzyan)	NA	40.60452	43.10076	modern	n/a	n/a	n/a	NA	NA	NA	Shotgun	NA	ds	diploid	1166461	45.36	PRJEB9586	MallickNature2016;AADR;AADRv424	PASS (SGDP, Fully Public)	2016_Mallick_SGDP1240K_diploid_pulldown	2.1.2
ARM012	Armenian.WGA	M	NA	NA	Armenian.WGA	ARM012	Armenia	Yerevan	NA	40.2	44.5	modern	n/a	n/a	n/a	NA	NA	NA	n/a	NA	ds	diploid	588434	NA	PRJEB6272	LazaridisNature2014;AADR;AADRv424	PASS (genotyping)	2014_LazaridisNature	4.0.2
ARM013	Armenian.WGA	M	NA	NA	Armenian.WGA	ARM013	Armenia	Yerevan	NA	40.2	44.5	modern	n/a	n/a	n/a	NA	NA	NA	n/a	NA	ds	diploid	588686	NA	PRJEB6272	LazaridisNature2014;AADR;AADRv424	PASS (genotyping)	2014_LazaridisNature	4.0.2
ARM014	Armenian.WGA	M	NA	NA	Armenian.WGA	ARM014	Armenia	Yerevan	NA	40.2	44.5	modern	n/a	n/a	n/a	NA	NA	NA	n/a	NA	ds	diploid	591055	NA	PRJEB6272	LazaridisNature2014;AADR;AADRv424	PASS (genotyping)	2014_LazaridisNature	4.0.2
Assyrian151	Assyrian	F	NA	NA	Assyrian	Assyrian151	Turkey	Jilu, Hakk√¢ri	NA	37.47	43.94	modern	n/a	n/a	n/a	NA	NA	NA	n/a	NA	ds	diploid	587941	NA	PRJEB14455	LazaridisNature2016;AADR;AADRv424	PASS (genotyping)	2016_LazaridisNature	2.1.3
Assyrian152	Assyrian	M	NA	NA	Assyrian	Assyrian152	Turkey	√áukurca, Hakk√¢ri	NA	37.28	43.54	modern	n/a	n/a	n/a	NA	NA	NA	n/a	NA	ds	diploid	590558	NA	PRJEB14455	LazaridisNature2016;AADR;AADRv424	PASS (genotyping)	2016_LazaridisNature	2.1.3
Assyrian153	Assyrian	M	NA	NA	Assyrian	Assyrian153	Turkey	Gawar, Hakk√¢ri	NA	37.56	44.28	modern	n/a	n/a	n/a	NA	NA	NA	n/a	NA	ds	diploid	590623	NA	PRJEB14455	LazaridisNature2016;AADR;AADRv424	PASS (genotyping)	2016_LazaridisNature	2.1.3
Assyrian155	Assyrian	M	NA	NA	Assyrian	Assyrian155	Iraq	Mosul	NA	36.34	43.13	modern	n/a	n/a	n/a	NA	NA	NA	n/a	NA	ds	diploid	590368	NA	PRJEB14455	LazaridisNature2016;AADR;AADRv424	PASS (genotyping)	2016_LazaridisNature	2.1.3
Assyrian159	Assyrian	F	NA	NA	Assyrian	Assyrian159	Iraq	Bibad, Amadiya	NA	37.1	43.45	modern	n/a	n/a	n/a	NA	NA	NA	n/a	NA	ds	diploid	590520	NA	PRJEB14455	LazaridisNature2016;AADR;AADRv424	PASS (genotyping)	2016_LazaridisNature	2.1.3
Assyrian160	Assyrian	M	NA	NA	Assyrian	Assyrian160	Iran	Gug Tappeh, Urmia	NA	37.51	45.14	modern	n/a	n/a	n/a	NA	NA	NA	n/a	NA	ds	diploid	590722	NA	PRJEB14455	LazaridisNature2016;AADR;AADRv424	PASS (genotyping)	2016_LazaridisNature	2.1.3
Assyrian161	Assyrian	M	NA	NA	Assyrian	Assyrian161	Iran	Adeh, Urmia	NA	37.7	45.18	modern	n/a	n/a	n/a	NA	NA	NA	n/a	NA	ds	diploid	590669	NA	PRJEB14455	LazaridisNature2016;AADR;AADRv424	PASS (genotyping)	2016_LazaridisNature	2.1.3
Assyrian162	Assyrian	M	NA	NA	Assyrian	Assyrian162	Iraq	Shaqlawa, Erbil	NA	36.4	44.32	modern	n/a	n/a	n/a	NA	NA	NA	n/a	NA	ds	diploid	590598	NA	PRJEB14455	LazaridisNature2016;AADR;AADRv424	PASS (genotyping)	2016_LazaridisNature	2.1.3
Assyrian163	Assyrian	F	NA	NA	Assyrian	Assyrian163	Turkey	Gawar, Hakk√¢ri	NA	37.56	44.28	modern	n/a	n/a	n/a	NA	NA	NA	n/a	NA	ds	diploid	590097	NA	PRJEB14455	LazaridisNature2016;AADR;AADRv424	PASS (genotyping)	2016_LazaridisNature	2.1.3
Assyrian164	Assyrian	M	NA	NA	Assyrian	Assyrian164	Iran	Urmia	NA	37.54	45.06	modern	n/a	n/a	n/a	NA	NA	NA	n/a	NA	ds	diploid	589749	NA	PRJEB14455	LazaridisNature2016;AADR;AADRv424	PASS (genotyping)	2016_LazaridisNature	2.1.3
Assyrian165	Assyrian	F	NA	NA	Assyrian	Assyrian165	Turkey	Jilu, Hakk√¢ri	NA	37.47	43.94	modern	n/a	n/a	n/a	NA	NA	NA	n/a	NA	ds	diploid	590547	NA	PRJEB14455	LazaridisNature2016;AADR;AADRv424	PASS (genotyping)	2016_LazaridisNature	2.1.3
ASR_001	Assyrian.WGA	M	NA	NA	Assyrian.WGA	ASR_001	Armenia	Arzni	NA	40.3	44.6	modern	n/a	n/a	n/a	NA	NA	NA	n/a	NA	ds	diploid	590258	NA	PRJEB6272	LazaridisNature2014;AADR;AADRv424	PASS (genotyping)	2014_LazaridisNature	4.0.2
ASR_002	Assyrian.WGA	M	NA	NA	Assyrian.WGA	ASR_002	Armenia	Arzni	NA	40.3	44.6	modern	n/a	n/a	n/a	NA	NA	NA	n/a	NA	ds	diploid	592480	NA	PRJEB6272	LazaridisNature2014;AADR;AADRv424	PASS (genotyping)	2014_LazaridisNature	4.0.2
ASR_003	Assyrian.WGA	M	NA	NA	Assyrian.WGA	ASR_003	Armenia	Arzni	NA	40.3	44.6	modern	n/a	n/a	n/a	NA	NA	NA	n/a	NA	ds	diploid	590408	NA	PRJEB6272	LazaridisNature2014;AADR;AADRv424	PASS (genotyping)	2014_LazaridisNature	4.0.2
ASR_005	Assyrian.WGA	M	NA	NA	Assyrian.WGA	ASR_005	Armenia	Arzni	NA	40.3	44.6	modern	n/a	n/a	n/a	NA	NA	NA	n/a	NA	ds	diploid	588637	NA	PRJEB6272	LazaridisNature2014;AADR;AADRv424	PASS (genotyping)	2014_LazaridisNature	4.0.2
S_Atayal-1.DG	Atayal.DG	M	Atayal.DG	Atayal.DG	Atayal.DG	NA13604	Taiwan	NA	NA	24.61171	121.29644	modern	n/a	n/a	n/a	NA	NA	NA	Shotgun	NA	ds	diploid	1166299	37.18	PRJEB9586	MallickNature2016;AADR;AADRv424	PASS (SGDP, Fully Public)	2016_Mallick_SGDP1240K_diploid_pulldown	2.1.2
B_Australian-3.DG	Australian.DG	U	NA	NA	Australian.DG	B_Australian-3	Australia	NA	NA	-13	143	modern	n/a	n/a	n/a	NA	NA	NA	Shotgun	NA	ds	diploid	1163831	44.4	PRJEB9586	MallickNature2016;AADR;AADRv424	PASS (SGDP version of literature data)	2016_Mallick_SGDP1240K_diploid_pulldown	2.1.2
B_Australian-4.DG	Australian.DG	M	NA	NA	Australian.DG	B_Australian-4	Australia	NA	NA	-13	143	modern	n/a	n/a	n/a	NA	NA	NA	Shotgun	NA	ds	diploid	1165327	43.26	PRJEB9586	MallickNature2016;PrueferNature2014;AADR;AADRv424	PASS (SGDP version of literature data)	2016_Mallick_SGDP1240K_diploid_pulldown	2.1.2
DAG-448	Avar	M	Avar	NA	Avar	DAG-448	Russia	Dagestan Republic, Gunibsky district	NA	41.22	48.3	modern	n/a	n/a	n/a	NA	NA	NA	n/a	NA	ds	diploid	589146	NA	PRJEB31152	JeongNatureEcologyEvolution2019;AADR;AADRv424	PASS (genotyping)	2019_Jeong_InnerEurasia	3.1.1
DAG-461	Avar	M	Avar	NA	Avar	DAG-461	Russia	Dagestan Republic, Gunibsky district	NA	41.22	48.3	modern	n/a	n/a	n/a	NA	NA	NA	n/a	NA	ds	diploid	589433	NA	PRJEB31152	JeongNatureEcologyEvolution2019;AADR;AADRv424	PASS (genotyping)	2019_Jeong_InnerEurasia	3.1.1
DAG-474	Avar	M	Avar	NA	Avar	DAG-474	Russia	Dagestan Republic, Unchukulsky district	NA	42.41	46.43	modern	n/a	n/a	n/a	NA	NA	NA	n/a	NA	ds	diploid	589554	NA	PRJEB31152	JeongNatureEcologyEvolution2019;AADR;AADRv424	PASS (genotyping)	2019_Jeong_InnerEurasia	3.1.1
DAG-477	Avar	M	Avar	NA	Avar	DAG-477	Russia	Dagestan Republic, Unchukulsky district	NA	42.41	46.43	modern	n/a	n/a	n/a	NA	NA	NA	n/a	NA	ds	diploid	589124	NA	PRJEB31152	JeongNatureEcologyEvolution2019;AADR;AADRv424	PASS (genotyping)	2019_Jeong_InnerEurasia	3.1.1
DAG-485	Avar	M	Avar	NA	Avar	DAG-485	Russia	Dagestan Republic, Unchukulsky district	NA	42.41	46.43	modern	n/a	n/a	n/a	NA	NA	NA	n/a	NA	ds	diploid	589120	NA	PRJEB31152	JeongNatureEcologyEvolution2019;AADR;AADRv424	PASS (genotyping)	2019_Jeong_InnerEurasia	3.1.1
DAG-492	Avar	M	Avar	NA	Avar	DAG-492	Russia	Dagestan Republic, Gunibsky district	NA	41.22	48.3	modern	n/a	n/a	n/a	NA	NA	NA	n/a	NA	ds	diploid	589137	NA	PRJEB31152	JeongNatureEcologyEvolution2019;AADR;AADRv424	PASS (genotyping)	2019_Jeong_InnerEurasia	3.1.1
DAG-506	Avar	M	Avar	NA	Avar	DAG-506	Russia	Dagestan Republic, Unchukulsky district	NA	42.41	46.43	modern	n/a	n/a	n/a	NA	NA	NA	n/a	NA	ds	diploid	589361	NA	PRJEB31152	JeongNatureEcologyEvolution2019;AADR;AADRv424	PASS (genotyping)	2019_Jeong_InnerEurasia	3.1.1
DAG-515	Avar	M	Avar	NA	Avar	DAG-515	Russia	Dagestan Republic, Gunibsky district	NA	41.22	48.3	modern	n/a	n/a	n/a	NA	NA	NA	n/a	NA	ds	diploid	589278	NA	PRJEB31152	JeongNatureEcologyEvolution2019;AADR;AADRv424	PASS (genotyping)	2019_Jeong_InnerEurasia	3.1.1
ay001	Aymara	F	NA	NA	Aymara	ay001	Bolivia	NA	NA	-16.5	-68.2	modern	n/a	n/a	n/a	NA	NA	NA	OtherCapture	NA	ds	diploid	594905	NA	n/a	LazaridisNature2014	Basic Signed Letter	NA	NA
ay006a	Aymara	U	NA	NA	Aymara	ay006a	Bolivia	NA	NA	-16.5	-68.2	modern	n/a	n/a	n/a	NA	NA	NA	OtherCapture	NA	ds	diploid	594871	NA	n/a	LazaridisNature2014	Basic Signed Letter	NA	NA
BOA_314	Aymara	M	NA	NA	Aymara	BOA_314	Bolivia	NA	NA	-16.5	-68.2	modern	n/a	n/a	n/a	NA	NA	NA	OtherCapture	NA	ds	diploid	596192	NA	n/a	LazaridisNature2014	Basic Signed Letter	NA	NA
BOA174	Aymara	M	NA	NA	Aymara	BOA174	Bolivia	NA	NA	-16.5	-68.2	modern	n/a	n/a	n/a	NA	NA	NA	OtherCapture	NA	ds	diploid	594895	NA	n/a	LazaridisNature2014	Basic Signed Letter	NA	NA
BOA175	Aymara	M	NA	NA	Aymara	BOA175	Bolivia	NA	NA	-16.5	-68.2	modern	n/a	n/a	n/a	NA	NA	NA	OtherCapture	NA	ds	diploid	594265	NA	n/a	LazaridisNature2014	Basic Signed Letter	NA	NA
AZR-0853	Azeri	M	Azeri	NA	Azeri	AZR-0853	Russia	Dagestan Republic	NA	42.2	48.23	modern	n/a	n/a	n/a	NA	NA	NA	n/a	NA	ds	diploid	589155	NA	PRJEB31152	JeongNatureEcologyEvolution2019;AADR;AADRv424	PASS (genotyping)	2019_Jeong_InnerEurasia	3.1.1
AZR-0860	Azeri	M	Azeri	NA	Azeri	AZR-0860	Russia	Dagestan Republic	NA	42.2	48.23	modern	n/a	n/a	n/a	NA	NA	NA	n/a	NA	ds	diploid	588986	NA	PRJEB31152	JeongNatureEcologyEvolution2019;AADR;AADRv424	PASS (genotyping)	2019_Jeong_InnerEurasia	3.1.1
AZR-0864	Azeri	M	Azeri	NA	Azeri	AZR-0864	Russia	Dagestan Republic	NA	42.2	48.23	modern	n/a	n/a	n/a	NA	NA	NA	n/a	NA	ds	diploid	588973	NA	PRJEB31152	JeongNatureEcologyEvolution2019;AADR;AADRv424	PASS (genotyping)	2019_Jeong_InnerEurasia	3.1.1
AZR-0865	Azeri	M	Azeri	NA	Azeri	AZR-0865	Russia	Dagestan Republic	NA	42.2	48.23	modern	n/a	n/a	n/a	NA	NA	NA	n/a	NA	ds	diploid	589296	NA	PRJEB31152	JeongNatureEcologyEvolution2019;AADR;AADRv424	PASS (genotyping)	2019_Jeong_InnerEurasia	3.1.1
AZR-0866	Azeri	M	Azeri	NA	Azeri	AZR-0866	Russia	Dagestan Republic	NA	42.2	48.23	modern	n/a	n/a	n/a	NA	NA	NA	n/a	NA	ds	diploid	589110	NA	PRJEB31152	JeongNatureEcologyEvolution2019;AADR;AADRv424	PASS (genotyping)	2019_Jeong_InnerEurasia	3.1.1
AZR-0868	Azeri	M	Azeri	NA	Azeri	AZR-0868	Russia	Dagestan Republic	NA	42.2	48.23	modern	n/a	n/a	n/a	NA	NA	NA	n/a	NA	ds	diploid	588819	NA	PRJEB31152	JeongNatureEcologyEvolution2019;AADR;AADRv424	PASS (genotyping)	2019_Jeong_InnerEurasia	3.1.1
AZR-0869	Azeri	M	Azeri	NA	Azeri	AZR-0869	Russia	Dagestan Republic	NA	42.2	48.23	modern	n/a	n/a	n/a	NA	NA	NA	n/a	NA	ds	diploid	589035	NA	PRJEB31152	JeongNatureEcologyEvolution2019;AADR;AADRv424	PASS (genotyping)	2019_Jeong_InnerEurasia	3.1.1
AZR-0870	Azeri	M	Azeri	NA	Azeri	AZR-0870	Russia	Dagestan Republic	NA	42.2	48.23	modern	n/a	n/a	n/a	NA	NA	NA	n/a	NA	ds	diploid	589278	NA	PRJEB31152	JeongNatureEcologyEvolution2019;AADR;AADRv424	PASS (genotyping)	2019_Jeong_InnerEurasia	3.1.1
AZR-1010	Azeri	M	Azeri	NA	Azeri	AZR-1010	Azerbaijan	Azerbajan	NA	40.06	47.19	modern	n/a	n/a	n/a	NA	NA	NA	n/a	NA	ds	diploid	588316	NA	PRJEB31152	JeongNatureEcologyEvolution2019;AADR;AADRv424	PASS (genotyping)	2019_Jeong_InnerEurasia	3.1.1
AZR-1012	Azeri	M	Azeri	NA	Azeri	AZR-1012	Azerbaijan	Azerbajan	NA	40.06	47.19	modern	n/a	n/a	n/a	NA	NA	NA	n/a	NA	ds	diploid	588640	NA	PRJEB31152	JeongNatureEcologyEvolution2019;AADR;AADRv424	PASS (genotyping)	2019_Jeong_InnerEurasia	3.1.1
AZR-1013	Azeri	M	Azeri	NA	Azeri	AZR-1013	Azerbaijan	Azerbajan	NA	40.06	47.19	modern	n/a	n/a	n/a	NA	NA	NA	n/a	NA	ds	diploid	587086	NA	PRJEB31152	JeongNatureEcologyEvolution2019;AADR;AADRv424	PASS (genotyping)	2019_Jeong_InnerEurasia	3.1.1
AZR-1017	Azeri	M	Azeri	NA	Azeri	AZR-1017	Azerbaijan	Azerbajan	NA	40.06	47.19	modern	n/a	n/a	n/a	NA	NA	NA	n/a	NA	ds	diploid	589001	NA	PRJEB31152	JeongNatureEcologyEvolution2019;AADR;AADRv424	PASS (genotyping)	2019_Jeong_InnerEurasia	3.1.1
AZR-1018	Azeri	M	Azeri	NA	Azeri	AZR-1018	Azerbaijan	Azerbajan	NA	40.06	47.19	modern	n/a	n/a	n/a	NA	NA	NA	n/a	NA	ds	diploid	588302	NA	PRJEB31152	JeongNatureEcologyEvolution2019;AADR;AADRv424	PASS (genotyping)	2019_Jeong_InnerEurasia	3.1.1
AZR-1037	Azeri	M	Azeri	NA	Azeri	AZR-1037	Azerbaijan	Azerbajan	NA	40.06	47.19	modern	n/a	n/a	n/a	NA	NA	NA	n/a	NA	ds	diploid	588286	NA	PRJEB31152	JeongNatureEcologyEvolution2019;AADR;AADRv424	PASS (genotyping)	2019_Jeong_InnerEurasia	3.1.1
AZR-1039	Azeri	M	Azeri	NA	Azeri	AZR-1039	Azerbaijan	Azerbajan	NA	40.06	47.19	modern	n/a	n/a	n/a	NA	NA	NA	n/a	NA	ds	diploid	586016	NA	PRJEB31152	JeongNatureEcologyEvolution2019;AADR;AADRv424	PASS (genotyping)	2019_Jeong_InnerEurasia	3.1.1
AZR-1054	Azeri	M	Azeri	NA	Azeri	AZR-1054	Azerbaijan	Azerbajan	NA	40.06	47.19	modern	n/a	n/a	n/a	NA	NA	NA	n/a	NA	ds	diploid	589245	NA	PRJEB31152	JeongNatureEcologyEvolution2019;AADR;AADRv424	PASS (genotyping)	2019_Jeong_InnerEurasia	3.1.1
AZR-1058	Azeri	M	Azeri	NA	Azeri	AZR-1058	Azerbaijan	Azerbajan	NA	40.06	47.19	modern	n/a	n/a	n/a	NA	NA	NA	n/a	NA	ds	diploid	589268	NA	PRJEB31152	JeongNatureEcologyEvolution2019;AADR;AADRv424	PASS (genotyping)	2019_Jeong_InnerEurasia	3.1.1
Baku01	Azeri.WGA	M	NA	NA	Azeri.WGA	Baku01	Azerbaijan	Baku	NA	40.4	49.9	modern	n/a	n/a	n/a	NA	NA	NA	n/a	NA	ds	diploid	589880	NA	PRJEB6272	LazaridisNature2014;AADR;AADRv424	PASS (genotyping)	2014_LazaridisNature	4.0.2
Baku02	Azeri.WGA	M	NA	NA	Azeri.WGA	Baku02	Azerbaijan	Baku	NA	40.4	49.9	modern	n/a	n/a	n/a	NA	NA	NA	n/a	NA	ds	diploid	589290	NA	PRJEB6272	LazaridisNature2014;AADR;AADRv424	PASS (genotyping)	2014_LazaridisNature	4.0.2
Baku03	Azeri.WGA	M	NA	NA	Azeri.WGA	Baku03	Azerbaijan	Baku	NA	40.4	49.9	modern	n/a	n/a	n/a	NA	NA	NA	n/a	NA	ds	diploid	583723	NA	PRJEB6272	LazaridisNature2014;AADR;AADRv424	PASS (genotyping)	2014_LazaridisNature	4.0.2
bal102	Balkar	M	Balkar	NA	Balkar	bal102	Russia	Nalchik_in_Kabardino-Balkar-Republic	NA	43.48333	43.61667	modern	n/a	n/a	n/a	NA	NA	NA	n/a	NA	ds	diploid	596394	NA	PRJEB6272	LazaridisNature2014;AADR;AADRv424	PASS (genotyping)	2014_LazaridisNature	4.0.2
bal124	Balkar	M	Balkar	NA	Balkar	bal124	Russia	Nalchik_in_Kabardino-Balkar-Republic	NA	43.48333	43.61667	modern	n/a	n/a	n/a	NA	NA	NA	n/a	NA	ds	diploid	594165	NA	PRJEB6272	LazaridisNature2014;AADR;AADRv424	PASS (genotyping)	2014_LazaridisNature	4.0.2
bal136	Balkar	M	Balkar	NA	Balkar	bal136	Russia	Nalchik_in_Kabardino-Balkar-Republic	NA	43.48333	43.61667	modern	n/a	n/a	n/a	NA	NA	NA	n/a	NA	ds	diploid	596833	NA	PRJEB6272	LazaridisNature2014;AADR;AADRv424	PASS (genotyping)	2014_LazaridisNature	4.0.2
bal22	Balkar	M	Balkar	NA	Balkar	bal22	Russia	Nalchik_in_Kabardino-Balkar-Republic	NA	43.48333	43.61667	modern	n/a	n/a	n/a	NA	NA	NA	n/a	NA	ds	diploid	596748	NA	PRJEB6272	LazaridisNature2014;AADR;AADRv424	PASS (genotyping)	2014_LazaridisNature	4.0.2
bal41	Balkar	M	Balkar	NA	Balkar	bal41	Russia	Nalchik_in_Kabardino-Balkar-Republic	NA	43.48333	43.61667	modern	n/a	n/a	n/a	NA	NA	NA	n/a	NA	ds	diploid	594660	NA	PRJEB6272	LazaridisNature2014;AADR;AADRv424	PASS (genotyping)	2014_LazaridisNature	4.0.2
bal42	Balkar	M	Balkar	NA	Balkar	bal42	Russia	Nalchik_in_Kabardino-Balkar-Republic	NA	43.48333	43.61667	modern	n/a	n/a	n/a	NA	NA	NA	n/a	NA	ds	diploid	597102	NA	PRJEB6272	LazaridisNature2014;AADR;AADRv424	PASS (genotyping)	2014_LazaridisNature	4.0.2
bal45	Balkar	M	Balkar	NA	Balkar	bal45	Russia	Nalchik_in_Kabardino-Balkar-Republic	NA	43.48333	43.61667	modern	n/a	n/a	n/a	NA	NA	NA	n/a	NA	ds	diploid	596610	NA	PRJEB6272	LazaridisNature2014;AADR;AADRv424	PASS (genotyping)	2014_LazaridisNature	4.0.2
bal50	Balkar	M	Balkar	NA	Balkar	bal50	Russia	Nalchik_in_Kabardino-Balkar-Republic	NA	43.48333	43.61667	modern	n/a	n/a	n/a	NA	NA	NA	n/a	NA	ds	diploid	596680	NA	PRJEB6272	LazaridisNature2014;AADR;AADRv424	PASS (genotyping)	2014_LazaridisNature	4.0.2
bal64	Balkar	M	Balkar	NA	Balkar	bal64	Russia	Nalchik_in_Kabardino-Balkar-Republic	NA	43.48333	43.61667	modern	n/a	n/a	n/a	NA	NA	NA	n/a	NA	ds	diploid	596763	NA	PRJEB6272	LazaridisNature2014;AADR;AADRv424	PASS (genotyping)	2014_LazaridisNature	4.0.2
bal97	Balkar	M	Balkar	NA	Balkar	bal97	Russia	Nalchik_in_Kabardino-Balkar-Republic	NA	43.48333	43.61667	modern	n/a	n/a	n/a	NA	NA	NA	n/a	NA	ds	diploid	596729	NA	PRJEB6272	LazaridisNature2014;AADR;AADRv424	PASS (genotyping)	2014_LazaridisNature	4.0.2
HGDP00052	Balochi	M	Balochi	Balochi	Balochi	HGDP00052	Pakistan	NA	NA	30.49871	66.5	modern	n/a	n/a	n/a	NA	NA	NA	n/a	NA	ds	diploid	596117	NA	n/a	PattersonGenetics2012;AADR;AADRv424	PASS (genotyping)	2012_PattersonGenetics	2.1.3
HGDP00054	Balochi	M	Balochi	Balochi	Balochi	HGDP00054	Pakistan	NA	NA	30.49871	66.5	modern	n/a	n/a	n/a	NA	NA	NA	n/a	NA	ds	diploid	596867	NA	n/a	PattersonGenetics2012;AADR;AADRv424	PASS (genotyping)	2012_PattersonGenetics	2.1.3
HGDP00056	Balochi	M	Balochi	Balochi	Balochi	HGDP00056	Pakistan	NA	NA	30.49871	66.5	modern	n/a	n/a	n/a	NA	NA	NA	n/a	NA	ds	diploid	596454	NA	n/a	PattersonGenetics2012;AADR;AADRv424	PASS (genotyping)	2012_PattersonGenetics	2.1.3
HGDP00058	Balochi	M	Balochi	Balochi	Balochi	HGDP00058	Pakistan	NA	NA	30.49871	66.5	modern	n/a	n/a	n/a	NA	NA	NA	n/a	NA	ds	diploid	596847	NA	n/a	PattersonGenetics2012;AADR;AADRv424	PASS (genotyping)	2012_PattersonGenetics	2.1.3
HGDP00062	Balochi	M	Balochi	Balochi	Balochi	HGDP00062	Pakistan	NA	NA	30.49871	66.5	modern	n/a	n/a	n/a	NA	NA	NA	n/a	NA	ds	diploid	596462	NA	n/a	PattersonGenetics2012;AADR;AADRv424	PASS (genotyping)	2012_PattersonGenetics	2.1.3
HGDP00064	Balochi	M	Balochi	Balochi	Balochi	HGDP00064	Pakistan	NA	NA	30.49871	66.5	modern	n/a	n/a	n/a	NA	NA	NA	n/a	NA	ds	diploid	595343	NA	n/a	PattersonGenetics2012;AADR;AADRv424	PASS (genotyping)	2012_PattersonGenetics	2.1.3
HGDP00066	Balochi	M	Balochi	Balochi	Balochi	HGDP00066	Pakistan	NA	NA	30.49871	66.5	modern	n/a	n/a	n/a	NA	NA	NA	n/a	NA	ds	diploid	596778	NA	n/a	PattersonGenetics2012;AADR;AADRv424	PASS (genotyping)	2012_PattersonGenetics	2.1.3
HGDP00068	Balochi	M	Balochi	Balochi	Balochi	HGDP00068	Pakistan	NA	NA	30.49871	66.5	modern	n/a	n/a	n/a	NA	NA	NA	n/a	NA	ds	diploid	593433	NA	n/a	PattersonGenetics2012;AADR;AADRv424	PASS (genotyping)	2012_PattersonGenetics	2.1.3
HGDP00072	Balochi	M	Balochi	Balochi	Balochi	HGDP00072	Pakistan	NA	NA	30.49871	66.5	modern	n/a	n/a	n/a	NA	NA	NA	n/a	NA	ds	diploid	593089	NA	n/a	PattersonGenetics2012;AADR;AADRv424	PASS (genotyping)	2012_PattersonGenetics	2.1.3
HGDP00074	Balochi	M	Balochi	Balochi	Balochi	HGDP00074	Pakistan	NA	NA	30.49871	66.5	modern	n/a	n/a	n/a	NA	NA	NA	n/a	NA	ds	diploid	596609	NA	n/a	PattersonGenetics2012;AADR;AADRv424	PASS (genotyping)	2012_PattersonGenetics	2.1.3
HGDP00078	Balochi	M	Balochi	Balochi	Balochi	HGDP00078	Pakistan	NA	NA	30.49871	66.5	modern	n/a	n/a	n/a	NA	NA	NA	n/a	NA	ds	diploid	594500	NA	n/a	PattersonGenetics2012;AADR;AADRv424	PASS (genotyping)	2012_PattersonGenetics	2.1.3
HGDP00080	Balochi	M	Balochi	Balochi	Balochi	HGDP00080	Pakistan	NA	NA	30.49871	66.5	modern	n/a	n/a	n/a	NA	NA	NA	n/a	NA	ds	diploid	596512	NA	n/a	PattersonGenetics2012;AADR;AADRv424	PASS (genotyping)	2012_PattersonGenetics	2.1.3
HGDP00082	Balochi	M	Balochi	Balochi	Balochi	HGDP00082	Pakistan	NA	NA	30.49871	66.5	modern	n/a	n/a	n/a	NA	NA	NA	n/a	NA	ds	diploid	595353	NA	n/a	PattersonGenetics2012;AADR;AADRv424	PASS (genotyping)	2012_PattersonGenetics	2.1.3
HGDP00086	Balochi	M	Balochi	Balochi	Balochi	HGDP00086	Pakistan	NA	NA	30.49871	66.5	modern	n/a	n/a	n/a	NA	NA	NA	n/a	NA	ds	diploid	596589	NA	n/a	PattersonGenetics2012;AADR;AADRv424	PASS (genotyping)	2012_PattersonGenetics	2.1.3
HGDP00088	Balochi	M	Balochi	Balochi	Balochi	HGDP00088	Pakistan	NA	NA	30.49871	66.5	modern	n/a	n/a	n/a	NA	NA	NA	n/a	NA	ds	diploid	587516	NA	n/a	PattersonGenetics2012;AADR;AADRv424	PASS (genotyping)	2012_PattersonGenetics	2.1.3
HGDP00090	Balochi	M	Balochi	Balochi	Balochi	HGDP00090	Pakistan	NA	NA	30.49871	66.5	modern	n/a	n/a	n/a	NA	NA	NA	n/a	NA	ds	diploid	592882	NA	n/a	PattersonGenetics2012;AADR;AADRv424	PASS (genotyping)	2012_PattersonGenetics	2.1.3
HGDP00092	Balochi	M	Balochi	Balochi	Balochi	HGDP00092	Pakistan	NA	NA	30.49871	66.5	modern	n/a	n/a	n/a	NA	NA	NA	n/a	NA	ds	diploid	596660	NA	n/a	PattersonGenetics2012;AADR;AADRv424	PASS (genotyping)	2012_PattersonGenetics	2.1.3
HGDP00094	Balochi	M	Balochi	Balochi	Balochi	HGDP00094	Pakistan	NA	NA	30.49871	66.5	modern	n/a	n/a	n/a	NA	NA	NA	n/a	NA	ds	diploid	596596	NA	n/a	PattersonGenetics2012;AADR;AADRv424	PASS (genotyping)	2012_PattersonGenetics	2.1.3
HGDP00096	Balochi	M	Balochi	Balochi	Balochi	HGDP00096	Pakistan	NA	NA	30.49871	66.5	modern	n/a	n/a	n/a	NA	NA	NA	n/a	NA	ds	diploid	596570	NA	n/a	PattersonGenetics2012;AADR;AADRv424	PASS (genotyping)	2012_PattersonGenetics	2.1.3
HGDP00098	Balochi	M	Balochi	Balochi	Balochi	HGDP00098	Pakistan	NA	NA	30.49871	66.5	modern	n/a	n/a	n/a	NA	NA	NA	n/a	NA	ds	diploid	595281	NA	n/a	PattersonGenetics2012;AADR;AADRv424	PASS (genotyping)	2012_PattersonGenetics	2.1.3
S_Balochi-1.DG	Balochi.DG	M	NA	NA	Balochi.DG	HGDP00090	Pakistan	NA	NA	30.49871	66.5	modern	n/a	n/a	n/a	NA	NA	NA	Shotgun	NA	ds	diploid	1165735	42.69	PRJEB9586	MallickNature2016;AADR;AADRv424	PASS (SGDP, Fully Public)	2016_Mallick_SGDP1240K_diploid_pulldown	2.1.2
S_Balochi-2.DG	Balochi.DG	M	NA	NA	Balochi.DG	HGDP00058	Pakistan	NA	NA	30.49871	66.5	modern	n/a	n/a	n/a	NA	NA	NA	Shotgun	NA	ds	diploid	1165255	42.88	PRJEB9586	MallickNature2016;AADR;AADRv424	PASS (SGDP, Fully Public)	2016_Mallick_SGDP1240K_diploid_pulldown	2.1.2
HGDP00052.SDG	Balochi.SDG	M	NA	NA	Balochi.SDG	HGDP00052	Pakistan	NA	NA	30.49871	66.5	modern	n/a	n/a	n/a	NA	NA	NA	n/a	NA	ds	diploid	1132767	NA	PRJEB6463	BergstromScience2020;AADR;AADRv443	PASS	2020_Bergstrom_HGDP	2.1.1
HGDP00054.SDG	Balochi.SDG	M	NA	NA	Balochi.SDG	HGDP00054	Pakistan	NA	NA	30.49871	66.5	modern	n/a	n/a	n/a	NA	NA	NA	n/a	NA	ds	diploid	1139051	NA	PRJEB6463	BergstromScience2020;AADR;AADRv443	PASS	2020_Bergstrom_HGDP	2.1.1
HGDP00056.SDG	Balochi.SDG	M	NA	NA	Balochi.SDG	HGDP00056	Pakistan	NA	NA	30.49871	66.5	modern	n/a	n/a	n/a	NA	NA	NA	n/a	NA	ds	diploid	1136131	NA	PRJEB6463	BergstromScience2020;AADR;AADRv443	PASS	2020_Bergstrom_HGDP	2.1.1
HGDP00058.SDG	Balochi.SDG	M	NA	NA	Balochi.SDG	HGDP00058	Pakistan	NA	NA	30.49871	66.5	modern	n/a	n/a	n/a	NA	NA	NA	n/a	NA	ds	diploid	1141389	NA	PRJEB6463	BergstromScience2020;AADR;AADRv443	PASS	2020_Bergstrom_HGDP	2.1.1
HGDP00062.SDG	Balochi.SDG	M	NA	NA	Balochi.SDG	HGDP00062	Pakistan	NA	NA	30.49871	66.5	modern	n/a	n/a	n/a	NA	NA	NA	n/a	NA	ds	diploid	1136136	NA	PRJEB6463	BergstromScience2020;AADR;AADRv443	PASS	2020_Bergstrom_HGDP	2.1.1
HGDP00064.SDG	Balochi.SDG	M	NA	NA	Balochi.SDG	HGDP00064	Pakistan	NA	NA	30.49871	66.5	modern	n/a	n/a	n/a	NA	NA	NA	n/a	NA	ds	diploid	1135295	NA	PRJEB6463	BergstromScience2020;AADR;AADRv443	PASS	2020_Bergstrom_HGDP	2.1.1
HGDP00066.SDG	Balochi.SDG	M	NA	NA	Balochi.SDG	HGDP00066	Pakistan	NA	NA	30.49871	66.5	modern	n/a	n/a	n/a	NA	NA	NA	n/a	NA	ds	diploid	1135386	NA	PRJEB6463	BergstromScience2020;AADR;AADRv443	PASS	2020_Bergstrom_HGDP	2.1.1
HGDP00068.SDG	Balochi.SDG	M	NA	NA	Balochi.SDG	HGDP00068	Pakistan	NA	NA	30.49871	66.5	modern	n/a	n/a	n/a	NA	NA	NA	n/a	NA	ds	diploid	1140049	NA	PRJEB6463	BergstromScience2020;AADR;AADRv443	PASS	2020_Bergstrom_HGDP	2.1.1
HGDP00074.SDG	Balochi.SDG	M	NA	NA	Balochi.SDG	HGDP00074	Pakistan	NA	NA	30.49871	66.5	modern	n/a	n/a	n/a	NA	NA	NA	n/a	NA	ds	diploid	1134378	NA	PRJEB6463	BergstromScience2020;AADR;AADRv443	PASS	2020_Bergstrom_HGDP	2.1.1
HGDP00078.SDG	Balochi.SDG	M	NA	NA	Balochi.SDG	HGDP00078	Pakistan	NA	NA	30.49871	66.5	modern	n/a	n/a	n/a	NA	NA	NA	n/a	NA	ds	diploid	1136114	NA	PRJEB6463	BergstromScience2020;AADR;AADRv443	PASS	2020_Bergstrom_HGDP	2.1.1
HGDP00080.SDG	Balochi.SDG	M	NA	NA	Balochi.SDG	HGDP00080	Pakistan	NA	NA	30.49871	66.5	modern	n/a	n/a	n/a	NA	NA	NA	n/a	NA	ds	diploid	1138200	NA	PRJEB6463	BergstromScience2020;AADR;AADRv443	PASS	2020_Bergstrom_HGDP	2.1.1
HGDP00082.SDG	Balochi.SDG	M	NA	NA	Balochi.SDG	HGDP00082	Pakistan	NA	NA	30.49871	66.5	modern	n/a	n/a	n/a	NA	NA	NA	n/a	NA	ds	diploid	1139395	NA	PRJEB6463	BergstromScience2020;AADR;AADRv443	PASS	2020_Bergstrom_HGDP	2.1.1
HGDP00086.SDG	Balochi.SDG	M	NA	NA	Balochi.SDG	HGDP00086	Pakistan	NA	NA	30.49871	66.5	modern	n/a	n/a	n/a	NA	NA	NA	n/a	NA	ds	diploid	1139122	NA	PRJEB6463	BergstromScience2020;AADR;AADRv443	PASS	2020_Bergstrom_HGDP	2.1.1
HGDP00088.SDG	Balochi.SDG	M	NA	NA	Balochi.SDG	HGDP00088	Pakistan	NA	NA	30.49871	66.5	modern	n/a	n/a	n/a	NA	NA	NA	n/a	NA	ds	diploid	1133783	NA	PRJEB6463	BergstromScience2020;AADR;AADRv443	PASS	2020_Bergstrom_HGDP	2.1.1
HGDP00090.SDG	Balochi.SDG	M	NA	NA	Balochi.SDG	HGDP00090	Pakistan	NA	NA	30.49871	66.5	modern	n/a	n/a	n/a	NA	NA	NA	n/a	NA	ds	diploid	1141315	NA	PRJEB6463	BergstromScience2020;AADR;AADRv443	PASS	2020_Bergstrom_HGDP	2.1.1
HGDP00092.SDG	Balochi.SDG	M	NA	NA	Balochi.SDG	HGDP00092	Pakistan	NA	NA	30.49871	66.5	modern	n/a	n/a	n/a	NA	NA	NA	n/a	NA	ds	diploid	1136014	NA	PRJEB6463	BergstromScience2020;AADR;AADRv443	PASS	2020_Bergstrom_HGDP	2.1.1
HGDP00094.SDG	Balochi.SDG	M	NA	NA	Balochi.SDG	HGDP00094	Pakistan	NA	NA	30.49871	66.5	modern	n/a	n/a	n/a	NA	NA	NA	n/a	NA	ds	diploid	1134929	NA	PRJEB6463	BergstromScience2020;AADR;AADRv443	PASS	2020_Bergstrom_HGDP	2.1.1
HGDP00096.SDG	Balochi.SDG	M	NA	NA	Balochi.SDG	HGDP00096	Pakistan	NA	NA	30.49871	66.5	modern	n/a	n/a	n/a	NA	NA	NA	n/a	NA	ds	diploid	1132916	NA	PRJEB6463	BergstromScience2020;AADR;AADRv443	PASS	2020_Bergstrom_HGDP	2.1.1
HGDP00098.SDG	Balochi.SDG	M	NA	NA	Balochi.SDG	HGDP00098	Pakistan	NA	NA	30.49871	66.5	modern	n/a	n/a	n/a	NA	NA	NA	n/a	NA	ds	diploid	1137173	NA	PRJEB6463	BergstromScience2020;AADR;AADRv443	PASS	2020_Bergstrom_HGDP	2.1.1
BAS-005	Bashkir	M	Bashkir	NA	Bashkir	BAS-005	Russia	Bashkiria Republic, Baimaksky district	NA	52.58	58.32	modern	n/a	n/a	n/a	NA	NA	NA	n/a	NA	ds	diploid	585505	NA	PRJEB31152	JeongNatureEcologyEvolution2019;AADR;AADRv424	PASS (genotyping)	2019_Jeong_InnerEurasia	3.1.1
BAS-006	Bashkir	M	Bashkir	NA	Bashkir	BAS-006	Russia	Bashkiria Republic, Baimaksky district	NA	52.58	58.32	modern	n/a	n/a	n/a	NA	NA	NA	n/a	NA	ds	diploid	583699	NA	PRJEB31152	JeongNatureEcologyEvolution2019;AADR;AADRv424	PASS (genotyping)	2019_Jeong_InnerEurasia	3.1.1
BAS-008	Bashkir	M	Bashkir	NA	Bashkir	BAS-008	Russia	Bashkiria Republic, Baimaksky district	NA	52.58	58.32	modern	n/a	n/a	n/a	NA	NA	NA	n/a	NA	ds	diploid	583265	NA	PRJEB31152	JeongNatureEcologyEvolution2019;AADR;AADRv424	PASS (genotyping)	2019_Jeong_InnerEurasia	3.1.1
BAS-014	Bashkir	M	Bashkir	NA	Bashkir	BAS-014	Russia	Bashkiria Republic, Kugarchinsky district	NA	52.67	56.55	modern	n/a	n/a	n/a	NA	NA	NA	n/a	NA	ds	diploid	589111	NA	PRJEB31152	JeongNatureEcologyEvolution2019;AADR;AADRv424	PASS (genotyping)	2019_Jeong_InnerEurasia	3.1.1
BAS-017	Bashkir	M	Bashkir	NA	Bashkir	BAS-017	Russia	Bashkiria Republic, Kugarchinsky district	NA	52.67	56.55	modern	n/a	n/a	n/a	NA	NA	NA	n/a	NA	ds	diploid	582962	NA	PRJEB31152	JeongNatureEcologyEvolution2019;AADR;AADRv424	PASS (genotyping)	2019_Jeong_InnerEurasia	3.1.1
BAS-021	Bashkir	M	Bashkir	NA	Bashkir	BAS-021	Russia	Bashkiria Republic, Baimaksky district	NA	52.58	58.32	modern	n/a	n/a	n/a	NA	NA	NA	n/a	NA	ds	diploid	585162	NA	PRJEB31152	JeongNatureEcologyEvolution2019;AADR;AADRv424	PASS (genotyping)	2019_Jeong_InnerEurasia	3.1.1
BAS-029	Bashkir	M	Bashkir	NA	Bashkir	BAS-029	Russia	Bashkiria Republic, Baimaksky district	NA	52.58	58.32	modern	n/a	n/a	n/a	NA	NA	NA	n/a	NA	ds	diploid	584966	NA	PRJEB31152	JeongNatureEcologyEvolution2019;AADR;AADRv424	PASS (genotyping)	2019_Jeong_InnerEurasia	3.1.1
BAS-031	Bashkir	M	Bashkir	NA	Bashkir	BAS-031	Russia	Bashkiria Republic, Baimaksky district	NA	52.58	58.32	modern	n/a	n/a	n/a	NA	NA	NA	n/a	NA	ds	diploid	585572	NA	PRJEB31152	JeongNatureEcologyEvolution2019;AADR;AADRv424	PASS (genotyping)	2019_Jeong_InnerEurasia	3.1.1
BAS-033	Bashkir	M	Bashkir	NA	Bashkir	BAS-033	Russia	Bashkiria Republic, Baimaksky district	NA	52.58	58.32	modern	n/a	n/a	n/a	NA	NA	NA	n/a	NA	ds	diploid	585046	NA	PRJEB31152	JeongNatureEcologyEvolution2019;AADR;AADRv424	PASS (genotyping)	2019_Jeong_InnerEurasia	3.1.1
BAS-034	Bashkir	M	Bashkir	NA	Bashkir	BAS-034	Russia	Bashkiria Republic, Baimaksky district	NA	52.58	58.32	modern	n/a	n/a	n/a	NA	NA	NA	n/a	NA	ds	diploid	586768	NA	PRJEB31152	JeongNatureEcologyEvolution2019;AADR;AADRv424	PASS (genotyping)	2019_Jeong_InnerEurasia	3.1.1
BAS-042	Bashkir	M	Bashkir	NA	Bashkir	BAS-042	Russia	Bashkiria Republic, Kugarchinsky district	NA	52.67	56.55	modern	n/a	n/a	n/a	NA	NA	NA	n/a	NA	ds	diploid	586485	NA	PRJEB31152	JeongNatureEcologyEvolution2019;AADR;AADRv424	PASS (genotyping)	2019_Jeong_InnerEurasia	3.1.1
BAS-045	Bashkir	M	Bashkir	NA	Bashkir	BAS-045	Russia	Bashkiria Republic, Kugarchinsky district	NA	52.67	56.55	modern	n/a	n/a	n/a	NA	NA	NA	n/a	NA	ds	diploid	586034	NA	PRJEB31152	JeongNatureEcologyEvolution2019;AADR;AADRv424	PASS (genotyping)	2019_Jeong_InnerEurasia	3.1.1
BAS-046	Bashkir	M	Bashkir	NA	Bashkir	BAS-046	Russia	Bashkiria Republic, Kugarchinsky district	NA	52.67	56.55	modern	n/a	n/a	n/a	NA	NA	NA	n/a	NA	ds	diploid	583829	NA	PRJEB31152	JeongNatureEcologyEvolution2019;AADR;AADRv424	PASS (genotyping)	2019_Jeong_InnerEurasia	3.1.1
BAS-060	Bashkir	M	Bashkir	NA	Bashkir	BAS-060	Russia	Bashkiria Republic, Kugarchinsky district	NA	52.67	56.55	modern	n/a	n/a	n/a	NA	NA	NA	n/a	NA	ds	diploid	582665	NA	PRJEB31152	JeongNatureEcologyEvolution2019;AADR;AADRv424	PASS (genotyping)	2019_Jeong_InnerEurasia	3.1.1
BAS-062	Bashkir	M	Bashkir	NA	Bashkir	BAS-062	Russia	Bashkiria Republic, Kugarchinsky district	NA	52.67	56.55	modern	n/a	n/a	n/a	NA	NA	NA	n/a	NA	ds	diploid	584835	NA	PRJEB31152	JeongNatureEcologyEvolution2019;AADR;AADRv424	PASS (genotyping)	2019_Jeong_InnerEurasia	3.1.1
BAS-091	Bashkir	M	Bashkir	NA	Bashkir	BAS-091	Russia	Bashkiria Republic, Davlekanovo	NA	54.9	55.03	modern	n/a	n/a	n/a	NA	NA	NA	n/a	NA	ds	diploid	584722	NA	PRJEB31152	JeongNatureEcologyEvolution2019;AADR;AADRv424	PASS (genotyping)	2019_Jeong_InnerEurasia	3.1.1
BAS-094	Bashkir	M	Bashkir	NA	Bashkir	BAS-094	Russia	Bashkiria Republic, Davlekanovo	NA	54.9	55.03	modern	n/a	n/a	n/a	NA	NA	NA	n/a	NA	ds	diploid	585853	NA	PRJEB31152	JeongNatureEcologyEvolution2019;AADR;AADRv424	PASS (genotyping)	2019_Jeong_InnerEurasia	3.1.1
BAS-096	Bashkir	M	Bashkir	NA	Bashkir	BAS-096	Russia	Bashkiria Republic, Davlekanovo	NA	54.9	55.03	modern	n/a	n/a	n/a	NA	NA	NA	n/a	NA	ds	diploid	586770	NA	PRJEB31152	JeongNatureEcologyEvolution2019;AADR;AADRv424	PASS (genotyping)	2019_Jeong_InnerEurasia	3.1.1
BAS-105	Bashkir	M	Bashkir	NA	Bashkir	BAS-105	Russia	Bashkiria Republic, Davlekanovo	NA	54.9	55.03	modern	n/a	n/a	n/a	NA	NA	NA	n/a	NA	ds	diploid	583721	NA	PRJEB31152	JeongNatureEcologyEvolution2019;AADR;AADRv424	PASS (genotyping)	2019_Jeong_InnerEurasia	3.1.1
BAS-111	Bashkir	M	Bashkir	NA	Bashkir	BAS-111	Russia	Bashkiria Republic, Davlekanovo	NA	54.9	55.03	modern	n/a	n/a	n/a	NA	NA	NA	n/a	NA	ds	diploid	584272	NA	PRJEB31152	JeongNatureEcologyEvolution2019;AADR;AADRv424	PASS (genotyping)	2019_Jeong_InnerEurasia	3.1.1
BAS-120	Bashkir	M	Bashkir	NA	Bashkir	BAS-120	Russia	Bashkiria Republic, Davlekanovo	NA	54.9	55.03	modern	n/a	n/a	n/a	NA	NA	NA	n/a	NA	ds	diploid	586721	NA	PRJEB31152	JeongNatureEcologyEvolution2019;AADR;AADRv424	PASS (genotyping)	2019_Jeong_InnerEurasia	3.1.1
BAS-121	Bashkir	M	Bashkir	NA	Bashkir	BAS-121	Russia	Bashkiria Republic, Davlekanovo	NA	54.9	55.03	modern	n/a	n/a	n/a	NA	NA	NA	n/a	NA	ds	diploid	585304	NA	PRJEB31152	JeongNatureEcologyEvolution2019;AADR;AADRv424	PASS (genotyping)	2019_Jeong_InnerEurasia	3.1.1
BAS-125	Bashkir	M	Bashkir	NA	Bashkir	BAS-125	Russia	Bashkiria Republic, Davlekanovo	NA	54.9	55.03	modern	n/a	n/a	n/a	NA	NA	NA	n/a	NA	ds	diploid	584863	NA	PRJEB31152	JeongNatureEcologyEvolution2019;AADR;AADRv424	PASS (genotyping)	2019_Jeong_InnerEurasia	3.1.1
BAS-135	Bashkir	M	Bashkir	NA	Bashkir	BAS-135	Russia	Bashkiria Republic, Davlekanovo	NA	54.9	55.03	modern	n/a	n/a	n/a	NA	NA	NA	n/a	NA	ds	diploid	581335	NA	PRJEB31152	JeongNatureEcologyEvolution2019;AADR;AADRv424	PASS (genotyping)	2019_Jeong_InnerEurasia	3.1.1
BAS-1392	Bashkir	M	Bashkir	NA	Bashkir	BAS-1392	Russia	Bashkiria Republic, Ilishevsky district	NA	55.43	54.32	modern	n/a	n/a	n/a	NA	NA	NA	n/a	NA	ds	diploid	588186	NA	PRJEB31152	JeongNatureEcologyEvolution2019;AADR;AADRv424	PASS (genotyping)	2019_Jeong_InnerEurasia	3.1.1
BAS-1393	Bashkir	M	Bashkir	NA	Bashkir	BAS-1393	Russia	Bashkiria Republic, Ilishevsky district	NA	55.43	54.32	modern	n/a	n/a	n/a	NA	NA	NA	n/a	NA	ds	diploid	588966	NA	PRJEB31152	JeongNatureEcologyEvolution2019;AADR;AADRv424	PASS (genotyping)	2019_Jeong_InnerEurasia	3.1.1
BAS-1394	Bashkir	M	Bashkir	NA	Bashkir	BAS-1394	Russia	Bashkiria Republic, Ilishevsky district	NA	55.43	54.32	modern	n/a	n/a	n/a	NA	NA	NA	n/a	NA	ds	diploid	589405	NA	PRJEB31152	JeongNatureEcologyEvolution2019;AADR;AADRv424	PASS (genotyping)	2019_Jeong_InnerEurasia	3.1.1
BAS-1396	Bashkir	M	Bashkir	NA	Bashkir	BAS-1396	Russia	Bashkiria Republic, Ilishevsky district	NA	55.43	54.32	modern	n/a	n/a	n/a	NA	NA	NA	n/a	NA	ds	diploid	589179	NA	PRJEB31152	JeongNatureEcologyEvolution2019;AADR;AADRv424	PASS (genotyping)	2019_Jeong_InnerEurasia	3.1.1
BAS-1398	Bashkir	M	Bashkir	NA	Bashkir	BAS-1398	Russia	Bashkiria Republic, Ilishevsky district	NA	55.43	54.32	modern	n/a	n/a	n/a	NA	NA	NA	n/a	NA	ds	diploid	589209	NA	PRJEB31152	JeongNatureEcologyEvolution2019;AADR;AADRv424	PASS (genotyping)	2019_Jeong_InnerEurasia	3.1.1
BAS-1400	Bashkir	M	Bashkir	NA	Bashkir	BAS-1400	Russia	Bashkiria Republic, Ilishevsky district	NA	55.43	54.32	modern	n/a	n/a	n/a	NA	NA	NA	n/a	NA	ds	diploid	589490	NA	PRJEB31152	JeongNatureEcologyEvolution2019;AADR;AADRv424	PASS (genotyping)	2019_Jeong_InnerEurasia	3.1.1
BAS-150	Bashkir	M	Bashkir	NA	Bashkir	BAS-150	Russia	Bashkiria Republic, Ishimbai	NA	53.45	56.03	modern	n/a	n/a	n/a	NA	NA	NA	n/a	NA	ds	diploid	584762	NA	PRJEB31152	JeongNatureEcologyEvolution2019;AADR;AADRv424	PASS (genotyping)	2019_Jeong_InnerEurasia	3.1.1
BAS-153	Bashkir	M	Bashkir	NA	Bashkir	BAS-153	Russia	Bashkiria Republic, Ishimbai	NA	53.45	56.03	modern	n/a	n/a	n/a	NA	NA	NA	n/a	NA	ds	diploid	581937	NA	PRJEB31152	JeongNatureEcologyEvolution2019;AADR;AADRv424	PASS (genotyping)	2019_Jeong_InnerEurasia	3.1.1
BAS-156	Bashkir	M	Bashkir	NA	Bashkir	BAS-156	Russia	Bashkiria Republic, Ishimbai	NA	53.45	56.03	modern	n/a	n/a	n/a	NA	NA	NA	n/a	NA	ds	diploid	585331	NA	PRJEB31152	JeongNatureEcologyEvolution2019;AADR;AADRv424	PASS (genotyping)	2019_Jeong_InnerEurasia	3.1.1
BAS-164	Bashkir	M	Bashkir	NA	Bashkir	BAS-164	Russia	Bashkiria Republic, Ishimbai	NA	53.45	56.03	modern	n/a	n/a	n/a	NA	NA	NA	n/a	NA	ds	diploid	585517	NA	PRJEB31152	JeongNatureEcologyEvolution2019;AADR;AADRv424	PASS (genotyping)	2019_Jeong_InnerEurasia	3.1.1
BAS-600	Bashkir	M	Bashkir	NA	Bashkir	BAS-600	Russia	Bashkiria Republic, Arkhangelsk district	NA	54.52	56.93	modern	n/a	n/a	n/a	NA	NA	NA	n/a	NA	ds	diploid	587523	NA	PRJEB31152	JeongNatureEcologyEvolution2019;AADR;AADRv424	PASS (genotyping)	2019_Jeong_InnerEurasia	3.1.1
BAS-622	Bashkir	M	Bashkir	NA	Bashkir	BAS-622	Russia	Bashkiria Republic, Arkhangelsk district	NA	54.52	56.93	modern	n/a	n/a	n/a	NA	NA	NA	n/a	NA	ds	diploid	589093	NA	PRJEB31152	JeongNatureEcologyEvolution2019;AADR;AADRv424	PASS (genotyping)	2019_Jeong_InnerEurasia	3.1.1
BAS-652	Bashkir	M	Bashkir	NA	Bashkir	BAS-652	Russia	Bashkiria Republic, Karaidelsky district	NA	55.87	56.73	modern	n/a	n/a	n/a	NA	NA	NA	n/a	NA	ds	diploid	588549	NA	PRJEB31152	JeongNatureEcologyEvolution2019;AADR;AADRv424	PASS (genotyping)	2019_Jeong_InnerEurasia	3.1.1
BAS-655	Bashkir	M	Bashkir	NA	Bashkir	BAS-655	Russia	Bashkiria Republic, Arkhangelsk district	NA	54.52	56.93	modern	n/a	n/a	n/a	NA	NA	NA	n/a	NA	ds	diploid	588644	NA	PRJEB31152	JeongNatureEcologyEvolution2019;AADR;AADRv424	PASS (genotyping)	2019_Jeong_InnerEurasia	3.1.1
BAS-661	Bashkir	M	Bashkir	NA	Bashkir	BAS-661	Russia	Bashkiria Republic, Arkhangelsk district	NA	54.52	56.93	modern	n/a	n/a	n/a	NA	NA	NA	n/a	NA	ds	diploid	589099	NA	PRJEB31152	JeongNatureEcologyEvolution2019;AADR;AADRv424	PASS (genotyping)	2019_Jeong_InnerEurasia	3.1.1
BAS-663	Bashkir	M	Bashkir	NA	Bashkir	BAS-663	Russia	Bashkiria Republic, Arkhangelsk district	NA	54.52	56.93	modern	n/a	n/a	n/a	NA	NA	NA	n/a	NA	ds	diploid	588784	NA	PRJEB31152	JeongNatureEcologyEvolution2019;AADR;AADRv424	PASS (genotyping)	2019_Jeong_InnerEurasia	3.1.1
BAS-669	Bashkir	M	Bashkir	NA	Bashkir	BAS-669	Russia	Bashkiria Republic, Arkhangelsk district	NA	54.52	56.93	modern	n/a	n/a	n/a	NA	NA	NA	n/a	NA	ds	diploid	589370	NA	PRJEB31152	JeongNatureEcologyEvolution2019;AADR;AADRv424	PASS (genotyping)	2019_Jeong_InnerEurasia	3.1.1
BAS-670	Bashkir	M	Bashkir	NA	Bashkir	BAS-670	Russia	Bashkiria Republic, Karaidelsky district	NA	55.87	56.73	modern	n/a	n/a	n/a	NA	NA	NA	n/a	NA	ds	diploid	588173	NA	PRJEB31152	JeongNatureEcologyEvolution2019;AADR;AADRv424	PASS (genotyping)	2019_Jeong_InnerEurasia	3.1.1
BAS-671	Bashkir	M	Bashkir	NA	Bashkir	BAS-671	Russia	Bashkiria Republic, Karaidelsky district	NA	55.87	56.73	modern	n/a	n/a	n/a	NA	NA	NA	n/a	NA	ds	diploid	588598	NA	PRJEB31152	JeongNatureEcologyEvolution2019;AADR;AADRv424	PASS (genotyping)	2019_Jeong_InnerEurasia	3.1.1
BAS-672	Bashkir	M	Bashkir	NA	Bashkir	BAS-672	Russia	Bashkiria Republic, Arkhangelsk district	NA	54.52	56.93	modern	n/a	n/a	n/a	NA	NA	NA	n/a	NA	ds	diploid	588298	NA	PRJEB31152	JeongNatureEcologyEvolution2019;AADR;AADRv424	PASS (genotyping)	2019_Jeong_InnerEurasia	3.1.1
BAS-683	Bashkir	M	Bashkir	NA	Bashkir	BAS-683	Russia	Bashkiria Republic, Karaidelsky district	NA	55.87	56.73	modern	n/a	n/a	n/a	NA	NA	NA	n/a	NA	ds	diploid	588928	NA	PRJEB31152	JeongNatureEcologyEvolution2019;AADR;AADRv424	PASS (genotyping)	2019_Jeong_InnerEurasia	3.1.1
BAS-811	Bashkir	M	Bashkir	NA	Bashkir	BAS-811	Russia	Bashkiria Republic, Ianaul	NA	56.27	54.08	modern	n/a	n/a	n/a	NA	NA	NA	n/a	NA	ds	diploid	582508	NA	PRJEB31152	JeongNatureEcologyEvolution2019;AADR;AADRv424	PASS (genotyping)	2019_Jeong_InnerEurasia	3.1.1
BAS-813	Bashkir	M	Bashkir	NA	Bashkir	BAS-813	Russia	Bashkiria Republic, Ianaul	NA	56.27	54.08	modern	n/a	n/a	n/a	NA	NA	NA	n/a	NA	ds	diploid	589369	NA	PRJEB31152	JeongNatureEcologyEvolution2019;AADR;AADRv424	PASS (genotyping)	2019_Jeong_InnerEurasia	3.1.1
BAS-822	Bashkir	M	Bashkir	NA	Bashkir	BAS-822	Russia	Bashkiria Republic, Ianaul	NA	56.27	54.08	modern	n/a	n/a	n/a	NA	NA	NA	n/a	NA	ds	diploid	588970	NA	PRJEB31152	JeongNatureEcologyEvolution2019;AADR;AADRv424	PASS (genotyping)	2019_Jeong_InnerEurasia	3.1.1
BAS-825	Bashkir	M	Bashkir	NA	Bashkir	BAS-825	Russia	Bashkiria Republic, Ianaul	NA	56.27	54.08	modern	n/a	n/a	n/a	NA	NA	NA	n/a	NA	ds	diploid	584040	NA	PRJEB31152	JeongNatureEcologyEvolution2019;AADR;AADRv424	PASS (genotyping)	2019_Jeong_InnerEurasia	3.1.1
BAS-831	Bashkir	M	Bashkir	NA	Bashkir	BAS-831	Russia	Bashkiria Republic, Ianaul	NA	56.27	54.08	modern	n/a	n/a	n/a	NA	NA	NA	n/a	NA	ds	diploid	584516	NA	PRJEB31152	JeongNatureEcologyEvolution2019;AADR;AADRv424	PASS (genotyping)	2019_Jeong_InnerEurasia	3.1.1
BAS-833	Bashkir	M	Bashkir	NA	Bashkir	BAS-833	Russia	Bashkiria Republic, Ianaul	NA	56.27	54.08	modern	n/a	n/a	n/a	NA	NA	NA	n/a	NA	ds	diploid	589144	NA	PRJEB31152	JeongNatureEcologyEvolution2019;AADR;AADRv424	PASS (genotyping)	2019_Jeong_InnerEurasia	3.1.1
BAS-834	Bashkir	M	Bashkir	NA	Bashkir	BAS-834	Russia	Bashkiria Republic, Ianaul	NA	56.27	54.08	modern	n/a	n/a	n/a	NA	NA	NA	n/a	NA	ds	diploid	585955	NA	PRJEB31152	JeongNatureEcologyEvolution2019;AADR;AADRv424	PASS (genotyping)	2019_Jeong_InnerEurasia	3.1.1
BAS-849	Bashkir	M	Bashkir	NA	Bashkir	BAS-849	Russia	Bashkiria Republic, Ianaul	NA	56.27	54.08	modern	n/a	n/a	n/a	NA	NA	NA	n/a	NA	ds	diploid	584919	NA	PRJEB31152	JeongNatureEcologyEvolution2019;AADR;AADRv424	PASS (genotyping)	2019_Jeong_InnerEurasia	3.1.1
BAS22	Basque	F	Basque	Basque	Basque	BAS22	Spain	Tolosa	NA	43.13	-2.08	modern	n/a	n/a	n/a	NA	NA	NA	n/a	NA	ds	diploid	595084	NA	PRJEB6272	LazaridisNature2014;AADR;AADRv424	PASS (genotyping)	2014_LazaridisNature	4.0.2
BAS25	Basque	M	Basque	Basque	Basque	BAS25	Spain	Tolosa	NA	43.13	-2.08	modern	n/a	n/a	n/a	NA	NA	NA	n/a	NA	ds	diploid	595796	NA	PRJEB6272	LazaridisNature2014;AADR;AADRv424	PASS (genotyping)	2014_LazaridisNature	4.0.2
BAS27	Basque	M	Basque	Basque	Basque	BAS27	Spain	Tolosa	NA	43.13	-2.08	modern	n/a	n/a	n/a	NA	NA	NA	n/a	NA	ds	diploid	596853	NA	PRJEB6272	LazaridisNature2014;AADR;AADRv424	PASS (genotyping)	2014_LazaridisNature	4.0.2
BAS28	Basque	F	Basque	NA	Basque	BAS28	Spain	Tolosa	NA	43.13	-2.08	modern	n/a	n/a	n/a	NA	NA	NA	n/a	NA	ds	diploid	596172	NA	PRJEB6272	LazaridisNature2014;AADR;AADRv424	PASS (genotyping)	2014_LazaridisNature	4.0.2
BAS30	Basque	F	Basque	Basque	Basque	BAS30	Spain	Tolosa	NA	43.13	-2.08	modern	n/a	n/a	n/a	NA	NA	NA	n/a	NA	ds	diploid	595844	NA	PRJEB6272	LazaridisNature2014;AADR;AADRv424	PASS (genotyping)	2014_LazaridisNature	4.0.2
BAS31	Basque	F	Basque	NA	Basque	BAS31	Spain	Tolosa	NA	43.13	-2.08	modern	n/a	n/a	n/a	NA	NA	NA	n/a	NA	ds	diploid	594907	NA	PRJEB6272	LazaridisNature2014;AADR;AADRv424	PASS (genotyping)	2014_LazaridisNature	4.0.2
BAS32	Basque	M	Basque	Basque	Basque	BAS32	Spain	Tolosa	NA	43.13	-2.08	modern	n/a	n/a	n/a	NA	NA	NA	n/a	NA	ds	diploid	596079	NA	PRJEB6272	LazaridisNature2014;AADR;AADRv424	PASS (genotyping)	2014_LazaridisNature	4.0.2
BAS33	Basque	F	Basque	NA	Basque	BAS33	Spain	Tolosa	NA	43.13	-2.08	modern	n/a	n/a	n/a	NA	NA	NA	n/a	NA	ds	diploid	596369	NA	PRJEB6272	LazaridisNature2014;AADR;AADRv424	PASS (genotyping)	2014_LazaridisNature	4.0.2
BAS35	Basque	M	Basque	NA	Basque	BAS35	Spain	Tolosa	NA	43.13	-2.08	modern	n/a	n/a	n/a	NA	NA	NA	n/a	NA	ds	diploid	593686	NA	PRJEB6272	LazaridisNature2014;AADR;AADRv424	PASS (genotyping)	2014_LazaridisNature	4.0.2
HGDP01357	Basque	M	Basque	NA	Basque	HGDP01357	France	NA	NA	43	0	modern	n/a	n/a	n/a	NA	NA	NA	n/a	NA	ds	diploid	597188	NA	n/a	PattersonGenetics2012;AADR;AADRv424	PASS (genotyping)	2012_PattersonGenetics	2.1.3
HGDP01358	Basque	M	Basque	Basque	Basque	HGDP01358	France	NA	NA	43	0	modern	n/a	n/a	n/a	NA	NA	NA	n/a	NA	ds	diploid	595833	NA	n/a	PattersonGenetics2012;AADR;AADRv424	PASS (genotyping)	2012_PattersonGenetics	2.1.3
HGDP01359	Basque	M	Basque	Basque	Basque	HGDP01359	France	NA	NA	43	0	modern	n/a	n/a	n/a	NA	NA	NA	n/a	NA	ds	diploid	592263	NA	n/a	PattersonGenetics2012;AADR;AADRv424	PASS (genotyping)	2012_PattersonGenetics	2.1.3
HGDP01360	Basque	M	Basque	NA	Basque	HGDP01360	France	NA	NA	43	0	modern	n/a	n/a	n/a	NA	NA	NA	n/a	NA	ds	diploid	595931	NA	n/a	PattersonGenetics2012;AADR;AADRv424	PASS (genotyping)	2012_PattersonGenetics	2.1.3
HGDP01362	Basque	M	Basque	Basque	Basque	HGDP01362	France	NA	NA	43	0	modern	n/a	n/a	n/a	NA	NA	NA	n/a	NA	ds	diploid	597114	NA	n/a	PattersonGenetics2012;AADR;AADRv424	PASS (genotyping)	2012_PattersonGenetics	2.1.3
HGDP01363	Basque	F	Basque	Basque	Basque	HGDP01363	France	NA	NA	43	0	modern	n/a	n/a	n/a	NA	NA	NA	n/a	NA	ds	diploid	595735	NA	n/a	PattersonGenetics2012;AADR;AADRv424	PASS (genotyping)	2012_PattersonGenetics	2.1.3
HGDP01364	Basque	M	Basque	Basque	Basque	HGDP01364	France	NA	NA	43	0	modern	n/a	n/a	n/a	NA	NA	NA	n/a	NA	ds	diploid	595382	NA	n/a	PattersonGenetics2012;AADR;AADRv424	PASS (genotyping)	2012_PattersonGenetics	2.1.3
HGDP01365	Basque	F	Basque	Basque	Basque	HGDP01365	France	NA	NA	43	0	modern	n/a	n/a	n/a	NA	NA	NA	n/a	NA	ds	diploid	595561	NA	n/a	PattersonGenetics2012;AADR;AADRv424	PASS (genotyping)	2012_PattersonGenetics	2.1.3
HGDP01366	Basque	F	Basque	NA	Basque	HGDP01366	France	NA	NA	43	0	modern	n/a	n/a	n/a	NA	NA	NA	n/a	NA	ds	diploid	595865	NA	n/a	PattersonGenetics2012;AADR;AADRv424	PASS (genotyping)	2012_PattersonGenetics	2.1.3
HGDP01367	Basque	F	Basque	Basque	Basque	HGDP01367	France	NA	NA	43	0	modern	n/a	n/a	n/a	NA	NA	NA	n/a	NA	ds	diploid	596768	NA	n/a	PattersonGenetics2012;AADR;AADRv424	PASS (genotyping)	2012_PattersonGenetics	2.1.3
HGDP01368	Basque	U	Basque	Basque	Basque	HGDP01368	France	NA	NA	43	0	modern	n/a	n/a	n/a	NA	NA	NA	n/a	NA	ds	diploid	596537	NA	n/a	PattersonGenetics2012;AADR;AADRv424	PASS (genotyping)	2012_PattersonGenetics	2.1.3
HGDP01370	Basque	M	Basque	NA	Basque	HGDP01370	France	NA	NA	43	0	modern	n/a	n/a	n/a	NA	NA	NA	n/a	NA	ds	diploid	595296	NA	n/a	PattersonGenetics2012;AADR;AADRv424	PASS (genotyping)	2012_PattersonGenetics	2.1.3
HGDP01371	Basque	M	Basque	NA	Basque	HGDP01371	France	NA	NA	43	0	modern	n/a	n/a	n/a	NA	NA	NA	n/a	NA	ds	diploid	593146	NA	n/a	PattersonGenetics2012;AADR;AADRv424	PASS (genotyping)	2012_PattersonGenetics	2.1.3
HGDP01373	Basque	F	Basque	Basque	Basque	HGDP01373	France	NA	NA	43	0	modern	n/a	n/a	n/a	NA	NA	NA	n/a	NA	ds	diploid	591630	NA	n/a	PattersonGenetics2012;AADR;AADRv424	PASS (genotyping)	2012_PattersonGenetics	2.1.3
HGDP01374	Basque	M	Basque	Basque	Basque	HGDP01374	France	NA	NA	43	0	modern	n/a	n/a	n/a	NA	NA	NA	n/a	NA	ds	diploid	596268	NA	n/a	PattersonGenetics2012;AADR;AADRv424	PASS (genotyping)	2012_PattersonGenetics	2.1.3
HGDP01375	Basque	M	Basque	Basque	Basque	HGDP01375	France	NA	NA	43	0	modern	n/a	n/a	n/a	NA	NA	NA	n/a	NA	ds	diploid	596529	NA	n/a	PattersonGenetics2012;AADR;AADRv424	PASS (genotyping)	2012_PattersonGenetics	2.1.3
HGDP01377	Basque	M	Basque	Basque	Basque	HGDP01377	France	NA	NA	43	0	modern	n/a	n/a	n/a	NA	NA	NA	n/a	NA	ds	diploid	594053	NA	n/a	PattersonGenetics2012;AADR;AADRv424	PASS (genotyping)	2012_PattersonGenetics	2.1.3
HGDP01378	Basque	M	Basque	Basque	Basque	HGDP01378	France	NA	NA	43	0	modern	n/a	n/a	n/a	NA	NA	NA	n/a	NA	ds	diploid	596630	NA	n/a	PattersonGenetics2012;AADR;AADRv424	PASS (genotyping)	2012_PattersonGenetics	2.1.3
HGDP01379	Basque	M	Basque	Basque	Basque	HGDP01379	France	NA	NA	43	0	modern	n/a	n/a	n/a	NA	NA	NA	n/a	NA	ds	diploid	591082	NA	n/a	PattersonGenetics2012;AADR;AADRv424	PASS (genotyping)	2012_PattersonGenetics	2.1.3
HGDP01380	Basque	F	Basque	Basque	Basque	HGDP01380	France	NA	NA	43	0	modern	n/a	n/a	n/a	NA	NA	NA	n/a	NA	ds	diploid	596120	NA	n/a	PattersonGenetics2012;AADR;AADRv424	PASS (genotyping)	2012_PattersonGenetics	2.1.3
S_Basque-1.DG	Basque.DG	M	NA	NA	Basque.DG	HGDP01364	France	NA	NA	43	0	modern	n/a	n/a	n/a	NA	NA	NA	Shotgun	NA	ds	diploid	1166252	41.85	PRJEB9586	MallickNature2016;AADR;AADRv424	PASS (SGDP, Fully Public)	2016_Mallick_SGDP1240K_diploid_pulldown	2.1.2
S_Basque-2.DG	Basque.DG	F	NA	NA	Basque.DG	HGDP01365	France	NA	NA	43	0	modern	n/a	n/a	n/a	NA	NA	NA	Shotgun	NA	ds	diploid	1166456	38.49	PRJEB9586	MallickNature2016;AADR;AADRv424	PASS (SGDP, Fully Public)	2016_Mallick_SGDP1240K_diploid_pulldown	2.1.2
HGDP01357.SDG	Basque.SDG	M	NA	NA	Basque.SDG	HGDP01357	France	NA	NA	43	0	modern	n/a	n/a	n/a	NA	NA	NA	n/a	NA	ds	diploid	1138757	NA	PRJEB6463	BergstromScience2020;AADR;AADRv443	PASS	2020_Bergstrom_HGDP	2.1.1
HGDP01358.SDG	Basque.SDG	M	NA	NA	Basque.SDG	HGDP01358	France	NA	NA	43	0	modern	n/a	n/a	n/a	NA	NA	NA	n/a	NA	ds	diploid	1138801	NA	PRJEB6463	BergstromScience2020;AADR;AADRv443	PASS	2020_Bergstrom_HGDP	2.1.1
HGDP01359.SDG	Basque.SDG	M	NA	NA	Basque.SDG	HGDP01359	France	NA	NA	43	0	modern	n/a	n/a	n/a	NA	NA	NA	n/a	NA	ds	diploid	1138651	NA	PRJEB6463	BergstromScience2020;AADR;AADRv443	PASS	2020_Bergstrom_HGDP	2.1.1
HGDP01361.SDG	Basque.SDG	M	NA	NA	Basque.SDG	HGDP01361	France	NA	NA	43	0	modern	n/a	n/a	n/a	NA	NA	NA	n/a	NA	ds	diploid	1138225	NA	PRJEB6463	BergstromScience2020;AADR;AADRv443	PASS	2020_Bergstrom_HGDP	2.1.1
HGDP01362.SDG	Basque.SDG	M	NA	NA	Basque.SDG	HGDP01362	France	NA	NA	43	0	modern	n/a	n/a	n/a	NA	NA	NA	n/a	NA	ds	diploid	1136252	NA	PRJEB6463	BergstromScience2020;AADR;AADRv443	PASS	2020_Bergstrom_HGDP	2.1.1
HGDP01363.SDG	Basque.SDG	F	NA	NA	Basque.SDG	HGDP01363	France	NA	NA	43	0	modern	n/a	n/a	n/a	NA	NA	NA	n/a	NA	ds	diploid	1136384	NA	PRJEB6463	BergstromScience2020;AADR;AADRv443	PASS	2020_Bergstrom_HGDP	2.1.1
HGDP01364.SDG	Basque.SDG	M	NA	NA	Basque.SDG	HGDP01364	France	NA	NA	43	0	modern	n/a	n/a	n/a	NA	NA	NA	n/a	NA	ds	diploid	1141274	NA	PRJEB6463	BergstromScience2020;AADR;AADRv443	PASS	2020_Bergstrom_HGDP	2.1.1
HGDP01365.SDG	Basque.SDG	F	NA	NA	Basque.SDG	HGDP01365	France	NA	NA	43	0	modern	n/a	n/a	n/a	NA	NA	NA	n/a	NA	ds	diploid	1141106	NA	PRJEB6463	BergstromScience2020;AADR;AADRv443	PASS	2020_Bergstrom_HGDP	2.1.1
HGDP01366.SDG	Basque.SDG	F	NA	NA	Basque.SDG	HGDP01366	France	NA	NA	43	0	modern	n/a	n/a	n/a	NA	NA	NA	n/a	NA	ds	diploid	1139848	NA	PRJEB6463	BergstromScience2020;AADR;AADRv443	PASS	2020_Bergstrom_HGDP	2.1.1
HGDP01367.SDG	Basque.SDG	F	NA	NA	Basque.SDG	HGDP01367	France	NA	NA	43	0	modern	n/a	n/a	n/a	NA	NA	NA	n/a	NA	ds	diploid	1134273	NA	PRJEB6463	BergstromScience2020;AADR;AADRv443	PASS	2020_Bergstrom_HGDP	2.1.1
HGDP01368.SDG	Basque.SDG	U	NA	NA	Basque.SDG	HGDP01368	France	NA	NA	43	0	modern	n/a	n/a	n/a	NA	NA	NA	n/a	NA	ds	diploid	1139738	NA	PRJEB6463	BergstromScience2020;AADR;AADRv443	PASS	2020_Bergstrom_HGDP	2.1.1
HGDP01370.SDG	Basque.SDG	M	NA	NA	Basque.SDG	HGDP01370	France	NA	NA	43	0	modern	n/a	n/a	n/a	NA	NA	NA	n/a	NA	ds	diploid	1139169	NA	PRJEB6463	BergstromScience2020;AADR;AADRv443	PASS	2020_Bergstrom_HGDP	2.1.1
HGDP01373.SDG	Basque.SDG	F	NA	NA	Basque.SDG	HGDP01373	France	NA	NA	43	0	modern	n/a	n/a	n/a	NA	NA	NA	n/a	NA	ds	diploid	1132853	NA	PRJEB6463	BergstromScience2020;AADR;AADRv443	PASS	2020_Bergstrom_HGDP	2.1.1
HGDP01374.SDG	Basque.SDG	M	NA	NA	Basque.SDG	HGDP01374	France	NA	NA	43	0	modern	n/a	n/a	n/a	NA	NA	NA	n/a	NA	ds	diploid	1135676	NA	PRJEB6463	BergstromScience2020;AADR;AADRv443	PASS	2020_Bergstrom_HGDP	2.1.1
HGDP01375.SDG	Basque.SDG	M	NA	NA	Basque.SDG	HGDP01375	France	NA	NA	43	0	modern	n/a	n/a	n/a	NA	NA	NA	n/a	NA	ds	diploid	1139134	NA	PRJEB6463	BergstromScience2020;AADR;AADRv443	PASS	2020_Bergstrom_HGDP	2.1.1
HGDP01376.SDG	Basque.SDG	M	NA	NA	Basque.SDG	HGDP01376	France	NA	NA	43	0	modern	n/a	n/a	n/a	NA	NA	NA	n/a	NA	ds	diploid	1139609	NA	PRJEB6463	BergstromScience2020;AADR;AADRv443	PASS	2020_Bergstrom_HGDP	2.1.1
HGDP01377.SDG	Basque.SDG	M	NA	NA	Basque.SDG	HGDP01377	France	NA	NA	43	0	modern	n/a	n/a	n/a	NA	NA	NA	n/a	NA	ds	diploid	1138975	NA	PRJEB6463	BergstromScience2020;AADR;AADRv443	PASS	2020_Bergstrom_HGDP	2.1.1
HGDP01378.SDG	Basque.SDG	M	NA	NA	Basque.SDG	HGDP01378	France	NA	NA	43	0	modern	n/a	n/a	n/a	NA	NA	NA	n/a	NA	ds	diploid	1137468	NA	PRJEB6463	BergstromScience2020;AADR;AADRv443	PASS	2020_Bergstrom_HGDP	2.1.1
HGDP01379.SDG	Basque.SDG	M	NA	NA	Basque.SDG	HGDP01379	France	NA	NA	43	0	modern	n/a	n/a	n/a	NA	NA	NA	n/a	NA	ds	diploid	1138466	NA	PRJEB6463	BergstromScience2020;AADR;AADRv443	PASS	2020_Bergstrom_HGDP	2.1.1
HGDP01380.SDG	Basque.SDG	F	NA	NA	Basque.SDG	HGDP01380	France	NA	NA	43	0	modern	n/a	n/a	n/a	NA	NA	NA	n/a	NA	ds	diploid	1134586	NA	PRJEB6463	BergstromScience2020;AADR;AADRv443	PASS	2020_Bergstrom_HGDP	2.1.1
HG03006.SG	BEB.SG	M	NA	NA	BEB.SG	HG03006	Bangladesh	Bengalis	NA	23.7	90.4	modern	n/a	n/a	n/a	NA	NA	NA	Shotgun	NA	ds	haploid	1217946	NA	PRJNA262923	1KGPhase3;AADR;AADRv424	PASS	2015_1000Genomes_1240K_haploid_pulldown	2.1.2
HG03007.SG	BEB.SG	F	NA	NA	BEB.SG	HG03007	Bangladesh	Bengalis	NA	23.7	90.4	modern	n/a	n/a	n/a	NA	NA	NA	Shotgun	NA	ds	haploid	1198443	NA	PRJNA262923	1KGPhase3;AADR;AADRv424	PASS	2015_1000Genomes_1240K_haploid_pulldown	2.1.2
HG03009.SG	BEB.SG	M	NA	NA	BEB.SG	HG03009	Bangladesh	Bengalis	NA	NA	NA	modern	n/a	n/a	n/a	NA	NA	NA	Shotgun	NA	ds	haploid	1213910	NA	PRJNA262923	1KGPhase3;AADR;AADRv424	PASS	2015_1000Genomes_1240K_haploid_pulldown	2.1.2
HG03012.SG	BEB.SG	M	NA	NA	BEB.SG	HG03012	Bangladesh	Bengalis	NA	NA	NA	modern	n/a	n/a	n/a	NA	NA	NA	Shotgun	NA	ds	haploid	1210799	NA	PRJNA262923	1KGPhase3;AADR;AADRv424	PASS	2015_1000Genomes_1240K_haploid_pulldown	2.1.2
HG03585.SG	BEB.SG	M	NA	NA	BEB.SG	HG03585	Bangladesh	Bengalis	NA	NA	NA	modern	n/a	n/a	n/a	NA	NA	NA	Shotgun	NA	ds	haploid	1212093	NA	PRJNA262923	1KGPhase3;AADR;AADRv424	PASS	2015_1000Genomes_1240K_haploid_pulldown	2.1.2
HG03589.SG	BEB.SG	F	NA	NA	BEB.SG	HG03589	Bangladesh	Bengalis	NA	NA	NA	modern	n/a	n/a	n/a	NA	NA	NA	Shotgun	NA	ds	haploid	1187711	NA	PRJNA262923	1KGPhase3;AADR;AADRv424	PASS	2015_1000Genomes_1240K_haploid_pulldown	2.1.2
HG03593.SG	BEB.SG	M	NA	NA	BEB.SG	HG03593	Bangladesh	Bengalis	NA	NA	NA	modern	n/a	n/a	n/a	NA	NA	NA	Shotgun	NA	ds	haploid	1207250	NA	PRJNA262923	1KGPhase3;AADR;AADRv424	PASS	2015_1000Genomes_1240K_haploid_pulldown	2.1.2
HG03594.SG	BEB.SG	M	NA	NA	BEB.SG	HG03594	Bangladesh	Bengalis	NA	NA	NA	modern	n/a	n/a	n/a	NA	NA	NA	Shotgun	NA	ds	haploid	1217620	NA	PRJNA262923	1KGPhase3;AADR;AADRv424	PASS	2015_1000Genomes_1240K_haploid_pulldown	2.1.2
HG03595.SG	BEB.SG	F	NA	NA	BEB.SG	HG03595	Bangladesh	Bengalis	NA	NA	NA	modern	n/a	n/a	n/a	NA	NA	NA	Shotgun	NA	ds	haploid	1195618	NA	PRJNA262923	1KGPhase3;AADR;AADRv424	PASS	2015_1000Genomes_1240K_haploid_pulldown	2.1.2
HG03598.SG	BEB.SG	F	NA	NA	BEB.SG	HG03598	Bangladesh	Bengalis	NA	NA	NA	modern	n/a	n/a	n/a	NA	NA	NA	Shotgun	NA	ds	haploid	1189041	NA	PRJNA262923	1KGPhase3;AADR;AADRv424	PASS	2015_1000Genomes_1240K_haploid_pulldown	2.1.2
HG03600.SG	BEB.SG	M	NA	NA	BEB.SG	HG03600	Bangladesh	Bengalis	NA	NA	NA	modern	n/a	n/a	n/a	NA	NA	NA	Shotgun	NA	ds	haploid	1225944	NA	PRJNA262923	1KGPhase3;AADR;AADRv424	PASS	2015_1000Genomes_1240K_haploid_pulldown	2.1.2
HG03603.SG	BEB.SG	M	NA	NA	BEB.SG	HG03603	Bangladesh	Bengalis	NA	NA	NA	modern	n/a	n/a	n/a	NA	NA	NA	Shotgun	NA	ds	haploid	1221282	NA	PRJNA262923	1KGPhase3;AADR;AADRv424	PASS	2015_1000Genomes_1240K_haploid_pulldown	2.1.2
HG03604.SG	BEB.SG	F	NA	NA	BEB.SG	HG03604	Bangladesh	Bengalis	NA	NA	NA	modern	n/a	n/a	n/a	NA	NA	NA	Shotgun	NA	ds	haploid	1187692	NA	PRJNA262923	1KGPhase3;AADR;AADRv424	PASS	2015_1000Genomes_1240K_haploid_pulldown	2.1.2
HG03607.SG	BEB.SG	F	NA	NA	BEB.SG	HG03607	Bangladesh	Bengalis	NA	NA	NA	modern	n/a	n/a	n/a	NA	NA	NA	Shotgun	NA	ds	haploid	1196636	NA	PRJNA262923	1KGPhase3;AADR;AADRv424	PASS	2015_1000Genomes_1240K_haploid_pulldown	2.1.2
HG03611.SG	BEB.SG	F	NA	NA	BEB.SG	HG03611	Bangladesh	Bengalis	NA	NA	NA	modern	n/a	n/a	n/a	NA	NA	NA	Shotgun	NA	ds	haploid	1197161	NA	PRJNA262923	1KGPhase3;AADR;AADRv424	PASS	2015_1000Genomes_1240K_haploid_pulldown	2.1.2
HG03615.SG	BEB.SG	M	NA	NA	BEB.SG	HG03615	Bangladesh	Bengalis	NA	NA	NA	modern	n/a	n/a	n/a	NA	NA	NA	Shotgun	NA	ds	haploid	1226342	NA	PRJNA262923	1KGPhase3;AADR;AADRv424	PASS	2015_1000Genomes_1240K_haploid_pulldown	2.1.2
HG03616.SG	BEB.SG	F	NA	NA	BEB.SG	HG03616	Bangladesh	Bengalis	NA	NA	NA	modern	n/a	n/a	n/a	NA	NA	NA	Shotgun	NA	ds	haploid	1200084	NA	PRJNA262923	1KGPhase3;AADR;AADRv424	PASS	2015_1000Genomes_1240K_haploid_pulldown	2.1.2
HG03793.SG	BEB.SG	F	NA	NA	BEB.SG	HG03793	Bangladesh	Bengalis	NA	NA	NA	modern	n/a	n/a	n/a	NA	NA	NA	Shotgun	NA	ds	haploid	1195837	NA	PRJNA262923	1KGPhase3;AADR;AADRv424	PASS	2015_1000Genomes_1240K_haploid_pulldown	2.1.2
HG03796.SG	BEB.SG	F	NA	NA	BEB.SG	HG03796	Bangladesh	Bengalis	NA	NA	NA	modern	n/a	n/a	n/a	NA	NA	NA	Shotgun	NA	ds	haploid	1199587	NA	PRJNA262923	1KGPhase3;AADR;AADRv424	PASS	2015_1000Genomes_1240K_haploid_pulldown	2.1.2
HG03800.SG	BEB.SG	M	NA	NA	BEB.SG	HG03800	Bangladesh	Bengalis	NA	NA	NA	modern	n/a	n/a	n/a	NA	NA	NA	Shotgun	NA	ds	haploid	1226638	NA	PRJNA262923	1KGPhase3;AADR;AADRv424	PASS	2015_1000Genomes_1240K_haploid_pulldown	2.1.2
HG03802.SG	BEB.SG	F	NA	NA	BEB.SG	HG03802	Bangladesh	Bengalis	NA	NA	NA	modern	n/a	n/a	n/a	NA	NA	NA	Shotgun	NA	ds	haploid	1198793	NA	PRJNA262923	1KGPhase3;AADR;AADRv424	PASS	2015_1000Genomes_1240K_haploid_pulldown	2.1.2
HG03803.SG	BEB.SG	M	NA	NA	BEB.SG	HG03803	Bangladesh	Bengalis	NA	NA	NA	modern	n/a	n/a	n/a	NA	NA	NA	Shotgun	NA	ds	haploid	1228730	NA	PRJNA262923	1KGPhase3;AADR;AADRv424	PASS	2015_1000Genomes_1240K_haploid_pulldown	2.1.2
HG03805.SG	BEB.SG	F	NA	NA	BEB.SG	HG03805	Bangladesh	Bengalis	NA	NA	NA	modern	n/a	n/a	n/a	NA	NA	NA	Shotgun	NA	ds	haploid	1083772	NA	PRJNA262923	1KGPhase3;AADR;AADRv424	PASS	2015_1000Genomes_1240K_haploid_pulldown	2.1.2
HG03808.SG	BEB.SG	F	NA	NA	BEB.SG	HG03808	Bangladesh	Bengalis	NA	NA	NA	modern	n/a	n/a	n/a	NA	NA	NA	Shotgun	NA	ds	haploid	1188872	NA	PRJNA262923	1KGPhase3;AADR;AADRv424	PASS	2015_1000Genomes_1240K_haploid_pulldown	2.1.2
HG03809.SG	BEB.SG	M	NA	NA	BEB.SG	HG03809	Bangladesh	Bengalis	NA	NA	NA	modern	n/a	n/a	n/a	NA	NA	NA	Shotgun	NA	ds	haploid	1206145	NA	PRJNA262923	1KGPhase3;AADR;AADRv424	PASS	2015_1000Genomes_1240K_haploid_pulldown	2.1.2
HG03812.SG	BEB.SG	M	NA	NA	BEB.SG	HG03812	Bangladesh	Bengalis	NA	NA	NA	modern	n/a	n/a	n/a	NA	NA	NA	Shotgun	NA	ds	haploid	1210310	NA	PRJNA262923	1KGPhase3;AADR;AADRv424	PASS	2015_1000Genomes_1240K_haploid_pulldown	2.1.2
HG03814.SG	BEB.SG	F	NA	NA	BEB.SG	HG03814	Bangladesh	Bengalis	NA	NA	NA	modern	n/a	n/a	n/a	NA	NA	NA	Shotgun	NA	ds	haploid	1198513	NA	PRJNA262923	1KGPhase3;AADR;AADRv424	PASS	2015_1000Genomes_1240K_haploid_pulldown	2.1.2
HG03815.SG	BEB.SG	M	NA	NA	BEB.SG	HG03815	Bangladesh	Bengalis	NA	NA	NA	modern	n/a	n/a	n/a	NA	NA	NA	Shotgun	NA	ds	haploid	1225068	NA	PRJNA262923	1KGPhase3;AADR;AADRv424	PASS	2015_1000Genomes_1240K_haploid_pulldown	2.1.2
HG03817.SG	BEB.SG	F	NA	NA	BEB.SG	HG03817	Bangladesh	Bengalis	NA	NA	NA	modern	n/a	n/a	n/a	NA	NA	NA	Shotgun	NA	ds	haploid	1179024	NA	PRJNA262923	1KGPhase3;AADR;AADRv424	PASS	2015_1000Genomes_1240K_haploid_pulldown	2.1.2
HG03821.SG	BEB.SG	M	NA	NA	BEB.SG	HG03821	Bangladesh	Bengalis	NA	NA	NA	modern	n/a	n/a	n/a	NA	NA	NA	Shotgun	NA	ds	haploid	1192861	NA	PRJNA262923	1KGPhase3;AADR;AADRv424	PASS	2015_1000Genomes_1240K_haploid_pulldown	2.1.2
HG03823.SG	BEB.SG	F	NA	NA	BEB.SG	HG03823	Bangladesh	Bengalis	NA	NA	NA	modern	n/a	n/a	n/a	NA	NA	NA	Shotgun	NA	ds	haploid	1187366	NA	PRJNA262923	1KGPhase3;AADR;AADRv424	PASS	2015_1000Genomes_1240K_haploid_pulldown	2.1.2
HG03824.SG	BEB.SG	M	NA	NA	BEB.SG	HG03824	Bangladesh	Bengalis	NA	NA	NA	modern	n/a	n/a	n/a	NA	NA	NA	Shotgun	NA	ds	haploid	1226126	NA	PRJNA262923	1KGPhase3;AADR;AADRv424	PASS	2015_1000Genomes_1240K_haploid_pulldown	2.1.2
HG03826.SG	BEB.SG	F	NA	NA	BEB.SG	HG03826	Bangladesh	Bengalis	NA	NA	NA	modern	n/a	n/a	n/a	NA	NA	NA	Shotgun	NA	ds	haploid	1192910	NA	PRJNA262923	1KGPhase3;AADR;AADRv424	PASS	2015_1000Genomes_1240K_haploid_pulldown	2.1.2
HG03829.SG	BEB.SG	F	NA	NA	BEB.SG	HG03829	Bangladesh	Bengalis	NA	NA	NA	modern	n/a	n/a	n/a	NA	NA	NA	Shotgun	NA	ds	haploid	1195683	NA	PRJNA262923	1KGPhase3;AADR;AADRv424	PASS	2015_1000Genomes_1240K_haploid_pulldown	2.1.2
HG03830.SG	BEB.SG	M	NA	NA	BEB.SG	HG03830	Bangladesh	Bengalis	NA	NA	NA	modern	n/a	n/a	n/a	NA	NA	NA	Shotgun	NA	ds	haploid	1217878	NA	PRJNA262923	1KGPhase3;AADR;AADRv424	PASS	2015_1000Genomes_1240K_haploid_pulldown	2.1.2
HG03832.SG	BEB.SG	F	NA	NA	BEB.SG	HG03832	Bangladesh	Bengalis	NA	NA	NA	modern	n/a	n/a	n/a	NA	NA	NA	Shotgun	NA	ds	haploid	1178906	NA	PRJNA262923	1KGPhase3;AADR;AADRv424	PASS	2015_1000Genomes_1240K_haploid_pulldown	2.1.2
HG03833.SG	BEB.SG	M	NA	NA	BEB.SG	HG03833	Bangladesh	Bengalis	NA	NA	NA	modern	n/a	n/a	n/a	NA	NA	NA	Shotgun	NA	ds	haploid	1146571	NA	PRJNA262923	1KGPhase3;AADR;AADRv424	PASS	2015_1000Genomes_1240K_haploid_pulldown	2.1.2
HG03902.SG	BEB.SG	M	NA	NA	BEB.SG	HG03902	Bangladesh	Bengalis	NA	NA	NA	modern	n/a	n/a	n/a	NA	NA	NA	Shotgun	NA	ds	haploid	1208852	NA	PRJNA262923	1KGPhase3;AADR;AADRv424	PASS	2015_1000Genomes_1240K_haploid_pulldown	2.1.2
HG03905.SG	BEB.SG	M	NA	NA	BEB.SG	HG03905	Bangladesh	Bengalis	NA	NA	NA	modern	n/a	n/a	n/a	NA	NA	NA	Shotgun	NA	ds	haploid	1208348	NA	PRJNA262923	1KGPhase3;AADR;AADRv424	PASS	2015_1000Genomes_1240K_haploid_pulldown	2.1.2
HG03907.SG	BEB.SG	F	NA	NA	BEB.SG	HG03907	Bangladesh	Bengalis	NA	NA	NA	modern	n/a	n/a	n/a	NA	NA	NA	Shotgun	NA	ds	haploid	1195152	NA	PRJNA262923	1KGPhase3;AADR;AADRv424	PASS	2015_1000Genomes_1240K_haploid_pulldown	2.1.2
HG03908.SG	BEB.SG	M	NA	NA	BEB.SG	HG03908	Bangladesh	Bengalis	NA	NA	NA	modern	n/a	n/a	n/a	NA	NA	NA	Shotgun	NA	ds	haploid	1223317	NA	PRJNA262923	1KGPhase3;AADR;AADRv424	PASS	2015_1000Genomes_1240K_haploid_pulldown	2.1.2
HG03910.SG	BEB.SG	F	NA	NA	BEB.SG	HG03910	Bangladesh	Bengalis	NA	NA	NA	modern	n/a	n/a	n/a	NA	NA	NA	Shotgun	NA	ds	haploid	1187043	NA	PRJNA262923	1KGPhase3;AADR;AADRv424	PASS	2015_1000Genomes_1240K_haploid_pulldown	2.1.2
HG03911.SG	BEB.SG	M	NA	NA	BEB.SG	HG03911	Bangladesh	Bengalis	NA	NA	NA	modern	n/a	n/a	n/a	NA	NA	NA	Shotgun	NA	ds	haploid	1207692	NA	PRJNA262923	1KGPhase3;AADR;AADRv424	PASS	2015_1000Genomes_1240K_haploid_pulldown	2.1.2
HG03913.SG	BEB.SG	F	NA	NA	BEB.SG	HG03913	Bangladesh	Bengalis	NA	NA	NA	modern	n/a	n/a	n/a	NA	NA	NA	Shotgun	NA	ds	haploid	1178105	NA	PRJNA262923	1KGPhase3;AADR;AADRv424	PASS	2015_1000Genomes_1240K_haploid_pulldown	2.1.2
HG03914.SG	BEB.SG	M	NA	NA	BEB.SG	HG03914	Bangladesh	Bengalis	NA	NA	NA	modern	n/a	n/a	n/a	NA	NA	NA	Shotgun	NA	ds	haploid	1209178	NA	PRJNA262923	1KGPhase3;AADR;AADRv424	PASS	2015_1000Genomes_1240K_haploid_pulldown	2.1.2
HG03916.SG	BEB.SG	F	NA	NA	BEB.SG	HG03916	Bangladesh	Bengalis	NA	NA	NA	modern	n/a	n/a	n/a	NA	NA	NA	Shotgun	NA	ds	haploid	1178157	NA	PRJNA262923	1KGPhase3;AADR;AADRv424	PASS	2015_1000Genomes_1240K_haploid_pulldown	2.1.2
HG03917.SG	BEB.SG	M	NA	NA	BEB.SG	HG03917	Bangladesh	Bengalis	NA	NA	NA	modern	n/a	n/a	n/a	NA	NA	NA	Shotgun	NA	ds	haploid	1218220	NA	PRJNA262923	1KGPhase3;AADR;AADRv424	PASS	2015_1000Genomes_1240K_haploid_pulldown	2.1.2
HG03919.SG	BEB.SG	F	NA	NA	BEB.SG	HG03919	Bangladesh	Bengalis	NA	NA	NA	modern	n/a	n/a	n/a	NA	NA	NA	Shotgun	NA	ds	haploid	1184286	NA	PRJNA262923	1KGPhase3;AADR;AADRv424	PASS	2015_1000Genomes_1240K_haploid_pulldown	2.1.2
HG03920.SG	BEB.SG	M	NA	NA	BEB.SG	HG03920	Bangladesh	Bengalis	NA	NA	NA	modern	n/a	n/a	n/a	NA	NA	NA	Shotgun	NA	ds	haploid	1217058	NA	PRJNA262923	1KGPhase3;AADR;AADRv424	PASS	2015_1000Genomes_1240K_haploid_pulldown	2.1.2
HG03922.SG	BEB.SG	F	NA	NA	BEB.SG	HG03922	Bangladesh	Bengalis	NA	NA	NA	modern	n/a	n/a	n/a	NA	NA	NA	Shotgun	NA	ds	haploid	1193171	NA	PRJNA262923	1KGPhase3;AADR;AADRv424	PASS	2015_1000Genomes_1240K_haploid_pulldown	2.1.2
HG03925.SG	BEB.SG	F	NA	NA	BEB.SG	HG03925	Bangladesh	Bengalis	NA	NA	NA	modern	n/a	n/a	n/a	NA	NA	NA	Shotgun	NA	ds	haploid	1193372	NA	PRJNA262923	1KGPhase3;AADR;AADRv424	PASS	2015_1000Genomes_1240K_haploid_pulldown	2.1.2
HG03926.SG	BEB.SG	M	NA	NA	BEB.SG	HG03926	Bangladesh	Bengalis	NA	NA	NA	modern	n/a	n/a	n/a	NA	NA	NA	Shotgun	NA	ds	haploid	1185197	NA	PRJNA262923	1KGPhase3;AADR;AADRv424	PASS	2015_1000Genomes_1240K_haploid_pulldown	2.1.2
HG03928.SG	BEB.SG	F	NA	NA	BEB.SG	HG03928	Bangladesh	Bengalis	NA	NA	NA	modern	n/a	n/a	n/a	NA	NA	NA	Shotgun	NA	ds	haploid	1190006	NA	PRJNA262923	1KGPhase3;AADR;AADRv424	PASS	2015_1000Genomes_1240K_haploid_pulldown	2.1.2
HG03931.SG	BEB.SG	F	NA	NA	BEB.SG	HG03931	Bangladesh	Bengalis	NA	NA	NA	modern	n/a	n/a	n/a	NA	NA	NA	Shotgun	NA	ds	haploid	1191498	NA	PRJNA262923	1KGPhase3;AADR;AADRv424	PASS	2015_1000Genomes_1240K_haploid_pulldown	2.1.2
HG03934.SG	BEB.SG	F	NA	NA	BEB.SG	HG03934	Bangladesh	Bengalis	NA	NA	NA	modern	n/a	n/a	n/a	NA	NA	NA	Shotgun	NA	ds	haploid	1188619	NA	PRJNA262923	1KGPhase3;AADR;AADRv424	PASS	2015_1000Genomes_1240K_haploid_pulldown	2.1.2
HG03937.SG	BEB.SG	F	NA	NA	BEB.SG	HG03937	Bangladesh	Bengalis	NA	NA	NA	modern	n/a	n/a	n/a	NA	NA	NA	Shotgun	NA	ds	haploid	1189108	NA	PRJNA262923	1KGPhase3;AADR;AADRv424	PASS	2015_1000Genomes_1240K_haploid_pulldown	2.1.2
HG03940.SG	BEB.SG	F	NA	NA	BEB.SG	HG03940	Bangladesh	Bengalis	NA	NA	NA	modern	n/a	n/a	n/a	NA	NA	NA	Shotgun	NA	ds	haploid	1191949	NA	PRJNA262923	1KGPhase3;AADR;AADRv424	PASS	2015_1000Genomes_1240K_haploid_pulldown	2.1.2
HG03941.SG	BEB.SG	M	NA	NA	BEB.SG	HG03941	Bangladesh	Bengalis	NA	NA	NA	modern	n/a	n/a	n/a	NA	NA	NA	Shotgun	NA	ds	haploid	1226616	NA	PRJNA262923	1KGPhase3;AADR;AADRv424	PASS	2015_1000Genomes_1240K_haploid_pulldown	2.1.2
HG04131.SG	BEB.SG	M	NA	NA	BEB.SG	HG04131	Bangladesh	Bengalis	NA	NA	NA	modern	n/a	n/a	n/a	NA	NA	NA	Shotgun	NA	ds	haploid	1194875	NA	PRJNA262923	1KGPhase3;AADR;AADRv424	PASS	2015_1000Genomes_1240K_haploid_pulldown	2.1.2
HG04134.SG	BEB.SG	M	NA	NA	BEB.SG	HG04134	Bangladesh	Bengalis	NA	NA	NA	modern	n/a	n/a	n/a	NA	NA	NA	Shotgun	NA	ds	haploid	1189937	NA	PRJNA262923	1KGPhase3;AADR;AADRv424	PASS	2015_1000Genomes_1240K_haploid_pulldown	2.1.2
HG04140.SG	BEB.SG	M	NA	NA	BEB.SG	HG04140	Bangladesh	Bengalis	NA	NA	NA	modern	n/a	n/a	n/a	NA	NA	NA	Shotgun	NA	ds	haploid	1202650	NA	PRJNA262923	1KGPhase3;AADR;AADRv424	PASS	2015_1000Genomes_1240K_haploid_pulldown	2.1.2
HG04141.SG	BEB.SG	F	NA	NA	BEB.SG	HG04141	Bangladesh	Bengalis	NA	NA	NA	modern	n/a	n/a	n/a	NA	NA	NA	Shotgun	NA	ds	haploid	1177141	NA	PRJNA262923	1KGPhase3;AADR;AADRv424	PASS	2015_1000Genomes_1240K_haploid_pulldown	2.1.2
HG04144.SG	BEB.SG	F	NA	NA	BEB.SG	HG04144	Bangladesh	Bengalis	NA	NA	NA	modern	n/a	n/a	n/a	NA	NA	NA	Shotgun	NA	ds	haploid	1197425	NA	PRJNA262923	1KGPhase3;AADR;AADRv424	PASS	2015_1000Genomes_1240K_haploid_pulldown	2.1.2
HG04146.SG	BEB.SG	M	NA	NA	BEB.SG	HG04146	Bangladesh	Bengalis	NA	NA	NA	modern	n/a	n/a	n/a	NA	NA	NA	Shotgun	NA	ds	haploid	1215516	NA	PRJNA262923	1KGPhase3;AADR;AADRv424	PASS	2015_1000Genomes_1240K_haploid_pulldown	2.1.2
HG04152.SG	BEB.SG	M	NA	NA	BEB.SG	HG04152	Bangladesh	Bengalis	NA	NA	NA	modern	n/a	n/a	n/a	NA	NA	NA	Shotgun	NA	ds	haploid	1226694	NA	PRJNA262923	1KGPhase3;AADR;AADRv424	PASS	2015_1000Genomes_1240K_haploid_pulldown	2.1.2
HG04153.SG	BEB.SG	F	NA	NA	BEB.SG	HG04153	Bangladesh	Bengalis	NA	NA	NA	modern	n/a	n/a	n/a	NA	NA	NA	Shotgun	NA	ds	haploid	1196331	NA	PRJNA262923	1KGPhase3;AADR;AADRv424	PASS	2015_1000Genomes_1240K_haploid_pulldown	2.1.2
HG04155.SG	BEB.SG	M	NA	NA	BEB.SG	HG04155	Bangladesh	Bengalis	NA	NA	NA	modern	n/a	n/a	n/a	NA	NA	NA	Shotgun	NA	ds	haploid	1214434	NA	PRJNA262923	1KGPhase3;AADR;AADRv424	PASS	2015_1000Genomes_1240K_haploid_pulldown	2.1.2
HG04156.SG	BEB.SG	F	NA	NA	BEB.SG	HG04156	Bangladesh	Bengalis	NA	NA	NA	modern	n/a	n/a	n/a	NA	NA	NA	Shotgun	NA	ds	haploid	1181012	NA	PRJNA262923	1KGPhase3;AADR;AADRv424	PASS	2015_1000Genomes_1240K_haploid_pulldown	2.1.2
HG04158.SG	BEB.SG	M	NA	NA	BEB.SG	HG04158	Bangladesh	Bengalis	NA	NA	NA	modern	n/a	n/a	n/a	NA	NA	NA	Shotgun	NA	ds	haploid	1077839	NA	PRJNA262923	1KGPhase3;AADR;AADRv424	PASS	2015_1000Genomes_1240K_haploid_pulldown	2.1.2
HG04159.SG	BEB.SG	F	NA	NA	BEB.SG	HG04159	Bangladesh	Bengalis	NA	NA	NA	modern	n/a	n/a	n/a	NA	NA	NA	Shotgun	NA	ds	haploid	1187996	NA	PRJNA262923	1KGPhase3;AADR;AADRv424	PASS	2015_1000Genomes_1240K_haploid_pulldown	2.1.2
HG04161.SG	BEB.SG	M	NA	NA	BEB.SG	HG04161	Bangladesh	Bengalis	NA	NA	NA	modern	n/a	n/a	n/a	NA	NA	NA	Shotgun	NA	ds	haploid	1227494	NA	PRJNA262923	1KGPhase3;AADR;AADRv424	PASS	2015_1000Genomes_1240K_haploid_pulldown	2.1.2
HG04162.SG	BEB.SG	F	NA	NA	BEB.SG	HG04162	Bangladesh	Bengalis	NA	NA	NA	modern	n/a	n/a	n/a	NA	NA	NA	Shotgun	NA	ds	haploid	1195273	NA	PRJNA262923	1KGPhase3;AADR;AADRv424	PASS	2015_1000Genomes_1240K_haploid_pulldown	2.1.2
HG04164.SG	BEB.SG	M	NA	NA	BEB.SG	HG04164	Bangladesh	Bengalis	NA	NA	NA	modern	n/a	n/a	n/a	NA	NA	NA	Shotgun	NA	ds	haploid	1226743	NA	PRJNA262923	1KGPhase3;AADR;AADRv424	PASS	2015_1000Genomes_1240K_haploid_pulldown	2.1.2
HG04171.SG	BEB.SG	F	NA	NA	BEB.SG	HG04171	Bangladesh	Bengalis	NA	NA	NA	modern	n/a	n/a	n/a	NA	NA	NA	Shotgun	NA	ds	haploid	1196469	NA	PRJNA262923	1KGPhase3;AADR;AADRv424	PASS	2015_1000Genomes_1240K_haploid_pulldown	2.1.2
HG04173.SG	BEB.SG	M	NA	NA	BEB.SG	HG04173	Bangladesh	Bengalis	NA	NA	NA	modern	n/a	n/a	n/a	NA	NA	NA	Shotgun	NA	ds	haploid	1195484	NA	PRJNA262923	1KGPhase3;AADR;AADRv424	PASS	2015_1000Genomes_1240K_haploid_pulldown	2.1.2
HG04176.SG	BEB.SG	M	NA	NA	BEB.SG	HG04176	Bangladesh	Bengalis	NA	NA	NA	modern	n/a	n/a	n/a	NA	NA	NA	Shotgun	NA	ds	haploid	1226266	NA	PRJNA262923	1KGPhase3;AADR;AADRv424	PASS	2015_1000Genomes_1240K_haploid_pulldown	2.1.2
HG04177.SG	BEB.SG	F	NA	NA	BEB.SG	HG04177	Bangladesh	Bengalis	NA	NA	NA	modern	n/a	n/a	n/a	NA	NA	NA	Shotgun	NA	ds	haploid	1198169	NA	PRJNA262923	1KGPhase3;AADR;AADRv424	PASS	2015_1000Genomes_1240K_haploid_pulldown	2.1.2
HG04180.SG	BEB.SG	F	NA	NA	BEB.SG	HG04180	Bangladesh	Bengalis	NA	NA	NA	modern	n/a	n/a	n/a	NA	NA	NA	Shotgun	NA	ds	haploid	1198735	NA	PRJNA262923	1KGPhase3;AADR;AADRv424	PASS	2015_1000Genomes_1240K_haploid_pulldown	2.1.2
HG04182.SG	BEB.SG	M	NA	NA	BEB.SG	HG04182	Bangladesh	Bengalis	NA	NA	NA	modern	n/a	n/a	n/a	NA	NA	NA	Shotgun	NA	ds	haploid	1197462	NA	PRJNA262923	1KGPhase3;AADR;AADRv424	PASS	2015_1000Genomes_1240K_haploid_pulldown	2.1.2
HG04183.SG	BEB.SG	F	NA	NA	BEB.SG	HG04183	Bangladesh	Bengalis	NA	NA	NA	modern	n/a	n/a	n/a	NA	NA	NA	Shotgun	NA	ds	haploid	1168005	NA	PRJNA262923	1KGPhase3;AADR;AADRv424	PASS	2015_1000Genomes_1240K_haploid_pulldown	2.1.2
HG04185.SG	BEB.SG	M	NA	NA	BEB.SG	HG04185	Bangladesh	Bengalis	NA	NA	NA	modern	n/a	n/a	n/a	NA	NA	NA	Shotgun	NA	ds	haploid	1188585	NA	PRJNA262923	1KGPhase3;AADR;AADRv424	PASS	2015_1000Genomes_1240K_haploid_pulldown	2.1.2
HG04186.SG	BEB.SG	F	NA	NA	BEB.SG	HG04186	Bangladesh	Bengalis	NA	NA	NA	modern	n/a	n/a	n/a	NA	NA	NA	Shotgun	NA	ds	haploid	1188999	NA	PRJNA262923	1KGPhase3;AADR;AADRv424	PASS	2015_1000Genomes_1240K_haploid_pulldown	2.1.2
HG04188.SG	BEB.SG	M	NA	NA	BEB.SG	HG04188	Bangladesh	Bengalis	NA	NA	NA	modern	n/a	n/a	n/a	NA	NA	NA	Shotgun	NA	ds	haploid	1225546	NA	PRJNA262923	1KGPhase3;AADR;AADRv424	PASS	2015_1000Genomes_1240K_haploid_pulldown	2.1.2
HG04189.SG	BEB.SG	F	NA	NA	BEB.SG	HG04189	Bangladesh	Bengalis	NA	NA	NA	modern	n/a	n/a	n/a	NA	NA	NA	Shotgun	NA	ds	haploid	1194755	NA	PRJNA262923	1KGPhase3;AADR;AADRv424	PASS	2015_1000Genomes_1240K_haploid_pulldown	2.1.2
HG04194.SG	BEB.SG	M	NA	NA	BEB.SG	HG04194	Bangladesh	Bengalis	NA	NA	NA	modern	n/a	n/a	n/a	NA	NA	NA	Shotgun	NA	ds	haploid	1229050	NA	PRJNA262923	1KGPhase3;AADR;AADRv424	PASS	2015_1000Genomes_1240K_haploid_pulldown	2.1.2
HG04195.SG	BEB.SG	F	NA	NA	BEB.SG	HG04195	Bangladesh	Bengalis	NA	NA	NA	modern	n/a	n/a	n/a	NA	NA	NA	Shotgun	NA	ds	haploid	1193610	NA	PRJNA262923	1KGPhase3;AADR;AADRv424	PASS	2015_1000Genomes_1240K_haploid_pulldown	2.1.2
HGDP00609	BedouinA	M	BedouinA	NA	BedouinA	HGDP00609	Israel	NA	NA	31	35	modern	n/a	n/a	n/a	NA	NA	NA	n/a	NA	ds	diploid	596903	NA	n/a	PattersonGenetics2012;AADR;AADRv424	PASS (genotyping)	2012_PattersonGenetics	2.1.3
HGDP00611	BedouinA	M	BedouinA	NA	BedouinA	HGDP00611	Israel	NA	NA	31	35	modern	n/a	n/a	n/a	NA	NA	NA	n/a	NA	ds	diploid	597005	NA	n/a	PattersonGenetics2012;AADR;AADRv424	PASS (genotyping)	2012_PattersonGenetics	2.1.3
HGDP00613	BedouinA	F	BedouinA	NA	BedouinA	HGDP00613	Israel	NA	NA	31	35	modern	n/a	n/a	n/a	NA	NA	NA	n/a	NA	ds	diploid	596860	NA	n/a	PattersonGenetics2012;AADR;AADRv424	PASS (genotyping)	2012_PattersonGenetics	2.1.3
HGDP00614	BedouinA	F	BedouinA	NA	BedouinA	HGDP00614	Israel	NA	NA	31	35	modern	n/a	n/a	n/a	NA	NA	NA	n/a	NA	ds	diploid	597039	NA	n/a	PattersonGenetics2012;AADR;AADRv424	PASS (genotyping)	2012_PattersonGenetics	2.1.3
HGDP00615	BedouinA	F	BedouinA	NA	BedouinA	HGDP00615	Israel	NA	NA	31	35	modern	n/a	n/a	n/a	NA	NA	NA	n/a	NA	ds	diploid	596506	NA	n/a	PattersonGenetics2012;AADR;AADRv424	PASS (genotyping)	2012_PattersonGenetics	2.1.3
HGDP00619	BedouinA	M	BedouinA	NA	BedouinA	HGDP00619	Israel	NA	NA	31	35	modern	n/a	n/a	n/a	NA	NA	NA	n/a	NA	ds	diploid	596557	NA	n/a	PattersonGenetics2012;AADR;AADRv424	PASS (genotyping)	2012_PattersonGenetics	2.1.3
HGDP00620	BedouinA	M	BedouinA	NA	BedouinA	HGDP00620	Israel	NA	NA	31	35	modern	n/a	n/a	n/a	NA	NA	NA	n/a	NA	ds	diploid	596755	NA	n/a	PattersonGenetics2012;AADR;AADRv424	PASS (genotyping)	2012_PattersonGenetics	2.1.3
HGDP00622	BedouinA	M	BedouinA	NA	BedouinA	HGDP00622	Israel	NA	NA	31	35	modern	n/a	n/a	n/a	NA	NA	NA	n/a	NA	ds	diploid	596731	NA	n/a	PattersonGenetics2012;AADR;AADRv424	PASS (genotyping)	2012_PattersonGenetics	2.1.3
HGDP00625	BedouinA	M	BedouinA	NA	BedouinA	HGDP00625	Israel	NA	NA	31	35	modern	n/a	n/a	n/a	NA	NA	NA	n/a	NA	ds	diploid	596416	NA	n/a	PattersonGenetics2012;AADR;AADRv424	PASS (genotyping)	2012_PattersonGenetics	2.1.3
HGDP00626	BedouinA	M	BedouinA	NA	BedouinA	HGDP00626	Israel	NA	NA	31	35	modern	n/a	n/a	n/a	NA	NA	NA	n/a	NA	ds	diploid	596632	NA	n/a	PattersonGenetics2012;AADR;AADRv424	PASS (genotyping)	2012_PattersonGenetics	2.1.3
HGDP00628	BedouinA	M	BedouinA	NA	BedouinA	HGDP00628	Israel	NA	NA	31	35	modern	n/a	n/a	n/a	NA	NA	NA	n/a	NA	ds	diploid	596743	NA	n/a	PattersonGenetics2012;AADR;AADRv424	PASS (genotyping)	2012_PattersonGenetics	2.1.3
HGDP00629	BedouinA	M	BedouinA	NA	BedouinA	HGDP00629	Israel	NA	NA	31	35	modern	n/a	n/a	n/a	NA	NA	NA	n/a	NA	ds	diploid	596812	NA	n/a	PattersonGenetics2012;AADR;AADRv424	PASS (genotyping)	2012_PattersonGenetics	2.1.3
HGDP00632	BedouinA	F	BedouinA	NA	BedouinA	HGDP00632	Israel	NA	NA	31	35	modern	n/a	n/a	n/a	NA	NA	NA	n/a	NA	ds	diploid	593648	NA	n/a	PattersonGenetics2012;AADR;AADRv424	PASS (genotyping)	2012_PattersonGenetics	2.1.3
HGDP00634	BedouinA	F	BedouinA	NA	BedouinA	HGDP00634	Israel	NA	NA	31	35	modern	n/a	n/a	n/a	NA	NA	NA	n/a	NA	ds	diploid	596431	NA	n/a	PattersonGenetics2012;AADR;AADRv424	PASS (genotyping)	2012_PattersonGenetics	2.1.3
HGDP00635	BedouinA	F	BedouinA	NA	BedouinA	HGDP00635	Israel	NA	NA	31	35	modern	n/a	n/a	n/a	NA	NA	NA	n/a	NA	ds	diploid	596757	NA	n/a	PattersonGenetics2012;AADR;AADRv424	PASS (genotyping)	2012_PattersonGenetics	2.1.3
HGDP00637	BedouinA	F	BedouinA	NA	BedouinA	HGDP00637	Israel	NA	NA	31	35	modern	n/a	n/a	n/a	NA	NA	NA	n/a	NA	ds	diploid	596688	NA	n/a	PattersonGenetics2012;AADR;AADRv424	PASS (genotyping)	2012_PattersonGenetics	2.1.3
HGDP00638	BedouinA	F	BedouinA	NA	BedouinA	HGDP00638	Israel	NA	NA	31	35	modern	n/a	n/a	n/a	NA	NA	NA	n/a	NA	ds	diploid	596166	NA	n/a	PattersonGenetics2012;AADR;AADRv424	PASS (genotyping)	2012_PattersonGenetics	2.1.3
HGDP00639	BedouinA	M	BedouinA	NA	BedouinA	HGDP00639	Israel	NA	NA	31	35	modern	n/a	n/a	n/a	NA	NA	NA	n/a	NA	ds	diploid	596730	NA	n/a	PattersonGenetics2012;AADR;AADRv424	PASS (genotyping)	2012_PattersonGenetics	2.1.3
HGDP00640	BedouinA	M	BedouinA	NA	BedouinA	HGDP00640	Israel	NA	NA	31	35	modern	n/a	n/a	n/a	NA	NA	NA	n/a	NA	ds	diploid	596399	NA	n/a	PattersonGenetics2012;AADR;AADRv424	PASS (genotyping)	2012_PattersonGenetics	2.1.3
HGDP00642	BedouinA	M	BedouinA	NA	BedouinA	HGDP00642	Israel	NA	NA	31	35	modern	n/a	n/a	n/a	NA	NA	NA	n/a	NA	ds	diploid	596874	NA	n/a	PattersonGenetics2012;AADR;AADRv424	PASS (genotyping)	2012_PattersonGenetics	2.1.3
HGDP00644	BedouinA	M	BedouinA	NA	BedouinA	HGDP00644	Israel	NA	NA	31	35	modern	n/a	n/a	n/a	NA	NA	NA	n/a	NA	ds	diploid	595277	NA	n/a	PattersonGenetics2012;AADR;AADRv424	PASS (genotyping)	2012_PattersonGenetics	2.1.3
HGDP00645	BedouinA	M	BedouinA	NA	BedouinA	HGDP00645	Israel	NA	NA	31	35	modern	n/a	n/a	n/a	NA	NA	NA	n/a	NA	ds	diploid	596967	NA	n/a	PattersonGenetics2012;AADR;AADRv424	PASS (genotyping)	2012_PattersonGenetics	2.1.3
HGDP00646	BedouinA	F	BedouinA	NA	BedouinA	HGDP00646	Israel	NA	NA	31	35	modern	n/a	n/a	n/a	NA	NA	NA	n/a	NA	ds	diploid	596706	NA	n/a	PattersonGenetics2012;AADR;AADRv424	PASS (genotyping)	2012_PattersonGenetics	2.1.3
HGDP00647	BedouinA	F	BedouinA	NA	BedouinA	HGDP00647	Israel	NA	NA	31	35	modern	n/a	n/a	n/a	NA	NA	NA	n/a	NA	ds	diploid	596280	NA	n/a	PattersonGenetics2012;AADR;AADRv424	PASS (genotyping)	2012_PattersonGenetics	2.1.3
HGDP00654	BedouinA	M	BedouinA	NA	BedouinA	HGDP00654	Israel	NA	NA	31	35	modern	n/a	n/a	n/a	NA	NA	NA	n/a	NA	ds	diploid	597002	NA	n/a	PattersonGenetics2012;AADR;AADRv424	PASS (genotyping)	2012_PattersonGenetics	2.1.3
HGDP00609.SDG	BedouinA.SDG	M	NA	NA	BedouinA.SDG	HGDP00609	Israel	NA	NA	31	35	modern	n/a	n/a	n/a	NA	NA	NA	n/a	NA	ds	diploid	1133516	NA	PRJEB6463	BergstromScience2020;AADR;AADRv443	PASS	2020_Bergstrom_HGDP	2.1.1
HGDP00613.SDG	BedouinA.SDG	F	NA	NA	BedouinA.SDG	HGDP00613	Israel	NA	NA	31	35	modern	n/a	n/a	n/a	NA	NA	NA	n/a	NA	ds	diploid	1138361	NA	PRJEB6463	BergstromScience2020;AADR;AADRv443	PASS	2020_Bergstrom_HGDP	2.1.1
HGDP00614.SDG	BedouinA.SDG	F	NA	NA	BedouinA.SDG	HGDP00614	Israel	NA	NA	31	35	modern	n/a	n/a	n/a	NA	NA	NA	n/a	NA	ds	diploid	1137669	NA	PRJEB6463	BergstromScience2020;AADR;AADRv443	PASS	2020_Bergstrom_HGDP	2.1.1
HGDP00615.SDG	BedouinA.SDG	F	NA	NA	BedouinA.SDG	HGDP00615	Israel	NA	NA	31	35	modern	n/a	n/a	n/a	NA	NA	NA	n/a	NA	ds	diploid	1133165	NA	PRJEB6463	BergstromScience2020;AADR;AADRv443	PASS	2020_Bergstrom_HGDP	2.1.1
HGDP00619.SDG	BedouinA.SDG	M	NA	NA	BedouinA.SDG	HGDP00619	Israel	NA	NA	31	35	modern	n/a	n/a	n/a	NA	NA	NA	n/a	NA	ds	diploid	1139101	NA	PRJEB6463	BergstromScience2020;AADR;AADRv443	PASS	2020_Bergstrom_HGDP	2.1.1
HGDP00622.SDG	BedouinA.SDG	M	NA	NA	BedouinA.SDG	HGDP00622	Israel	NA	NA	31	35	modern	n/a	n/a	n/a	NA	NA	NA	n/a	NA	ds	diploid	1137993	NA	PRJEB6463	BergstromScience2020;AADR;AADRv443	PASS	2020_Bergstrom_HGDP	2.1.1
HGDP00625.SDG	BedouinA.SDG	M	NA	NA	BedouinA.SDG	HGDP00625	Israel	NA	NA	31	35	modern	n/a	n/a	n/a	NA	NA	NA	n/a	NA	ds	diploid	1139878	NA	PRJEB6463	BergstromScience2020;AADR;AADRv443	PASS	2020_Bergstrom_HGDP	2.1.1
HGDP00626.SDG	BedouinA.SDG	M	NA	NA	BedouinA.SDG	HGDP00626	Israel	NA	NA	31	35	modern	n/a	n/a	n/a	NA	NA	NA	n/a	NA	ds	diploid	1138592	NA	PRJEB6463	BergstromScience2020;AADR;AADRv443	PASS	2020_Bergstrom_HGDP	2.1.1
HGDP00628.SDG	BedouinA.SDG	M	NA	NA	BedouinA.SDG	HGDP00628	Israel	NA	NA	31	35	modern	n/a	n/a	n/a	NA	NA	NA	n/a	NA	ds	diploid	1139563	NA	PRJEB6463	BergstromScience2020;AADR;AADRv443	PASS	2020_Bergstrom_HGDP	2.1.1
HGDP00629.SDG	BedouinA.SDG	M	NA	NA	BedouinA.SDG	HGDP00629	Israel	NA	NA	31	35	modern	n/a	n/a	n/a	NA	NA	NA	n/a	NA	ds	diploid	1139412	NA	PRJEB6463	BergstromScience2020;AADR;AADRv443	PASS	2020_Bergstrom_HGDP	2.1.1
HGDP00635.SDG	BedouinA.SDG	F	NA	NA	BedouinA.SDG	HGDP00635	Israel	NA	NA	31	35	modern	n/a	n/a	n/a	NA	NA	NA	n/a	NA	ds	diploid	1136973	NA	PRJEB6463	BergstromScience2020;AADR;AADRv443	PASS	2020_Bergstrom_HGDP	2.1.1
HGDP00637.SDG	BedouinA.SDG	F	NA	NA	BedouinA.SDG	HGDP00637	Israel	NA	NA	31	35	modern	n/a	n/a	n/a	NA	NA	NA	n/a	NA	ds	diploid	1137361	NA	PRJEB6463	BergstromScience2020;AADR;AADRv443	PASS	2020_Bergstrom_HGDP	2.1.1
HGDP00639.SDG	BedouinA.SDG	M	NA	NA	BedouinA.SDG	HGDP00639	Israel	NA	NA	31	35	modern	n/a	n/a	n/a	NA	NA	NA	n/a	NA	ds	diploid	1136676	NA	PRJEB6463	BergstromScience2020;AADR;AADRv443	PASS	2020_Bergstrom_HGDP	2.1.1
HGDP00642.SDG	BedouinA.SDG	M	NA	NA	BedouinA.SDG	HGDP00642	Israel	NA	NA	31	35	modern	n/a	n/a	n/a	NA	NA	NA	n/a	NA	ds	diploid	1132270	NA	PRJEB6463	BergstromScience2020;AADR;AADRv443	PASS	2020_Bergstrom_HGDP	2.1.1
HGDP00644.SDG	BedouinA.SDG	M	NA	NA	BedouinA.SDG	HGDP00644	Israel	NA	NA	31	35	modern	n/a	n/a	n/a	NA	NA	NA	n/a	NA	ds	diploid	1136925	NA	PRJEB6463	BergstromScience2020;AADR;AADRv443	PASS	2020_Bergstrom_HGDP	2.1.1
HGDP00645.SDG	BedouinA.SDG	M	NA	NA	BedouinA.SDG	HGDP00645	Israel	NA	NA	31	35	modern	n/a	n/a	n/a	NA	NA	NA	n/a	NA	ds	diploid	1136529	NA	PRJEB6463	BergstromScience2020;AADR;AADRv443	PASS	2020_Bergstrom_HGDP	2.1.1
HGDP00647.SDG	BedouinA.SDG	F	NA	NA	BedouinA.SDG	HGDP00647	Israel	NA	NA	31	35	modern	n/a	n/a	n/a	NA	NA	NA	n/a	NA	ds	diploid	1138023	NA	PRJEB6463	BergstromScience2020;AADR;AADRv443	PASS	2020_Bergstrom_HGDP	2.1.1
HGDP00654.SDG	BedouinA.SDG	M	NA	NA	BedouinA.SDG	HGDP00654	Israel	NA	NA	31	35	modern	n/a	n/a	n/a	NA	NA	NA	n/a	NA	ds	diploid	1139598	NA	PRJEB6463	BergstromScience2020;AADR;AADRv443	PASS	2020_Bergstrom_HGDP	2.1.1
HGDP00687.SDG	BedouinA.SDG	F	NA	NA	BedouinA.SDG	HGDP00687	Israel	NA	NA	31	35	modern	n/a	n/a	n/a	NA	NA	NA	n/a	NA	ds	diploid	1137044	NA	PRJEB6463	BergstromScience2020;AADR;AADRv443	PASS	2020_Bergstrom_HGDP	2.1.1
HGDP00607	BedouinB	F	BedouinB	BedouinB	BedouinB	HGDP00607	Israel	NA	NA	31	35	modern	n/a	n/a	n/a	NA	NA	NA	n/a	NA	ds	diploid	595729	NA	n/a	PattersonGenetics2012;AADR;AADRv424	PASS (genotyping)	2012_PattersonGenetics	2.1.3
HGDP00608	BedouinB	M	BedouinB	BedouinB	BedouinB	HGDP00608	Israel	NA	NA	31	35	modern	n/a	n/a	n/a	NA	NA	NA	n/a	NA	ds	diploid	596400	NA	n/a	PattersonGenetics2012;AADR;AADRv424	PASS (genotyping)	2012_PattersonGenetics	2.1.3
HGDP00610	BedouinB	M	BedouinB	BedouinB	BedouinB	HGDP00610	Israel	NA	NA	31	35	modern	n/a	n/a	n/a	NA	NA	NA	n/a	NA	ds	diploid	596191	NA	n/a	PattersonGenetics2012;AADR;AADRv424	PASS (genotyping)	2012_PattersonGenetics	2.1.3
HGDP00612	BedouinB	F	BedouinB	BedouinB	BedouinB	HGDP00612	Israel	NA	NA	31	35	modern	n/a	n/a	n/a	NA	NA	NA	n/a	NA	ds	diploid	596896	NA	n/a	PattersonGenetics2012;AADR;AADRv424	PASS (genotyping)	2012_PattersonGenetics	2.1.3
HGDP00616	BedouinB	M	BedouinB	BedouinB	BedouinB	HGDP00616	Israel	NA	NA	31	35	modern	n/a	n/a	n/a	NA	NA	NA	n/a	NA	ds	diploid	596990	NA	n/a	PattersonGenetics2012;AADR;AADRv424	PASS (genotyping)	2012_PattersonGenetics	2.1.3
HGDP00618	BedouinB	M	BedouinB	BedouinB	BedouinB	HGDP00618	Israel	NA	NA	31	35	modern	n/a	n/a	n/a	NA	NA	NA	n/a	NA	ds	diploid	596585	NA	n/a	PattersonGenetics2012;AADR;AADRv424	PASS (genotyping)	2012_PattersonGenetics	2.1.3
HGDP00623	BedouinB	M	BedouinB	BedouinB	BedouinB	HGDP00623	Israel	NA	NA	31	35	modern	n/a	n/a	n/a	NA	NA	NA	n/a	NA	ds	diploid	596828	NA	n/a	PattersonGenetics2012;AADR;AADRv424	PASS (genotyping)	2012_PattersonGenetics	2.1.3
HGDP00624	BedouinB	M	BedouinB	BedouinB	BedouinB	HGDP00624	Israel	NA	NA	31	35	modern	n/a	n/a	n/a	NA	NA	NA	n/a	NA	ds	diploid	596842	NA	n/a	PattersonGenetics2012;AADR;AADRv424	PASS (genotyping)	2012_PattersonGenetics	2.1.3
HGDP00630	BedouinB	M	BedouinB	BedouinB	BedouinB	HGDP00630	Israel	NA	NA	31	35	modern	n/a	n/a	n/a	NA	NA	NA	n/a	NA	ds	diploid	596529	NA	n/a	PattersonGenetics2012;AADR;AADRv424	PASS (genotyping)	2012_PattersonGenetics	2.1.3
HGDP00631	BedouinB	M	BedouinB	BedouinB	BedouinB	HGDP00631	Israel	NA	NA	31	35	modern	n/a	n/a	n/a	NA	NA	NA	n/a	NA	ds	diploid	597015	NA	n/a	PattersonGenetics2012;AADR;AADRv424	PASS (genotyping)	2012_PattersonGenetics	2.1.3
HGDP00636	BedouinB	F	BedouinB	BedouinB	BedouinB	HGDP00636	Israel	NA	NA	31	35	modern	n/a	n/a	n/a	NA	NA	NA	n/a	NA	ds	diploid	596519	NA	n/a	PattersonGenetics2012;AADR;AADRv424	PASS (genotyping)	2012_PattersonGenetics	2.1.3
HGDP00641	BedouinB	M	BedouinB	BedouinB	BedouinB	HGDP00641	Israel	NA	NA	31	35	modern	n/a	n/a	n/a	NA	NA	NA	n/a	NA	ds	diploid	595666	NA	n/a	PattersonGenetics2012;AADR;AADRv424	PASS (genotyping)	2012_PattersonGenetics	2.1.3
HGDP00643	BedouinB	F	BedouinB	BedouinB	BedouinB	HGDP00643	Israel	NA	NA	31	35	modern	n/a	n/a	n/a	NA	NA	NA	n/a	NA	ds	diploid	596797	NA	n/a	PattersonGenetics2012;AADR;AADRv424	PASS (genotyping)	2012_PattersonGenetics	2.1.3
HGDP00648	BedouinB	M	BedouinB	BedouinB	BedouinB	HGDP00648	Israel	NA	NA	31	35	modern	n/a	n/a	n/a	NA	NA	NA	n/a	NA	ds	diploid	597059	NA	n/a	PattersonGenetics2012;AADR;AADRv424	PASS (genotyping)	2012_PattersonGenetics	2.1.3
HGDP00649	BedouinB	F	BedouinB	BedouinB	BedouinB	HGDP00649	Israel	NA	NA	31	35	modern	n/a	n/a	n/a	NA	NA	NA	n/a	NA	ds	diploid	596151	NA	n/a	PattersonGenetics2012;AADR;AADRv424	PASS (genotyping)	2012_PattersonGenetics	2.1.3
HGDP00650	BedouinB	F	BedouinB	BedouinB	BedouinB	HGDP00650	Israel	NA	NA	31	35	modern	n/a	n/a	n/a	NA	NA	NA	n/a	NA	ds	diploid	595374	NA	n/a	PattersonGenetics2012;AADR;AADRv424	PASS (genotyping)	2012_PattersonGenetics	2.1.3
HGDP00651	BedouinB	F	BedouinB	BedouinB	BedouinB	HGDP00651	Israel	NA	NA	31	35	modern	n/a	n/a	n/a	NA	NA	NA	n/a	NA	ds	diploid	596635	NA	n/a	PattersonGenetics2012;AADR;AADRv424	PASS (genotyping)	2012_PattersonGenetics	2.1.3
HGDP00653	BedouinB	F	BedouinB	BedouinB	BedouinB	HGDP00653	Israel	NA	NA	31	35	modern	n/a	n/a	n/a	NA	NA	NA	n/a	NA	ds	diploid	593604	NA	n/a	PattersonGenetics2012;AADR;AADRv424	PASS (genotyping)	2012_PattersonGenetics	2.1.3
HGDP00701	BedouinB	F	BedouinB	BedouinB	BedouinB	HGDP00701	Israel	NA	NA	31	35	modern	n/a	n/a	n/a	NA	NA	NA	n/a	NA	ds	diploid	592812	NA	n/a	PattersonGenetics2012;AADR;AADRv424	PASS (genotyping)	2012_PattersonGenetics	2.1.3
S_BedouinB-1.DG	BedouinB.DG	M	NA	NA	BedouinB.DG	HGDP00616	Israel	Negev	NA	31	35	modern	n/a	n/a	n/a	NA	NA	NA	Shotgun	NA	ds	diploid	1165788	43.86	PRJEB9586	MallickNature2016;AADR;AADRv424	PASS (SGDP, Fully Public)	2016_Mallick_SGDP1240K_diploid_pulldown	2.1.2
S_BedouinB-2.DG	BedouinB.DG	F	NA	NA	BedouinB.DG	HGDP00650	Israel	Negev	NA	31	35	modern	n/a	n/a	n/a	NA	NA	NA	Shotgun	NA	ds	diploid	1165787	42.04	PRJEB9586	MallickNature2016;AADR;AADRv424	PASS (SGDP, Fully Public)	2016_Mallick_SGDP1240K_diploid_pulldown	2.1.2
HGDP00607.SDG	BedouinB.SDG	F	NA	NA	BedouinB.SDG	HGDP00607	Israel	NA	NA	31	35	modern	n/a	n/a	n/a	NA	NA	NA	n/a	NA	ds	diploid	1137710	NA	PRJEB6463	BergstromScience2020;AADR;AADRv443	PASS	2020_Bergstrom_HGDP	2.1.1
HGDP00608.SDG	BedouinB.SDG	M	NA	NA	BedouinB.SDG	HGDP00608	Israel	NA	NA	31	35	modern	n/a	n/a	n/a	NA	NA	NA	n/a	NA	ds	diploid	1133867	NA	PRJEB6463	BergstromScience2020;AADR;AADRv443	PASS	2020_Bergstrom_HGDP	2.1.1
HGDP00610.SDG	BedouinB.SDG	M	NA	NA	BedouinB.SDG	HGDP00610	Israel	NA	NA	31	35	modern	n/a	n/a	n/a	NA	NA	NA	n/a	NA	ds	diploid	1137664	NA	PRJEB6463	BergstromScience2020;AADR;AADRv443	PASS	2020_Bergstrom_HGDP	2.1.1
HGDP00611.SDG	BedouinB.SDG	M	NA	NA	BedouinB.SDG	HGDP00611	Israel	NA	NA	31	35	modern	n/a	n/a	n/a	NA	NA	NA	n/a	NA	ds	diploid	1140269	NA	PRJEB6463	BergstromScience2020;AADR;AADRv443	PASS	2020_Bergstrom_HGDP	2.1.1
HGDP00612.SDG	BedouinB.SDG	F	NA	NA	BedouinB.SDG	HGDP00612	Israel	NA	NA	31	35	modern	n/a	n/a	n/a	NA	NA	NA	n/a	NA	ds	diploid	1138392	NA	PRJEB6463	BergstromScience2020;AADR;AADRv443	PASS	2020_Bergstrom_HGDP	2.1.1
HGDP00616.SDG	BedouinB.SDG	M	NA	NA	BedouinB.SDG	HGDP00616	Israel	NA	NA	31	35	modern	n/a	n/a	n/a	NA	NA	NA	n/a	NA	ds	diploid	1141312	NA	PRJEB6463	BergstromScience2020;AADR;AADRv443	PASS	2020_Bergstrom_HGDP	2.1.1
HGDP00618.SDG	BedouinB.SDG	M	NA	NA	BedouinB.SDG	HGDP00618	Israel	NA	NA	31	35	modern	n/a	n/a	n/a	NA	NA	NA	n/a	NA	ds	diploid	1138322	NA	PRJEB6463	BergstromScience2020;AADR;AADRv443	PASS	2020_Bergstrom_HGDP	2.1.1
HGDP00620.SDG	BedouinB.SDG	M	NA	NA	BedouinB.SDG	HGDP00620	Israel	NA	NA	31	35	modern	n/a	n/a	n/a	NA	NA	NA	n/a	NA	ds	diploid	1138673	NA	PRJEB6463	BergstromScience2020;AADR;AADRv443	PASS	2020_Bergstrom_HGDP	2.1.1
HGDP00623.SDG	BedouinB.SDG	M	NA	NA	BedouinB.SDG	HGDP00623	Israel	NA	NA	31	35	modern	n/a	n/a	n/a	NA	NA	NA	n/a	NA	ds	diploid	1139042	NA	PRJEB6463	BergstromScience2020;AADR;AADRv443	PASS	2020_Bergstrom_HGDP	2.1.1
HGDP00624.SDG	BedouinB.SDG	M	NA	NA	BedouinB.SDG	HGDP00624	Israel	NA	NA	31	35	modern	n/a	n/a	n/a	NA	NA	NA	n/a	NA	ds	diploid	1139116	NA	PRJEB6463	BergstromScience2020;AADR;AADRv443	PASS	2020_Bergstrom_HGDP	2.1.1
HGDP00630.SDG	BedouinB.SDG	M	NA	NA	BedouinB.SDG	HGDP00630	Israel	NA	NA	31	35	modern	n/a	n/a	n/a	NA	NA	NA	n/a	NA	ds	diploid	1139767	NA	PRJEB6463	BergstromScience2020;AADR;AADRv443	PASS	2020_Bergstrom_HGDP	2.1.1
HGDP00631.SDG	BedouinB.SDG	M	NA	NA	BedouinB.SDG	HGDP00631	Israel	NA	NA	31	35	modern	n/a	n/a	n/a	NA	NA	NA	n/a	NA	ds	diploid	1139197	NA	PRJEB6463	BergstromScience2020;AADR;AADRv443	PASS	2020_Bergstrom_HGDP	2.1.1
HGDP00632.SDG	BedouinB.SDG	F	NA	NA	BedouinB.SDG	HGDP00632	Israel	NA	NA	31	35	modern	n/a	n/a	n/a	NA	NA	NA	n/a	NA	ds	diploid	1135854	NA	PRJEB6463	BergstromScience2020;AADR;AADRv443	PASS	2020_Bergstrom_HGDP	2.1.1
HGDP00636.SDG	BedouinB.SDG	F	NA	NA	BedouinB.SDG	HGDP00636	Israel	NA	NA	31	35	modern	n/a	n/a	n/a	NA	NA	NA	n/a	NA	ds	diploid	1139532	NA	PRJEB6463	BergstromScience2020;AADR;AADRv443	PASS	2020_Bergstrom_HGDP	2.1.1
HGDP00638.SDG	BedouinB.SDG	F	NA	NA	BedouinB.SDG	HGDP00638	Israel	NA	NA	31	35	modern	n/a	n/a	n/a	NA	NA	NA	n/a	NA	ds	diploid	1136951	NA	PRJEB6463	BergstromScience2020;AADR;AADRv443	PASS	2020_Bergstrom_HGDP	2.1.1
HGDP00640.SDG	BedouinB.SDG	M	NA	NA	BedouinB.SDG	HGDP00640	Israel	NA	NA	31	35	modern	n/a	n/a	n/a	NA	NA	NA	n/a	NA	ds	diploid	1137745	NA	PRJEB6463	BergstromScience2020;AADR;AADRv443	PASS	2020_Bergstrom_HGDP	2.1.1
HGDP00641.SDG	BedouinB.SDG	M	NA	NA	BedouinB.SDG	HGDP00641	Israel	NA	NA	31	35	modern	n/a	n/a	n/a	NA	NA	NA	n/a	NA	ds	diploid	1133812	NA	PRJEB6463	BergstromScience2020;AADR;AADRv443	PASS	2020_Bergstrom_HGDP	2.1.1
HGDP00643.SDG	BedouinB.SDG	F	NA	NA	BedouinB.SDG	HGDP00643	Israel	NA	NA	31	35	modern	n/a	n/a	n/a	NA	NA	NA	n/a	NA	ds	diploid	1138756	NA	PRJEB6463	BergstromScience2020;AADR;AADRv443	PASS	2020_Bergstrom_HGDP	2.1.1
HGDP00646.SDG	BedouinB.SDG	F	NA	NA	BedouinB.SDG	HGDP00646	Israel	NA	NA	31	35	modern	n/a	n/a	n/a	NA	NA	NA	n/a	NA	ds	diploid	1137912	NA	PRJEB6463	BergstromScience2020;AADR;AADRv443	PASS	2020_Bergstrom_HGDP	2.1.1
HGDP00648.SDG	BedouinB.SDG	M	NA	NA	BedouinB.SDG	HGDP00648	Israel	NA	NA	31	35	modern	n/a	n/a	n/a	NA	NA	NA	n/a	NA	ds	diploid	1133122	NA	PRJEB6463	BergstromScience2020;AADR;AADRv443	PASS	2020_Bergstrom_HGDP	2.1.1
HGDP00649.SDG	BedouinB.SDG	F	NA	NA	BedouinB.SDG	HGDP00649	Israel	NA	NA	31	35	modern	n/a	n/a	n/a	NA	NA	NA	n/a	NA	ds	diploid	1138101	NA	PRJEB6463	BergstromScience2020;AADR;AADRv443	PASS	2020_Bergstrom_HGDP	2.1.1
HGDP00650.SDG	BedouinB.SDG	F	NA	NA	BedouinB.SDG	HGDP00650	Israel	NA	NA	31	35	modern	n/a	n/a	n/a	NA	NA	NA	n/a	NA	ds	diploid	1141287	NA	PRJEB6463	BergstromScience2020;AADR;AADRv443	PASS	2020_Bergstrom_HGDP	2.1.1
HGDP00651.SDG	BedouinB.SDG	F	NA	NA	BedouinB.SDG	HGDP00651	Israel	NA	NA	31	35	modern	n/a	n/a	n/a	NA	NA	NA	n/a	NA	ds	diploid	1137150	NA	PRJEB6463	BergstromScience2020;AADR;AADRv443	PASS	2020_Bergstrom_HGDP	2.1.1
HGDP00653.SDG	BedouinB.SDG	F	NA	NA	BedouinB.SDG	HGDP00653	Israel	NA	NA	31	35	modern	n/a	n/a	n/a	NA	NA	NA	n/a	NA	ds	diploid	1137230	NA	PRJEB6463	BergstromScience2020;AADR;AADRv443	PASS	2020_Bergstrom_HGDP	2.1.1
HGDP00701.SDG	BedouinB.SDG	F	NA	NA	BedouinB.SDG	HGDP00701	Israel	NA	NA	31	35	modern	n/a	n/a	n/a	NA	NA	NA	n/a	NA	ds	diploid	1135840	NA	PRJEB6463	BergstromScience2020;AADR;AADRv443	PASS	2020_Bergstrom_HGDP	2.1.1
bel110c	Belarusian	M	Belarusian	Belarusian	Belarusian	bel110c	Belarus	Vitebsk, Senno, Shumilino, Glubokoe, Dubrovno, Slutsk, Cherven, Kobrin	NA	53.91985	28.01193	modern	n/a	n/a	n/a	NA	NA	NA	n/a	NA	ds	diploid	596284	NA	PRJEB6272	LazaridisNature2014;AADR;AADRv424	PASS (genotyping)	2014_LazaridisNature	4.0.2
bel23s	Belarusian	M	Belarusian	Belarusian	Belarusian	bel23s	Belarus	Vitebsk, Senno, Shumilino, Glubokoe, Dubrovno, Slutsk, Cherven, Kobrin	NA	53.91985	28.01193	modern	n/a	n/a	n/a	NA	NA	NA	n/a	NA	ds	diploid	595144	NA	PRJEB6272	LazaridisNature2014;AADR;AADRv424	PASS (genotyping)	2014_LazaridisNature	4.0.2
bel30s	Belarusian	M	Belarusian	Belarusian	Belarusian	bel30s	Belarus	Vitebsk, Senno, Shumilino, Glubokoe, Dubrovno, Slutsk, Cherven, Kobrin	NA	53.91985	28.01193	modern	n/a	n/a	n/a	NA	NA	NA	n/a	NA	ds	diploid	596797	NA	PRJEB6272	LazaridisNature2014;AADR;AADRv424	PASS (genotyping)	2014_LazaridisNature	4.0.2
bel43s	Belarusian	M	Belarusian	Belarusian	Belarusian	bel43s	Belarus	Vitebsk, Senno, Shumilino, Glubokoe, Dubrovno, Slutsk, Cherven, Kobrin	NA	53.91985	28.01193	modern	n/a	n/a	n/a	NA	NA	NA	n/a	NA	ds	diploid	596094	NA	PRJEB6272	LazaridisNature2014;AADR;AADRv424	PASS (genotyping)	2014_LazaridisNature	4.0.2
bel72c	Belarusian	M	Belarusian	Belarusian	Belarusian	bel72c	Belarus	Vitebsk, Senno, Shumilino, Glubokoe, Dubrovno, Slutsk, Cherven, Kobrin	NA	53.91985	28.01193	modern	n/a	n/a	n/a	NA	NA	NA	n/a	NA	ds	diploid	595508	NA	PRJEB6272	LazaridisNature2014;AADR;AADRv424	PASS (genotyping)	2014_LazaridisNature	4.0.2
bel82s	Belarusian	M	Belarusian	Belarusian	Belarusian	bel82s	Belarus	Vitebsk, Senno, Shumilino, Glubokoe, Dubrovno, Slutsk, Cherven, Kobrin	NA	53.91985	28.01193	modern	n/a	n/a	n/a	NA	NA	NA	n/a	NA	ds	diploid	596577	NA	PRJEB6272	LazaridisNature2014;AADR;AADRv424	PASS (genotyping)	2014_LazaridisNature	4.0.2
bel8s	Belarusian	M	Belarusian	Belarusian	Belarusian	bel8s	Belarus	Vitebsk, Senno, Shumilino, Glubokoe, Dubrovno, Slutsk, Cherven, Kobrin	NA	53.91985	28.01193	modern	n/a	n/a	n/a	NA	NA	NA	n/a	NA	ds	diploid	595887	NA	PRJEB6272	LazaridisNature2014;AADR;AADRv424	PASS (genotyping)	2014_LazaridisNature	4.0.2
bel93c	Belarusian	M	Belarusian	Belarusian	Belarusian	bel93c	Belarus	Vitebsk, Senno, Shumilino, Glubokoe, Dubrovno, Slutsk, Cherven, Kobrin	NA	53.91985	28.01193	modern	n/a	n/a	n/a	NA	NA	NA	n/a	NA	ds	diploid	593858	NA	PRJEB6272	LazaridisNature2014;AADR;AADRv424	PASS (genotyping)	2014_LazaridisNature	4.0.2
belarusian23vp	Belarusian	M	Belarusian	Belarusian	Belarusian	belarusian23vp	Belarus	Vitebsk, Senno, Shumilino, Glubokoe, Dubrovno, Slutsk, Cherven, Kobrin	NA	53.91985	28.01193	modern	n/a	n/a	n/a	NA	NA	NA	n/a	NA	ds	diploid	596424	NA	PRJEB6272	LazaridisNature2014;AADR;AADRv424	PASS (genotyping)	2014_LazaridisNature	4.0.2
belarusian47zp	Belarusian	M	Belarusian	Belarusian	Belarusian	belarusian47zp	Belarus	Vitebsk, Senno, Shumilino, Glubokoe, Dubrovno, Slutsk, Cherven, Kobrin	NA	53.91985	28.01193	modern	n/a	n/a	n/a	NA	NA	NA	n/a	NA	ds	diploid	596160	NA	PRJEB6272	LazaridisNature2014;AADR;AADRv424	PASS (genotyping)	2014_LazaridisNature	4.0.2
HG03006	Bengali	M	NA	NA	Bengali	HG03006	Bangladesh	NA	NA	23.7	90.4	modern	n/a	n/a	n/a	NA	NA	NA	n/a	NA	ds	diploid	597014	NA	PRJEB6272	LazaridisNature2014;AADR;AADRv424	PASS (genotyping)	2014_LazaridisNature	4.0.2
HG03007	Bengali	F	NA	NA	Bengali	HG03007	Bangladesh	NA	NA	23.7	90.4	modern	n/a	n/a	n/a	NA	NA	NA	n/a	NA	ds	diploid	596116	NA	PRJEB6272	LazaridisNature2014;AADR;AADRv424	PASS (genotyping)	2014_LazaridisNature	4.0.2
HG03009	Bengali	M	NA	NA	Bengali	HG03009	Bangladesh	NA	NA	23.7	90.4	modern	n/a	n/a	n/a	NA	NA	NA	n/a	NA	ds	diploid	596264	NA	PRJEB6272	LazaridisNature2014;AADR;AADRv424	PASS (genotyping)	2014_LazaridisNature	4.0.2
HG03012	Bengali	M	NA	NA	Bengali	HG03012	Bangladesh	NA	NA	23.7	90.4	modern	n/a	n/a	n/a	NA	NA	NA	n/a	NA	ds	diploid	596628	NA	PRJEB6272	LazaridisNature2014;AADR;AADRv424	PASS (genotyping)	2014_LazaridisNature	4.0.2
HG03585	Bengali	M	NA	NA	Bengali	HG03585	Bangladesh	NA	NA	23.7	90.4	modern	n/a	n/a	n/a	NA	NA	NA	n/a	NA	ds	diploid	597006	NA	PRJEB6272	LazaridisNature2014;AADR;AADRv424	PASS (genotyping)	2014_LazaridisNature	4.0.2
HG03589	Bengali	F	NA	NA	Bengali	HG03589	Bangladesh	NA	NA	23.7	90.4	modern	n/a	n/a	n/a	NA	NA	NA	n/a	NA	ds	diploid	594639	NA	PRJEB6272	LazaridisNature2014;AADR;AADRv424	PASS (genotyping)	2014_LazaridisNature	4.0.2
HG03793	Bengali	F	NA	NA	Bengali	HG03793	Bangladesh	NA	NA	23.7	90.4	modern	n/a	n/a	n/a	NA	NA	NA	n/a	NA	ds	diploid	596420	NA	PRJEB6272	LazaridisNature2014;AADR;AADRv424	PASS (genotyping)	2014_LazaridisNature	4.0.2
S_Bengali-1.DG	Bengali.DG	M	NA	NA	Bengali.DG	HG03006	Bangladesh	NA	NA	23.7	90.4	modern	n/a	n/a	n/a	NA	NA	NA	Shotgun	NA	ds	diploid	1164997	44	PRJEB9586	MallickNature2016;AADR;AADRv424	PASS (SGDP, Fully Public)	2016_Mallick_SGDP1240K_diploid_pulldown	2.1.2
S_Bengali-2.DG	Bengali.DG	F	NA	NA	Bengali.DG	HG03007	Bangladesh	NA	NA	23.7	90.4	modern	n/a	n/a	n/a	NA	NA	NA	Shotgun	NA	ds	diploid	1165469	34.11	PRJEB9586	MallickNature2016;AADR;AADRv424	PASS (SGDP, Fully Public)	2016_Mallick_SGDP1240K_diploid_pulldown	2.1.2
S_Bergamo-2.DG	Bergamo.DG	F	NA	NA	Bergamo.DG	HGDP01172	Italy	Bergamo	NA	46	10	modern	n/a	n/a	n/a	NA	NA	NA	Shotgun	NA	ds	diploid	1165518	80.02	PRJEB9586	MallickNature2016;AADR;AADRv424	PASS (SGDP, Fully Public)	2016_Mallick_SGDP1240K_diploid_pulldown	2.1.2
UDM-287	Besermyan	M	Besermyan	NA	Besermyan	UDM-287	Russia	Udmurtia Republic, Yukamensky district	NA	58.01	52.09	modern	n/a	n/a	n/a	NA	NA	NA	n/a	NA	ds	diploid	589421	NA	PRJEB31152	JeongNatureEcologyEvolution2019;AADR;AADRv424	PASS (genotyping)	2019_Jeong_InnerEurasia	3.1.1
UDM-309	Besermyan	M	Besermyan	NA	Besermyan	UDM-309	Russia	Udmurtia Republic, Yukamensky district	NA	58.01	52.09	modern	n/a	n/a	n/a	NA	NA	NA	n/a	NA	ds	diploid	588802	NA	PRJEB31152	JeongNatureEcologyEvolution2019;AADR;AADRv424	PASS (genotyping)	2019_Jeong_InnerEurasia	3.1.1
UDM-349	Besermyan	M	Besermyan	NA	Besermyan	UDM-349	Russia	Udmurtia Republic, Yukamensky district	NA	58.01	52.09	modern	n/a	n/a	n/a	NA	NA	NA	n/a	NA	ds	diploid	589443	NA	PRJEB31152	JeongNatureEcologyEvolution2019;AADR;AADRv424	PASS (genotyping)	2019_Jeong_InnerEurasia	3.1.1
UDM-357	Besermyan	M	Besermyan	NA	Besermyan	UDM-357	Russia	Udmurtia Republic, Yukamensky district	NA	58.01	52.09	modern	n/a	n/a	n/a	NA	NA	NA	n/a	NA	ds	diploid	589401	NA	PRJEB31152	JeongNatureEcologyEvolution2019;AADR;AADRv424	PASS (genotyping)	2019_Jeong_InnerEurasia	3.1.1
UDM-362	Besermyan	M	Besermyan	NA	Besermyan	UDM-362	Russia	Udmurtia Republic, Yukamensky district	NA	58.01	52.09	modern	n/a	n/a	n/a	NA	NA	NA	n/a	NA	ds	diploid	588863	NA	PRJEB31152	JeongNatureEcologyEvolution2019;AADR;AADRv424	PASS (genotyping)	2019_Jeong_InnerEurasia	3.1.1
UDM-366	Besermyan	M	Besermyan	NA	Besermyan	UDM-366	Russia	Udmurtia Republic, Yukamensky district	NA	58.01	52.09	modern	n/a	n/a	n/a	NA	NA	NA	n/a	NA	ds	diploid	589419	NA	PRJEB31152	JeongNatureEcologyEvolution2019;AADR;AADRv424	PASS (genotyping)	2019_Jeong_InnerEurasia	3.1.1
Bolivian39	Bolivian	F	NA	NA	Bolivian	Bolivian39	Bolivia	La Paz	NA	-16.5	-68.15	modern	n/a	n/a	n/a	NA	NA	NA	n/a	NA	ds	diploid	594987	NA	PRJEB6272	LazaridisNature2014;AADR;AADRv424	PASS (genotyping)	2014_LazaridisNature	4.0.2
Bolivian41	Bolivian	F	NA	NA	Bolivian	Bolivian41	Bolivia	La Paz	NA	-16.5	-68.15	modern	n/a	n/a	n/a	NA	NA	NA	n/a	NA	ds	diploid	588327	NA	PRJEB6272	LazaridisNature2014;AADR;AADRv424	PASS (genotyping)	2014_LazaridisNature	4.0.2
Bolivian46	Bolivian	M	NA	NA	Bolivian	Bolivian46	Bolivia	La Paz	NA	-16.5	-68.15	modern	n/a	n/a	n/a	NA	NA	NA	n/a	NA	ds	diploid	596174	NA	PRJEB6272	LazaridisNature2014;AADR;AADRv424	PASS (genotyping)	2014_LazaridisNature	4.0.2
Bolivian62	Bolivian	F	NA	NA	Bolivian	Bolivian62	Bolivia	Pando	NA	-11.18333	-67.18333	modern	n/a	n/a	n/a	NA	NA	NA	n/a	NA	ds	diploid	595283	NA	PRJEB6272	LazaridisNature2014;AADR;AADRv424	PASS (genotyping)	2014_LazaridisNature	4.0.2
Bolivian71	Bolivian	F	NA	NA	Bolivian	Bolivian71	Bolivia	Pando	NA	-11.18333	-67.18333	modern	n/a	n/a	n/a	NA	NA	NA	n/a	NA	ds	diploid	595720	NA	PRJEB6272	LazaridisNature2014;AADR;AADRv424	PASS (genotyping)	2014_LazaridisNature	4.0.2
Bolivian72	Bolivian	F	NA	NA	Bolivian	Bolivian72	Bolivia	Pando	NA	-11.18333	-67.18333	modern	n/a	n/a	n/a	NA	NA	NA	n/a	NA	ds	diploid	595588	NA	PRJEB6272	LazaridisNature2014;AADR;AADRv424	PASS (genotyping)	2014_LazaridisNature	4.0.2
Bolivian81	Bolivian	F	NA	NA	Bolivian	Bolivian81	Bolivia	Cochabamba	NA	-17.38333	-66.16667	modern	n/a	n/a	n/a	NA	NA	NA	n/a	NA	ds	diploid	596363	NA	PRJEB6272	LazaridisNature2014;AADR;AADRv424	PASS (genotyping)	2014_LazaridisNature	4.0.2
S_Bougainville-1.DG	Bougainville.DG	F	NA	NA	Bougainville.DG	HGDP00660	Papua New Guinea	Bougainville Island	NA	-6	155	modern	n/a	n/a	n/a	NA	NA	NA	Shotgun	NA	ds	diploid	1111796	41.72	PRJEB9586	MallickNature2016;AADR;AADRv424	PASS (SGDP, Fully Public)	2016_Mallick_SGDP1240K_diploid_pulldown	2.1.2
S_Bougainville-2.DG	Bougainville.DG	F	NA	NA	Bougainville.DG	HGDP00656	Papua New Guinea	Bougainville Island	NA	-6	155	modern	n/a	n/a	n/a	NA	NA	NA	Shotgun	NA	ds	diploid	1164440	38.9	PRJEB9586	MallickNature2016;AADR;AADRv424	PASS (SGDP, Fully Public)	2016_Mallick_SGDP1240K_diploid_pulldown	2.1.2
Tiwari1	Brahmin_Tiwari	M	NA	Brahmin_Tiwari	Brahmin_Tiwari	Tiwari1	India	Raigarh_Chhattisgarh	NA	21.9	83.4	modern	n/a	n/a	n/a	NA	NA	NA	OtherCapture	NA	ds	diploid	596611	NA	n/a	LazaridisNature2014	Signed Letter	NA	NA
Tiwari11	Brahmin_Tiwari	M	NA	Brahmin_Tiwari	Brahmin_Tiwari	Tiwari11	India	Raigarh_Chhattisgarh	NA	21.9	83.4	modern	n/a	n/a	n/a	NA	NA	NA	OtherCapture	NA	ds	diploid	596090	NA	n/a	LazaridisNature2014	Signed Letter	NA	NA
Tiwari12	Brahmin_Tiwari	M	NA	Brahmin_Tiwari	Brahmin_Tiwari	Tiwari12	India	Raigarh_Chhattisgarh	NA	21.9	83.4	modern	n/a	n/a	n/a	NA	NA	NA	OtherCapture	NA	ds	diploid	596543	NA	n/a	LazaridisNature2014	Signed Letter	NA	NA
Tiwari13	Brahmin_Tiwari	M	NA	Brahmin_Tiwari	Brahmin_Tiwari	Tiwari13	India	Raigarh_Chhattisgarh	NA	21.9	83.4	modern	n/a	n/a	n/a	NA	NA	NA	OtherCapture	NA	ds	diploid	596253	NA	n/a	LazaridisNature2014	Signed Letter	NA	NA
Tiwari14	Brahmin_Tiwari	M	NA	Brahmin_Tiwari	Brahmin_Tiwari	Tiwari14	India	Raigarh_Chhattisgarh	NA	21.9	83.4	modern	n/a	n/a	n/a	NA	NA	NA	OtherCapture	NA	ds	diploid	596342	NA	n/a	LazaridisNature2014	Signed Letter	NA	NA
Tiwari15	Brahmin_Tiwari	M	NA	Brahmin_Tiwari	Brahmin_Tiwari	Tiwari15	India	Raigarh_Chhattisgarh	NA	21.9	83.4	modern	n/a	n/a	n/a	NA	NA	NA	OtherCapture	NA	ds	diploid	594086	NA	n/a	LazaridisNature2014	Signed Letter	NA	NA
Tiwari2	Brahmin_Tiwari	M	NA	Brahmin_Tiwari	Brahmin_Tiwari	Tiwari2	India	Raigarh_Chhattisgarh	NA	21.9	83.4	modern	n/a	n/a	n/a	NA	NA	NA	OtherCapture	NA	ds	diploid	596652	NA	n/a	LazaridisNature2014	Signed Letter	NA	NA
Tiwari3	Brahmin_Tiwari	M	NA	Brahmin_Tiwari	Brahmin_Tiwari	Tiwari3	India	Raigarh_Chhattisgarh	NA	21.9	83.4	modern	n/a	n/a	n/a	NA	NA	NA	OtherCapture	NA	ds	diploid	595102	NA	n/a	LazaridisNature2014	Signed Letter	NA	NA
Tiwari4	Brahmin_Tiwari	M	NA	Brahmin_Tiwari	Brahmin_Tiwari	Tiwari4	India	Raigarh_Chhattisgarh	NA	21.9	83.4	modern	n/a	n/a	n/a	NA	NA	NA	OtherCapture	NA	ds	diploid	593580	NA	n/a	LazaridisNature2014	Signed Letter	NA	NA
Tiwari5	Brahmin_Tiwari	M	NA	Brahmin_Tiwari	Brahmin_Tiwari	Tiwari5	India	Raigarh_Chhattisgarh	NA	21.9	83.4	modern	n/a	n/a	n/a	NA	NA	NA	OtherCapture	NA	ds	diploid	595033	NA	n/a	LazaridisNature2014	Signed Letter	NA	NA
Tiwari6	Brahmin_Tiwari	M	NA	Brahmin_Tiwari	Brahmin_Tiwari	Tiwari6	India	Raigarh_Chhattisgarh	NA	21.9	83.4	modern	n/a	n/a	n/a	NA	NA	NA	OtherCapture	NA	ds	diploid	595496	NA	n/a	LazaridisNature2014	Signed Letter	NA	NA
Tiwari7	Brahmin_Tiwari	M	NA	Brahmin_Tiwari	Brahmin_Tiwari	Tiwari7	India	Raigarh_Chhattisgarh	NA	21.9	83.4	modern	n/a	n/a	n/a	NA	NA	NA	OtherCapture	NA	ds	diploid	595961	NA	n/a	LazaridisNature2014	Signed Letter	NA	NA
Tiwari8	Brahmin_Tiwari	M	NA	Brahmin_Tiwari	Brahmin_Tiwari	Tiwari8	India	Raigarh_Chhattisgarh	NA	21.9	83.4	modern	n/a	n/a	n/a	NA	NA	NA	OtherCapture	NA	ds	diploid	596271	NA	n/a	LazaridisNature2014	Signed Letter	NA	NA
Tiwari9	Brahmin_Tiwari	M	NA	Brahmin_Tiwari	Brahmin_Tiwari	Tiwari9	India	Raigarh_Chhattisgarh	NA	21.9	83.4	modern	n/a	n/a	n/a	NA	NA	NA	OtherCapture	NA	ds	diploid	595247	NA	n/a	LazaridisNature2014	Signed Letter	NA	NA
S_Brahmin-1.DG	Brahmin.DG	M	NA	NA	Brahmin.DG	S_Brahmin-1	India	Visakhapatnam	NA	17.72	83.32	modern	n/a	n/a	n/a	NA	NA	NA	Shotgun	NA	ds	diploid	1166604	51.5	PRJEB9586	MallickNature2016;AADR;AADRv424	PASS (SGDP, Fully Public)	2016_Mallick_SGDP1240K_diploid_pulldown	2.1.2
S_Brahmin-2.DG	Brahmin.DG	M	NA	NA	Brahmin.DG	S_Brahmin-2	India	Visakhapatnam	NA	17.72	83.32	modern	n/a	n/a	n/a	NA	NA	NA	Shotgun	NA	ds	diploid	1166703	36.11	PRJEB9586	MallickNature2016;AADR;AADRv424	PASS (SGDP, Fully Public)	2016_Mallick_SGDP1240K_diploid_pulldown	2.1.2
HGDP00001	Brahui	M	Brahui	Brahui	Brahui	HGDP00001	Pakistan	NA	NA	30.49871	66.5	modern	n/a	n/a	n/a	NA	NA	NA	n/a	NA	ds	diploid	596361	NA	n/a	PattersonGenetics2012;AADR;AADRv424	PASS (genotyping)	2012_PattersonGenetics	2.1.3
HGDP00003	Brahui	M	Brahui	Brahui	Brahui	HGDP00003	Pakistan	NA	NA	30.49871	66.5	modern	n/a	n/a	n/a	NA	NA	NA	n/a	NA	ds	diploid	596437	NA	n/a	PattersonGenetics2012;AADR;AADRv424	PASS (genotyping)	2012_PattersonGenetics	2.1.3
HGDP00005	Brahui	M	Brahui	Brahui	Brahui	HGDP00005	Pakistan	NA	NA	30.49871	66.5	modern	n/a	n/a	n/a	NA	NA	NA	n/a	NA	ds	diploid	596975	NA	n/a	PattersonGenetics2012;AADR;AADRv424	PASS (genotyping)	2012_PattersonGenetics	2.1.3
HGDP00007	Brahui	M	Brahui	Brahui	Brahui	HGDP00007	Pakistan	NA	NA	30.49871	66.5	modern	n/a	n/a	n/a	NA	NA	NA	n/a	NA	ds	diploid	595885	NA	n/a	PattersonGenetics2012;AADR;AADRv424	PASS (genotyping)	2012_PattersonGenetics	2.1.3
HGDP00011	Brahui	M	Brahui	Brahui	Brahui	HGDP00011	Pakistan	NA	NA	30.49871	66.5	modern	n/a	n/a	n/a	NA	NA	NA	n/a	NA	ds	diploid	595794	NA	n/a	PattersonGenetics2012;AADR;AADRv424	PASS (genotyping)	2012_PattersonGenetics	2.1.3
HGDP00015	Brahui	M	Brahui	Brahui	Brahui	HGDP00015	Pakistan	NA	NA	30.49871	66.5	modern	n/a	n/a	n/a	NA	NA	NA	n/a	NA	ds	diploid	596776	NA	n/a	PattersonGenetics2012;AADR;AADRv424	PASS (genotyping)	2012_PattersonGenetics	2.1.3
HGDP00017	Brahui	M	Brahui	Brahui	Brahui	HGDP00017	Pakistan	NA	NA	30.49871	66.5	modern	n/a	n/a	n/a	NA	NA	NA	n/a	NA	ds	diploid	596851	NA	n/a	PattersonGenetics2012;AADR;AADRv424	PASS (genotyping)	2012_PattersonGenetics	2.1.3
HGDP00019	Brahui	M	Brahui	Brahui	Brahui	HGDP00019	Pakistan	NA	NA	30.49871	66.5	modern	n/a	n/a	n/a	NA	NA	NA	n/a	NA	ds	diploid	596825	NA	n/a	PattersonGenetics2012;AADR;AADRv424	PASS (genotyping)	2012_PattersonGenetics	2.1.3
HGDP00021	Brahui	M	Brahui	Brahui	Brahui	HGDP00021	Pakistan	NA	NA	30.49871	66.5	modern	n/a	n/a	n/a	NA	NA	NA	n/a	NA	ds	diploid	596583	NA	n/a	PattersonGenetics2012;AADR;AADRv424	PASS (genotyping)	2012_PattersonGenetics	2.1.3
HGDP00023	Brahui	M	Brahui	Brahui	Brahui	HGDP00023	Pakistan	NA	NA	30.49871	66.5	modern	n/a	n/a	n/a	NA	NA	NA	n/a	NA	ds	diploid	596829	NA	n/a	PattersonGenetics2012;AADR;AADRv424	PASS (genotyping)	2012_PattersonGenetics	2.1.3
HGDP00025	Brahui	M	Brahui	Brahui	Brahui	HGDP00025	Pakistan	NA	NA	30.49871	66.5	modern	n/a	n/a	n/a	NA	NA	NA	n/a	NA	ds	diploid	596929	NA	n/a	PattersonGenetics2012;AADR;AADRv424	PASS (genotyping)	2012_PattersonGenetics	2.1.3
HGDP00027	Brahui	M	Brahui	Brahui	Brahui	HGDP00027	Pakistan	NA	NA	30.49871	66.5	modern	n/a	n/a	n/a	NA	NA	NA	n/a	NA	ds	diploid	596486	NA	n/a	PattersonGenetics2012;AADR;AADRv424	PASS (genotyping)	2012_PattersonGenetics	2.1.3
HGDP00031	Brahui	M	Brahui	Brahui	Brahui	HGDP00031	Pakistan	NA	NA	30.49871	66.5	modern	n/a	n/a	n/a	NA	NA	NA	n/a	NA	ds	diploid	596973	NA	n/a	PattersonGenetics2012;AADR;AADRv424	PASS (genotyping)	2012_PattersonGenetics	2.1.3
HGDP00033	Brahui	M	Brahui	Brahui	Brahui	HGDP00033	Pakistan	NA	NA	30.49871	66.5	modern	n/a	n/a	n/a	NA	NA	NA	n/a	NA	ds	diploid	597039	NA	n/a	PattersonGenetics2012;AADR;AADRv424	PASS (genotyping)	2012_PattersonGenetics	2.1.3
HGDP00035	Brahui	M	Brahui	Brahui	Brahui	HGDP00035	Pakistan	NA	NA	30.49871	66.5	modern	n/a	n/a	n/a	NA	NA	NA	n/a	NA	ds	diploid	597027	NA	n/a	PattersonGenetics2012;AADR;AADRv424	PASS (genotyping)	2012_PattersonGenetics	2.1.3
HGDP00037	Brahui	M	Brahui	Brahui	Brahui	HGDP00037	Pakistan	NA	NA	30.49871	66.5	modern	n/a	n/a	n/a	NA	NA	NA	n/a	NA	ds	diploid	596418	NA	n/a	PattersonGenetics2012;AADR;AADRv424	PASS (genotyping)	2012_PattersonGenetics	2.1.3
HGDP00039	Brahui	M	Brahui	Brahui	Brahui	HGDP00039	Pakistan	NA	NA	30.49871	66.5	modern	n/a	n/a	n/a	NA	NA	NA	n/a	NA	ds	diploid	596744	NA	n/a	PattersonGenetics2012;AADR;AADRv424	PASS (genotyping)	2012_PattersonGenetics	2.1.3
HGDP00043	Brahui	M	Brahui	NA	Brahui	HGDP00043	Pakistan	NA	NA	30.49871	66.5	modern	n/a	n/a	n/a	NA	NA	NA	n/a	NA	ds	diploid	596435	NA	n/a	PattersonGenetics2012;AADR;AADRv424	PASS (genotyping)	2012_PattersonGenetics	2.1.3
HGDP00045	Brahui	M	Brahui	Brahui	Brahui	HGDP00045	Pakistan	NA	NA	30.49871	66.5	modern	n/a	n/a	n/a	NA	NA	NA	n/a	NA	ds	diploid	591862	NA	n/a	PattersonGenetics2012;AADR;AADRv424	PASS (genotyping)	2012_PattersonGenetics	2.1.3
HGDP00047	Brahui	M	Brahui	Brahui	Brahui	HGDP00047	Pakistan	NA	NA	30.49871	66.5	modern	n/a	n/a	n/a	NA	NA	NA	n/a	NA	ds	diploid	597054	NA	n/a	PattersonGenetics2012;AADR;AADRv424	PASS (genotyping)	2012_PattersonGenetics	2.1.3
HGDP00049	Brahui	M	Brahui	Brahui	Brahui	HGDP00049	Pakistan	NA	NA	30.49871	66.5	modern	n/a	n/a	n/a	NA	NA	NA	n/a	NA	ds	diploid	596419	NA	n/a	PattersonGenetics2012;AADR;AADRv424	PASS (genotyping)	2012_PattersonGenetics	2.1.3
S_Brahui-1.DG	Brahui.DG	M	NA	NA	Brahui.DG	HGDP00027	Pakistan	NA	NA	30.49871	66.5	modern	n/a	n/a	n/a	NA	NA	NA	Shotgun	NA	ds	diploid	1163981	38	PRJEB9586	MallickNature2016;AADR;AADRv424	PASS (SGDP, Fully Public)	2016_Mallick_SGDP1240K_diploid_pulldown	2.1.2
S_Brahui-2.DG	Brahui.DG	M	NA	NA	Brahui.DG	HGDP00019	Pakistan	NA	NA	30.49871	66.5	modern	n/a	n/a	n/a	NA	NA	NA	Shotgun	NA	ds	diploid	1166472	35.21	PRJEB9586	MallickNature2016;AADR;AADRv424	PASS (SGDP, Fully Public)	2016_Mallick_SGDP1240K_diploid_pulldown	2.1.2
HGDP00001.SDG	Brahui.SDG	M	NA	NA	Brahui.SDG	HGDP00001	Pakistan	NA	NA	30.49871	66.5	modern	n/a	n/a	n/a	NA	NA	NA	n/a	NA	ds	diploid	1135639	NA	PRJEB6463	BergstromScience2020;AADR;AADRv443	PASS	2020_Bergstrom_HGDP	2.1.1
HGDP00003.SDG	Brahui.SDG	M	NA	NA	Brahui.SDG	HGDP00003	Pakistan	NA	NA	30.49871	66.5	modern	n/a	n/a	n/a	NA	NA	NA	n/a	NA	ds	diploid	1138088	NA	PRJEB6463	BergstromScience2020;AADR;AADRv443	PASS	2020_Bergstrom_HGDP	2.1.1
HGDP00005.SDG	Brahui.SDG	M	NA	NA	Brahui.SDG	HGDP00005	Pakistan	NA	NA	30.49871	66.5	modern	n/a	n/a	n/a	NA	NA	NA	n/a	NA	ds	diploid	1135498	NA	PRJEB6463	BergstromScience2020;AADR;AADRv443	PASS	2020_Bergstrom_HGDP	2.1.1
HGDP00007.SDG	Brahui.SDG	M	NA	NA	Brahui.SDG	HGDP00007	Pakistan	NA	NA	30.49871	66.5	modern	n/a	n/a	n/a	NA	NA	NA	n/a	NA	ds	diploid	1140005	NA	PRJEB6463	BergstromScience2020;AADR;AADRv443	PASS	2020_Bergstrom_HGDP	2.1.1
HGDP00009.SDG	Brahui.SDG	M	NA	NA	Brahui.SDG	HGDP00009	Pakistan	NA	NA	30.49871	66.5	modern	n/a	n/a	n/a	NA	NA	NA	n/a	NA	ds	diploid	1136031	NA	PRJEB6463	BergstromScience2020;AADR;AADRv443	PASS	2020_Bergstrom_HGDP	2.1.1
HGDP00011.SDG	Brahui.SDG	M	NA	NA	Brahui.SDG	HGDP00011	Pakistan	NA	NA	30.49871	66.5	modern	n/a	n/a	n/a	NA	NA	NA	n/a	NA	ds	diploid	1138537	NA	PRJEB6463	BergstromScience2020;AADR;AADRv443	PASS	2020_Bergstrom_HGDP	2.1.1
HGDP00015.SDG	Brahui.SDG	M	NA	NA	Brahui.SDG	HGDP00015	Pakistan	NA	NA	30.49871	66.5	modern	n/a	n/a	n/a	NA	NA	NA	n/a	NA	ds	diploid	1137230	NA	PRJEB6463	BergstromScience2020;AADR;AADRv443	PASS	2020_Bergstrom_HGDP	2.1.1
HGDP00017.SDG	Brahui.SDG	M	NA	NA	Brahui.SDG	HGDP00017	Pakistan	NA	NA	30.49871	66.5	modern	n/a	n/a	n/a	NA	NA	NA	n/a	NA	ds	diploid	1139470	NA	PRJEB6463	BergstromScience2020;AADR;AADRv443	PASS	2020_Bergstrom_HGDP	2.1.1
HGDP00019.SDG	Brahui.SDG	M	NA	NA	Brahui.SDG	HGDP00019	Pakistan	NA	NA	30.49871	66.5	modern	n/a	n/a	n/a	NA	NA	NA	n/a	NA	ds	diploid	1140859	NA	PRJEB6463	BergstromScience2020;AADR;AADRv443	PASS	2020_Bergstrom_HGDP	2.1.1
HGDP00021.SDG	Brahui.SDG	M	NA	NA	Brahui.SDG	HGDP00021	Pakistan	NA	NA	30.49871	66.5	modern	n/a	n/a	n/a	NA	NA	NA	n/a	NA	ds	diploid	1132470	NA	PRJEB6463	BergstromScience2020;AADR;AADRv443	PASS	2020_Bergstrom_HGDP	2.1.1
HGDP00023.SDG	Brahui.SDG	M	NA	NA	Brahui.SDG	HGDP00023	Pakistan	NA	NA	30.49871	66.5	modern	n/a	n/a	n/a	NA	NA	NA	n/a	NA	ds	diploid	1136226	NA	PRJEB6463	BergstromScience2020;AADR;AADRv443	PASS	2020_Bergstrom_HGDP	2.1.1
HGDP00025.SDG	Brahui.SDG	M	NA	NA	Brahui.SDG	HGDP00025	Pakistan	NA	NA	30.49871	66.5	modern	n/a	n/a	n/a	NA	NA	NA	n/a	NA	ds	diploid	1135184	NA	PRJEB6463	BergstromScience2020;AADR;AADRv443	PASS	2020_Bergstrom_HGDP	2.1.1
HGDP00027.SDG	Brahui.SDG	M	NA	NA	Brahui.SDG	HGDP00027	Pakistan	NA	NA	30.49871	66.5	modern	n/a	n/a	n/a	NA	NA	NA	n/a	NA	ds	diploid	1141226	NA	PRJEB6463	BergstromScience2020;AADR;AADRv443	PASS	2020_Bergstrom_HGDP	2.1.1
HGDP00031.SDG	Brahui.SDG	M	NA	NA	Brahui.SDG	HGDP00031	Pakistan	NA	NA	30.49871	66.5	modern	n/a	n/a	n/a	NA	NA	NA	n/a	NA	ds	diploid	1138087	NA	PRJEB6463	BergstromScience2020;AADR;AADRv443	PASS	2020_Bergstrom_HGDP	2.1.1
HGDP00033.SDG	Brahui.SDG	M	NA	NA	Brahui.SDG	HGDP00033	Pakistan	NA	NA	30.49871	66.5	modern	n/a	n/a	n/a	NA	NA	NA	n/a	NA	ds	diploid	1135042	NA	PRJEB6463	BergstromScience2020;AADR;AADRv443	PASS	2020_Bergstrom_HGDP	2.1.1
HGDP00035.SDG	Brahui.SDG	M	NA	NA	Brahui.SDG	HGDP00035	Pakistan	NA	NA	30.49871	66.5	modern	n/a	n/a	n/a	NA	NA	NA	n/a	NA	ds	diploid	1129694	NA	PRJEB6463	BergstromScience2020;AADR;AADRv443	PASS	2020_Bergstrom_HGDP	2.1.1
HGDP00037.SDG	Brahui.SDG	M	NA	NA	Brahui.SDG	HGDP00037	Pakistan	NA	NA	30.49871	66.5	modern	n/a	n/a	n/a	NA	NA	NA	n/a	NA	ds	diploid	1138092	NA	PRJEB6463	BergstromScience2020;AADR;AADRv443	PASS	2020_Bergstrom_HGDP	2.1.1
HGDP00039.SDG	Brahui.SDG	M	NA	NA	Brahui.SDG	HGDP00039	Pakistan	NA	NA	30.49871	66.5	modern	n/a	n/a	n/a	NA	NA	NA	n/a	NA	ds	diploid	1137269	NA	PRJEB6463	BergstromScience2020;AADR;AADRv443	PASS	2020_Bergstrom_HGDP	2.1.1
HGDP00041.SDG	Brahui.SDG	M	NA	NA	Brahui.SDG	HGDP00041	Pakistan	NA	NA	30.49871	66.5	modern	n/a	n/a	n/a	NA	NA	NA	n/a	NA	ds	diploid	1135995	NA	PRJEB6463	BergstromScience2020;AADR;AADRv443	PASS	2020_Bergstrom_HGDP	2.1.1
HGDP00043.SDG	Brahui.SDG	M	NA	NA	Brahui.SDG	HGDP00043	Pakistan	NA	NA	30.49871	66.5	modern	n/a	n/a	n/a	NA	NA	NA	n/a	NA	ds	diploid	1137205	NA	PRJEB6463	BergstromScience2020;AADR;AADRv443	PASS	2020_Bergstrom_HGDP	2.1.1
HGDP00045.SDG	Brahui.SDG	M	NA	NA	Brahui.SDG	HGDP00045	Pakistan	NA	NA	30.49871	66.5	modern	n/a	n/a	n/a	NA	NA	NA	n/a	NA	ds	diploid	1137604	NA	PRJEB6463	BergstromScience2020;AADR;AADRv443	PASS	2020_Bergstrom_HGDP	2.1.1
HGDP00049.SDG	Brahui.SDG	M	NA	NA	Brahui.SDG	HGDP00049	Pakistan	NA	NA	30.49871	66.5	modern	n/a	n/a	n/a	NA	NA	NA	n/a	NA	ds	diploid	1139021	NA	PRJEB6463	BergstromScience2020;AADR;AADRv443	PASS	2020_Bergstrom_HGDP	2.1.1
BulgarianA1	Bulgarian	M	Bulgarian	NA	Bulgarian	BulgarianA1	Bulgaria	Plovdiv	NA	42.1634	24.74121	modern	n/a	n/a	n/a	NA	NA	NA	n/a	NA	ds	diploid	590793	NA	PRJEB6272	LazaridisNature2014;AADR;AADRv424	PASS (genotyping)	2014_LazaridisNature	4.0.2
BulgarianA4	Bulgarian	M	Bulgarian	NA	Bulgarian	BulgarianA4	Bulgaria	Plovdiv	NA	42.1634	24.74121	modern	n/a	n/a	n/a	NA	NA	NA	n/a	NA	ds	diploid	596192	NA	PRJEB6272	LazaridisNature2014;AADR;AADRv424	PASS (genotyping)	2014_LazaridisNature	4.0.2
BulgarianB1	Bulgarian	M	Bulgarian	NA	Bulgarian	BulgarianB1	Bulgaria	Plovdiv	NA	42.1634	24.74121	modern	n/a	n/a	n/a	NA	NA	NA	n/a	NA	ds	diploid	596727	NA	PRJEB6272	LazaridisNature2014;AADR;AADRv424	PASS (genotyping)	2014_LazaridisNature	4.0.2
BulgarianB4	Bulgarian	M	Bulgarian	NA	Bulgarian	BulgarianB4	Bulgaria	Plovdiv	NA	42.1634	24.74121	modern	n/a	n/a	n/a	NA	NA	NA	n/a	NA	ds	diploid	592805	NA	PRJEB6272	LazaridisNature2014;AADR;AADRv424	PASS (genotyping)	2014_LazaridisNature	4.0.2
BulgarianC1	Bulgarian	M	Bulgarian	NA	Bulgarian	BulgarianC1	Bulgaria	Plovdiv	NA	42.1634	24.74121	modern	n/a	n/a	n/a	NA	NA	NA	n/a	NA	ds	diploid	596036	NA	PRJEB6272	LazaridisNature2014;AADR;AADRv424	PASS (genotyping)	2014_LazaridisNature	4.0.2
BulgarianD6	Bulgarian	M	Bulgarian	NA	Bulgarian	BulgarianD6	Bulgaria	Plovdiv	NA	42.1634	24.74121	modern	n/a	n/a	n/a	NA	NA	NA	n/a	NA	ds	diploid	579915	NA	PRJEB6272	LazaridisNature2014;AADR;AADRv424	PASS (genotyping)	2014_LazaridisNature	4.0.2
BulgarianE2	Bulgarian	M	Bulgarian	NA	Bulgarian	BulgarianE2	Bulgaria	Plovdiv	NA	42.1634	24.74121	modern	n/a	n/a	n/a	NA	NA	NA	n/a	NA	ds	diploid	596608	NA	PRJEB6272	LazaridisNature2014;AADR;AADRv424	PASS (genotyping)	2014_LazaridisNature	4.0.2
BulgarianF1	Bulgarian	M	Bulgarian	NA	Bulgarian	BulgarianF1	Bulgaria	Plovdiv	NA	42.1634	24.74121	modern	n/a	n/a	n/a	NA	NA	NA	n/a	NA	ds	diploid	597042	NA	PRJEB6272	LazaridisNature2014;AADR;AADRv424	PASS (genotyping)	2014_LazaridisNature	4.0.2
BulgarianF2	Bulgarian	F	Bulgarian	NA	Bulgarian	BulgarianF2	Bulgaria	Plovdiv	NA	42.1634	24.74121	modern	n/a	n/a	n/a	NA	NA	NA	n/a	NA	ds	diploid	595796	NA	PRJEB6272	LazaridisNature2014;AADR;AADRv424	PASS (genotyping)	2014_LazaridisNature	4.0.2
BulgarianH2	Bulgarian	F	Bulgarian	NA	Bulgarian	BulgarianH2	Bulgaria	Plovdiv	NA	42.1634	24.74121	modern	n/a	n/a	n/a	NA	NA	NA	n/a	NA	ds	diploid	596319	NA	PRJEB6272	LazaridisNature2014;AADR;AADRv424	PASS (genotyping)	2014_LazaridisNature	4.0.2
S_Bulgarian-1.DG	Bulgarian.DG	M	NA	NA	Bulgarian.DG	BulgarianB4	Bulgaria	Plovdiv	NA	42.1634	24.74121	modern	n/a	n/a	n/a	NA	NA	NA	Shotgun	NA	ds	diploid	1161743	42.71	PRJEB9586	MallickNature2016;AADR;AADRv424	PASS (SGDP, Fully Public)	2016_Mallick_SGDP1240K_diploid_pulldown	2.1.2
S_Bulgarian-2.DG	Bulgarian.DG	M	NA	NA	Bulgarian.DG	BulgarianC1	Bulgaria	Plovdiv	NA	42.1634	24.74121	modern	n/a	n/a	n/a	NA	NA	NA	Shotgun	NA	ds	diploid	1161846	37.52	PRJEB9586	MallickNature2016;AADR;AADRv424	PASS (SGDP, Fully Public)	2016_Mallick_SGDP1240K_diploid_pulldown	2.1.2
BBR030	Burbur.WGA	M	NA	NA	Burbur.WGA	BBR030	Morocco	Ifrane	NA	33.5	5.1	modern	n/a	n/a	n/a	NA	NA	NA	n/a	NA	ds	diploid	591923	NA	PRJEB6272	LazaridisNature2014;AADR;AADRv424	PASS (genotyping)	2014_LazaridisNature	4.0.2
BBR031	Burbur.WGA	M	NA	NA	Burbur.WGA	BBR031	Morocco	Ifrane	NA	33.5	5.1	modern	n/a	n/a	n/a	NA	NA	NA	n/a	NA	ds	diploid	589502	NA	PRJEB6272	LazaridisNature2014;AADR;AADRv424	PASS (genotyping)	2014_LazaridisNature	4.0.2
BBR032	Burbur.WGA	M	NA	NA	Burbur.WGA	BBR032	Morocco	Ifrane	NA	33.5	5.1	modern	n/a	n/a	n/a	NA	NA	NA	n/a	NA	ds	diploid	592829	NA	PRJEB6272	LazaridisNature2014;AADR;AADRv424	PASS (genotyping)	2014_LazaridisNature	4.0.2
BBR033	Burbur.WGA	M	NA	NA	Burbur.WGA	BBR033	Morocco	Ifrane	NA	33.5	5.1	modern	n/a	n/a	n/a	NA	NA	NA	n/a	NA	ds	diploid	589771	NA	PRJEB6272	LazaridisNature2014;AADR;AADRv424	PASS (genotyping)	2014_LazaridisNature	4.0.2
BBR034	Burbur.WGA	M	NA	NA	Burbur.WGA	BBR034	Morocco	Ifrane	NA	33.5	5.1	modern	n/a	n/a	n/a	NA	NA	NA	n/a	NA	ds	diploid	584573	NA	PRJEB6272	LazaridisNature2014;AADR;AADRv424	PASS (genotyping)	2014_LazaridisNature	4.0.2
Burm10	Burmese	M	NA	NA	Burmese	Burm10	Myanmar	Nyanglaybin/Bago/Burmese	NA	17.96	96.72	modern	n/a	n/a	n/a	NA	NA	NA	n/a	NA	ds	diploid	590631	NA	PRJEB14728	SkoglundNature2016;AADR;AADRv424	PASS (genotyping)	2016_SkoglundNature	2.1.2
Burm12	Burmese	M	NA	NA	Burmese	Burm12	Myanmar	Thanlyin/Yangon/Burmese	NA	16.76	96.25	modern	n/a	n/a	n/a	NA	NA	NA	n/a	NA	ds	diploid	590447	NA	PRJEB14728	SkoglundNature2016;AADR;AADRv424	PASS (genotyping)	2016_SkoglundNature	2.1.2
Burm13	Burmese	M	NA	NA	Burmese	Burm13	Myanmar	Yangon/Yangon/Burmese	NA	16.87	96.2	modern	n/a	n/a	n/a	NA	NA	NA	n/a	NA	ds	diploid	583622	NA	PRJEB14728	SkoglundNature2016;AADR;AADRv424	PASS (genotyping)	2016_SkoglundNature	2.1.2
Burm14	Burmese	M	NA	NA	Burmese	Burm14	Myanmar	Bilin/Mon/Burmese	NA	17.22	97.23	modern	n/a	n/a	n/a	NA	NA	NA	n/a	NA	ds	diploid	590588	NA	PRJEB14728	SkoglundNature2016;AADR;AADRv424	PASS (genotyping)	2016_SkoglundNature	2.1.2
Burm15	Burmese	M	NA	NA	Burmese	Burm15	Myanmar	Bilin/Mon/Burmese	NA	17.22	97.23	modern	n/a	n/a	n/a	NA	NA	NA	n/a	NA	ds	diploid	590388	NA	PRJEB14728	SkoglundNature2016;AADR;AADRv424	PASS (genotyping)	2016_SkoglundNature	2.1.2
Burm16	Burmese	M	NA	NA	Burmese	Burm16	Myanmar	Mandalay/Mandalay/Burmese	NA	21.96	96.09	modern	n/a	n/a	n/a	NA	NA	NA	n/a	NA	ds	diploid	590502	NA	PRJEB14728	SkoglundNature2016;AADR;AADRv424	PASS (genotyping)	2016_SkoglundNature	2.1.2
Burm4	Burmese	M	NA	NA	Burmese	Burm4	Myanmar	Dedaye/Ayeyarwady/Burmese	NA	16.41	95.89	modern	n/a	n/a	n/a	NA	NA	NA	n/a	NA	ds	diploid	589574	NA	PRJEB14728	SkoglundNature2016;AADR;AADRv424	PASS (genotyping)	2016_SkoglundNature	2.1.2
Burm7	Burmese	F	NA	NA	Burmese	Burm7	Myanmar	Ye-U/Sagaing/Burmese	NA	22.76	95.43	modern	n/a	n/a	n/a	NA	NA	NA	n/a	NA	ds	diploid	590470	NA	PRJEB14728	SkoglundNature2016;AADR;AADRv424	PASS (genotyping)	2016_SkoglundNature	2.1.2
Burm8	Burmese	M	NA	NA	Burmese	Burm8	Myanmar	Ye-U/Sagaing/Burmese	NA	22.76	95.43	modern	n/a	n/a	n/a	NA	NA	NA	n/a	NA	ds	diploid	590564	NA	PRJEB14728	SkoglundNature2016;AADR;AADRv424	PASS (genotyping)	2016_SkoglundNature	2.1.2
Burm9	Burmese	M	NA	NA	Burmese	Burm9	Myanmar	Daik-U/Bago/Burmese	NA	17.79	96.68	modern	n/a	n/a	n/a	NA	NA	NA	n/a	NA	ds	diploid	588784	NA	PRJEB14728	SkoglundNature2016;AADR;AADRv424	PASS (genotyping)	2016_SkoglundNature	2.1.2
S_Burmese-1.DG	Burmese.DG	M	NA	NA	Burmese.DG	Burm16	Myanmar	Mandalay (sampled in Singapore)	NA	21.975	96.08333	modern	n/a	n/a	n/a	NA	NA	NA	Shotgun	NA	ds	diploid	1166331	57.19	PRJEB9586	MallickNature2016;AADR;AADRv424	PASS (SGDP, Fully Public)	2016_Mallick_SGDP1240K_diploid_pulldown	2.1.2
S_Burmese-2.DG	Burmese.DG	M	NA	NA	Burmese.DG	S_Burmese-2	Myanmar	Yangon (sampled in Singapore)	NA	16.85	96.18333	modern	n/a	n/a	n/a	NA	NA	NA	Shotgun	NA	ds	diploid	1166524	49.5	PRJEB9586	MallickNature2016;AADR;AADRv424	PASS (SGDP, Fully Public)	2016_Mallick_SGDP1240K_diploid_pulldown	2.1.2
HGDP00336	Burusho	F	NA	NA	Burusho	HGDP00336	Pakistan	NA	NA	36.49839	74	modern	n/a	n/a	n/a	NA	NA	NA	n/a	NA	ds	diploid	595609	NA	n/a	PattersonGenetics2012;AADR;AADRv424	PASS (genotyping)	2012_PattersonGenetics	2.1.3
HGDP00338	Burusho	F	NA	NA	Burusho	HGDP00338	Pakistan	NA	NA	36.49839	74	modern	n/a	n/a	n/a	NA	NA	NA	n/a	NA	ds	diploid	594870	NA	n/a	PattersonGenetics2012;AADR;AADRv424	PASS (genotyping)	2012_PattersonGenetics	2.1.3
HGDP00341	Burusho	M	NA	NA	Burusho	HGDP00341	Pakistan	NA	NA	36.49839	74	modern	n/a	n/a	n/a	NA	NA	NA	n/a	NA	ds	diploid	588927	NA	n/a	PattersonGenetics2012;AADR;AADRv424	PASS (genotyping)	2012_PattersonGenetics	2.1.3
HGDP00346	Burusho	M	NA	NA	Burusho	HGDP00346	Pakistan	NA	NA	36.49839	74	modern	n/a	n/a	n/a	NA	NA	NA	n/a	NA	ds	diploid	588037	NA	n/a	PattersonGenetics2012;AADR;AADRv424	PASS (genotyping)	2012_PattersonGenetics	2.1.3
HGDP00351	Burusho	M	NA	NA	Burusho	HGDP00351	Pakistan	NA	NA	36.49839	74	modern	n/a	n/a	n/a	NA	NA	NA	n/a	NA	ds	diploid	591022	NA	n/a	PattersonGenetics2012;AADR;AADRv424	PASS (genotyping)	2012_PattersonGenetics	2.1.3
HGDP00356	Burusho	F	NA	NA	Burusho	HGDP00356	Pakistan	NA	NA	36.49839	74	modern	n/a	n/a	n/a	NA	NA	NA	n/a	NA	ds	diploid	594326	NA	n/a	PattersonGenetics2012;AADR;AADRv424	PASS (genotyping)	2012_PattersonGenetics	2.1.3
HGDP00359	Burusho	M	NA	NA	Burusho	HGDP00359	Pakistan	NA	NA	36.49839	74	modern	n/a	n/a	n/a	NA	NA	NA	n/a	NA	ds	diploid	594291	NA	n/a	PattersonGenetics2012;AADR;AADRv424	PASS (genotyping)	2012_PattersonGenetics	2.1.3
HGDP00364	Burusho	M	NA	NA	Burusho	HGDP00364	Pakistan	NA	NA	36.49839	74	modern	n/a	n/a	n/a	NA	NA	NA	n/a	NA	ds	diploid	594229	NA	n/a	PattersonGenetics2012;AADR;AADRv424	PASS (genotyping)	2012_PattersonGenetics	2.1.3
HGDP00371	Burusho	F	NA	NA	Burusho	HGDP00371	Pakistan	NA	NA	36.49839	74	modern	n/a	n/a	n/a	NA	NA	NA	n/a	NA	ds	diploid	593728	NA	n/a	PattersonGenetics2012;AADR;AADRv424	PASS (genotyping)	2012_PattersonGenetics	2.1.3
HGDP00372	Burusho	M	NA	NA	Burusho	HGDP00372	Pakistan	NA	NA	36.49839	74	modern	n/a	n/a	n/a	NA	NA	NA	n/a	NA	ds	diploid	594275	NA	n/a	PattersonGenetics2012;AADR;AADRv424	PASS (genotyping)	2012_PattersonGenetics	2.1.3
HGDP00382	Burusho	M	NA	NA	Burusho	HGDP00382	Pakistan	NA	NA	36.49839	74	modern	n/a	n/a	n/a	NA	NA	NA	n/a	NA	ds	diploid	595193	NA	n/a	PattersonGenetics2012;AADR;AADRv424	PASS (genotyping)	2012_PattersonGenetics	2.1.3
HGDP00388	Burusho	M	NA	NA	Burusho	HGDP00388	Pakistan	NA	NA	36.49839	74	modern	n/a	n/a	n/a	NA	NA	NA	n/a	NA	ds	diploid	595577	NA	n/a	PattersonGenetics2012;AADR;AADRv424	PASS (genotyping)	2012_PattersonGenetics	2.1.3
HGDP00392	Burusho	M	NA	NA	Burusho	HGDP00392	Pakistan	NA	NA	36.49839	74	modern	n/a	n/a	n/a	NA	NA	NA	n/a	NA	ds	diploid	594508	NA	n/a	PattersonGenetics2012;AADR;AADRv424	PASS (genotyping)	2012_PattersonGenetics	2.1.3
HGDP00402	Burusho	M	NA	NA	Burusho	HGDP00402	Pakistan	NA	NA	36.49839	74	modern	n/a	n/a	n/a	NA	NA	NA	n/a	NA	ds	diploid	595149	NA	n/a	PattersonGenetics2012;AADR;AADRv424	PASS (genotyping)	2012_PattersonGenetics	2.1.3
HGDP00407	Burusho	M	NA	NA	Burusho	HGDP00407	Pakistan	NA	NA	36.49839	74	modern	n/a	n/a	n/a	NA	NA	NA	n/a	NA	ds	diploid	594596	NA	n/a	PattersonGenetics2012;AADR;AADRv424	PASS (genotyping)	2012_PattersonGenetics	2.1.3
HGDP00412	Burusho	M	NA	NA	Burusho	HGDP00412	Pakistan	NA	NA	36.49839	74	modern	n/a	n/a	n/a	NA	NA	NA	n/a	NA	ds	diploid	591859	NA	n/a	PattersonGenetics2012;AADR;AADRv424	PASS (genotyping)	2012_PattersonGenetics	2.1.3
HGDP00417	Burusho	M	NA	NA	Burusho	HGDP00417	Pakistan	NA	NA	36.49839	74	modern	n/a	n/a	n/a	NA	NA	NA	n/a	NA	ds	diploid	594321	NA	n/a	PattersonGenetics2012;AADR;AADRv424	PASS (genotyping)	2012_PattersonGenetics	2.1.3
HGDP00423	Burusho	M	NA	NA	Burusho	HGDP00423	Pakistan	NA	NA	36.49839	74	modern	n/a	n/a	n/a	NA	NA	NA	n/a	NA	ds	diploid	595187	NA	n/a	PattersonGenetics2012;AADR;AADRv424	PASS (genotyping)	2012_PattersonGenetics	2.1.3
HGDP00428	Burusho	M	NA	NA	Burusho	HGDP00428	Pakistan	NA	NA	36.49839	74	modern	n/a	n/a	n/a	NA	NA	NA	n/a	NA	ds	diploid	595465	NA	n/a	PattersonGenetics2012;AADR;AADRv424	PASS (genotyping)	2012_PattersonGenetics	2.1.3
HGDP00433	Burusho	M	NA	NA	Burusho	HGDP00433	Pakistan	NA	NA	36.49839	74	modern	n/a	n/a	n/a	NA	NA	NA	n/a	NA	ds	diploid	593899	NA	n/a	PattersonGenetics2012;AADR;AADRv424	PASS (genotyping)	2012_PattersonGenetics	2.1.3
HGDP00438	Burusho	M	NA	NA	Burusho	HGDP00438	Pakistan	NA	NA	36.49839	74	modern	n/a	n/a	n/a	NA	NA	NA	n/a	NA	ds	diploid	595491	NA	n/a	PattersonGenetics2012;AADR;AADRv424	PASS (genotyping)	2012_PattersonGenetics	2.1.3
HGDP00444	Burusho	F	NA	NA	Burusho	HGDP00444	Pakistan	NA	NA	36.49839	74	modern	n/a	n/a	n/a	NA	NA	NA	n/a	NA	ds	diploid	595689	NA	n/a	PattersonGenetics2012;AADR;AADRv424	PASS (genotyping)	2012_PattersonGenetics	2.1.3
HGDP00445	Burusho	M	NA	NA	Burusho	HGDP00445	Pakistan	NA	NA	36.49839	74	modern	n/a	n/a	n/a	NA	NA	NA	n/a	NA	ds	diploid	595828	NA	n/a	PattersonGenetics2012;AADR;AADRv424	PASS (genotyping)	2012_PattersonGenetics	2.1.3
S_Burusho-1.DG	Burusho.DG	M	NA	NA	Burusho.DG	HGDP00428	Pakistan	NA	NA	36.49839	74	modern	n/a	n/a	n/a	NA	NA	NA	Shotgun	NA	ds	diploid	1164608	42.2	PRJEB9586	MallickNature2016;AADR;AADRv424	PASS (SGDP, Fully Public)	2016_Mallick_SGDP1240K_diploid_pulldown	2.1.2
S_Burusho-2.DG	Burusho.DG	F	NA	NA	Burusho.DG	HGDP00338	Pakistan	NA	NA	36.49839	74	modern	n/a	n/a	n/a	NA	NA	NA	Shotgun	NA	ds	diploid	1165248	41.23	PRJEB9586	MallickNature2016;AADR;AADRv424	PASS (SGDP, Fully Public)	2016_Mallick_SGDP1240K_diploid_pulldown	2.1.2
HGDP00338.SDG	Burusho.SDG	F	NA	NA	Burusho.SDG	HGDP00338	Pakistan	NA	NA	36.49839	74	modern	n/a	n/a	n/a	NA	NA	NA	n/a	NA	ds	diploid	1141372	NA	PRJEB6463	BergstromScience2020;AADR;AADRv443	PASS	2020_Bergstrom_HGDP	2.1.1
HGDP00341.SDG	Burusho.SDG	M	NA	NA	Burusho.SDG	HGDP00341	Pakistan	NA	NA	36.49839	74	modern	n/a	n/a	n/a	NA	NA	NA	n/a	NA	ds	diploid	1136968	NA	PRJEB6463	BergstromScience2020;AADR;AADRv443	PASS	2020_Bergstrom_HGDP	2.1.1
HGDP00346.SDG	Burusho.SDG	M	NA	NA	Burusho.SDG	HGDP00346	Pakistan	NA	NA	36.49839	74	modern	n/a	n/a	n/a	NA	NA	NA	n/a	NA	ds	diploid	1137237	NA	PRJEB6463	BergstromScience2020;AADR;AADRv443	PASS	2020_Bergstrom_HGDP	2.1.1
HGDP00351.SDG	Burusho.SDG	M	NA	NA	Burusho.SDG	HGDP00351	Pakistan	NA	NA	36.49839	74	modern	n/a	n/a	n/a	NA	NA	NA	n/a	NA	ds	diploid	1136691	NA	PRJEB6463	BergstromScience2020;AADR;AADRv443	PASS	2020_Bergstrom_HGDP	2.1.1
HGDP00356.SDG	Burusho.SDG	F	NA	NA	Burusho.SDG	HGDP00356	Pakistan	NA	NA	36.49839	74	modern	n/a	n/a	n/a	NA	NA	NA	n/a	NA	ds	diploid	1129819	NA	PRJEB6463	BergstromScience2020;AADR;AADRv443	PASS	2020_Bergstrom_HGDP	2.1.1
HGDP00359.SDG	Burusho.SDG	M	NA	NA	Burusho.SDG	HGDP00359	Pakistan	NA	NA	36.49839	74	modern	n/a	n/a	n/a	NA	NA	NA	n/a	NA	ds	diploid	1136770	NA	PRJEB6463	BergstromScience2020;AADR;AADRv443	PASS	2020_Bergstrom_HGDP	2.1.1
HGDP00364.SDG	Burusho.SDG	M	NA	NA	Burusho.SDG	HGDP00364	Pakistan	NA	NA	36.49839	74	modern	n/a	n/a	n/a	NA	NA	NA	n/a	NA	ds	diploid	1135091	NA	PRJEB6463	BergstromScience2020;AADR;AADRv443	PASS	2020_Bergstrom_HGDP	2.1.1
HGDP00371.SDG	Burusho.SDG	F	NA	NA	Burusho.SDG	HGDP00371	Pakistan	NA	NA	36.49839	74	modern	n/a	n/a	n/a	NA	NA	NA	n/a	NA	ds	diploid	1136427	NA	PRJEB6463	BergstromScience2020;AADR;AADRv443	PASS	2020_Bergstrom_HGDP	2.1.1
HGDP00372.SDG	Burusho.SDG	M	NA	NA	Burusho.SDG	HGDP00372	Pakistan	NA	NA	36.49839	74	modern	n/a	n/a	n/a	NA	NA	NA	n/a	NA	ds	diploid	1135246	NA	PRJEB6463	BergstromScience2020;AADR;AADRv443	PASS	2020_Bergstrom_HGDP	2.1.1
HGDP00382.SDG	Burusho.SDG	M	NA	NA	Burusho.SDG	HGDP00382	Pakistan	NA	NA	36.49839	74	modern	n/a	n/a	n/a	NA	NA	NA	n/a	NA	ds	diploid	1133248	NA	PRJEB6463	BergstromScience2020;AADR;AADRv443	PASS	2020_Bergstrom_HGDP	2.1.1
HGDP00388.SDG	Burusho.SDG	M	NA	NA	Burusho.SDG	HGDP00388	Pakistan	NA	NA	36.49839	74	modern	n/a	n/a	n/a	NA	NA	NA	n/a	NA	ds	diploid	1140290	NA	PRJEB6463	BergstromScience2020;AADR;AADRv443	PASS	2020_Bergstrom_HGDP	2.1.1
HGDP00392.SDG	Burusho.SDG	M	NA	NA	Burusho.SDG	HGDP00392	Pakistan	NA	NA	36.49839	74	modern	n/a	n/a	n/a	NA	NA	NA	n/a	NA	ds	diploid	1137488	NA	PRJEB6463	BergstromScience2020;AADR;AADRv443	PASS	2020_Bergstrom_HGDP	2.1.1
HGDP00402.SDG	Burusho.SDG	M	NA	NA	Burusho.SDG	HGDP00402	Pakistan	NA	NA	36.49839	74	modern	n/a	n/a	n/a	NA	NA	NA	n/a	NA	ds	diploid	1137026	NA	PRJEB6463	BergstromScience2020;AADR;AADRv443	PASS	2020_Bergstrom_HGDP	2.1.1
HGDP00407.SDG	Burusho.SDG	M	NA	NA	Burusho.SDG	HGDP00407	Pakistan	NA	NA	36.49839	74	modern	n/a	n/a	n/a	NA	NA	NA	n/a	NA	ds	diploid	1139080	NA	PRJEB6463	BergstromScience2020;AADR;AADRv443	PASS	2020_Bergstrom_HGDP	2.1.1
HGDP00412.SDG	Burusho.SDG	M	NA	NA	Burusho.SDG	HGDP00412	Pakistan	NA	NA	36.49839	74	modern	n/a	n/a	n/a	NA	NA	NA	n/a	NA	ds	diploid	1138682	NA	PRJEB6463	BergstromScience2020;AADR;AADRv443	PASS	2020_Bergstrom_HGDP	2.1.1
HGDP00417.SDG	Burusho.SDG	M	NA	NA	Burusho.SDG	HGDP00417	Pakistan	NA	NA	36.49839	74	modern	n/a	n/a	n/a	NA	NA	NA	n/a	NA	ds	diploid	1139672	NA	PRJEB6463	BergstromScience2020;AADR;AADRv443	PASS	2020_Bergstrom_HGDP	2.1.1
HGDP00423.SDG	Burusho.SDG	M	NA	NA	Burusho.SDG	HGDP00423	Pakistan	NA	NA	36.49839	74	modern	n/a	n/a	n/a	NA	NA	NA	n/a	NA	ds	diploid	1135057	NA	PRJEB6463	BergstromScience2020;AADR;AADRv443	PASS	2020_Bergstrom_HGDP	2.1.1
HGDP00428.SDG	Burusho.SDG	M	NA	NA	Burusho.SDG	HGDP00428	Pakistan	NA	NA	36.49839	74	modern	n/a	n/a	n/a	NA	NA	NA	n/a	NA	ds	diploid	1141327	NA	PRJEB6463	BergstromScience2020;AADR;AADRv443	PASS	2020_Bergstrom_HGDP	2.1.1
HGDP00433.SDG	Burusho.SDG	M	NA	NA	Burusho.SDG	HGDP00433	Pakistan	NA	NA	36.49839	74	modern	n/a	n/a	n/a	NA	NA	NA	n/a	NA	ds	diploid	1138657	NA	PRJEB6463	BergstromScience2020;AADR;AADRv443	PASS	2020_Bergstrom_HGDP	2.1.1
HGDP00438.SDG	Burusho.SDG	M	NA	NA	Burusho.SDG	HGDP00438	Pakistan	NA	NA	36.49839	74	modern	n/a	n/a	n/a	NA	NA	NA	n/a	NA	ds	diploid	1138328	NA	PRJEB6463	BergstromScience2020;AADR;AADRv443	PASS	2020_Bergstrom_HGDP	2.1.1
HGDP00444.SDG	Burusho.SDG	F	NA	NA	Burusho.SDG	HGDP00444	Pakistan	NA	NA	36.49839	74	modern	n/a	n/a	n/a	NA	NA	NA	n/a	NA	ds	diploid	1138162	NA	PRJEB6463	BergstromScience2020;AADR;AADRv443	PASS	2020_Bergstrom_HGDP	2.1.1
HGDP00445.SDG	Burusho.SDG	M	NA	NA	Burusho.SDG	HGDP00445	Pakistan	NA	NA	36.49839	74	modern	n/a	n/a	n/a	NA	NA	NA	n/a	NA	ds	diploid	1137234	NA	PRJEB6463	BergstromScience2020;AADR;AADRv443	PASS	2020_Bergstrom_HGDP	2.1.1
BUR-003	Buryat	M	Buryat	NA	Buryat	BUR-003	Russia	Zabaykalsky region, Aginsky district	NA	51.11	114.54	modern	n/a	n/a	n/a	NA	NA	NA	n/a	NA	ds	diploid	578847	NA	PRJEB31152	JeongNatureEcologyEvolution2019;AADR;AADRv424	PASS (genotyping)	2019_Jeong_InnerEurasia	3.1.1
BUR-008	Buryat	M	Buryat	NA	Buryat	BUR-008	Russia	Zabaykalsky region, Aginsky district	NA	51.11	114.54	modern	n/a	n/a	n/a	NA	NA	NA	n/a	NA	ds	diploid	589382	NA	PRJEB31152	JeongNatureEcologyEvolution2019;AADR;AADRv424	PASS (genotyping)	2019_Jeong_InnerEurasia	3.1.1
BUR-009	Buryat	M	Buryat	NA	Buryat	BUR-009	Russia	Zabaykalsky region, Aginsky district	NA	51.11	114.54	modern	n/a	n/a	n/a	NA	NA	NA	n/a	NA	ds	diploid	586500	NA	PRJEB31152	JeongNatureEcologyEvolution2019;AADR;AADRv424	PASS (genotyping)	2019_Jeong_InnerEurasia	3.1.1
BUR-042	Buryat	M	Buryat	NA	Buryat	BUR-042	Russia	Zabaykalsky region, Aginsky district	NA	51.11	114.54	modern	n/a	n/a	n/a	NA	NA	NA	n/a	NA	ds	diploid	583824	NA	PRJEB31152	JeongNatureEcologyEvolution2019;AADR;AADRv424	PASS (genotyping)	2019_Jeong_InnerEurasia	3.1.1
BUR-047	Buryat	M	Buryat	NA	Buryat	BUR-047	Russia	Zabaykalsky region, Aginsky district	NA	51.11	114.54	modern	n/a	n/a	n/a	NA	NA	NA	n/a	NA	ds	diploid	587971	NA	PRJEB31152	JeongNatureEcologyEvolution2019;AADR;AADRv424	PASS (genotyping)	2019_Jeong_InnerEurasia	3.1.1
BUR-050	Buryat	M	Buryat	NA	Buryat	BUR-050	Russia	Zabaykalsky region, Aginsky district	NA	51.11	114.54	modern	n/a	n/a	n/a	NA	NA	NA	n/a	NA	ds	diploid	586681	NA	PRJEB31152	JeongNatureEcologyEvolution2019;AADR;AADRv424	PASS (genotyping)	2019_Jeong_InnerEurasia	3.1.1
BUR-051	Buryat	M	Buryat	NA	Buryat	BUR-051	Russia	Zabaykalsky region, Aginsky district	NA	51.11	114.54	modern	n/a	n/a	n/a	NA	NA	NA	n/a	NA	ds	diploid	587636	NA	PRJEB31152	JeongNatureEcologyEvolution2019;AADR;AADRv424	PASS (genotyping)	2019_Jeong_InnerEurasia	3.1.1
BUR-074	Buryat	M	Buryat	NA	Buryat	BUR-074	Russia	Zabaykalsky region, Aginsky district	NA	51.11	114.54	modern	n/a	n/a	n/a	NA	NA	NA	n/a	NA	ds	diploid	585967	NA	PRJEB31152	JeongNatureEcologyEvolution2019;AADR;AADRv424	PASS (genotyping)	2019_Jeong_InnerEurasia	3.1.1
BUR-087	Buryat	M	Buryat	NA	Buryat	BUR-087	Russia	Zabaykalsky region, Aginsky district	NA	51.11	114.54	modern	n/a	n/a	n/a	NA	NA	NA	n/a	NA	ds	diploid	583816	NA	PRJEB31152	JeongNatureEcologyEvolution2019;AADR;AADRv424	PASS (genotyping)	2019_Jeong_InnerEurasia	3.1.1
BUR-124	Buryat	M	Buryat	NA	Buryat	BUR-124	Russia	Zabaykalsky region, Aginsky district	NA	51.11	114.54	modern	n/a	n/a	n/a	NA	NA	NA	n/a	NA	ds	diploid	586884	NA	PRJEB31152	JeongNatureEcologyEvolution2019;AADR;AADRv424	PASS (genotyping)	2019_Jeong_InnerEurasia	3.1.1
BUR-144	Buryat	M	Buryat	NA	Buryat	BUR-144	Russia	Zabaykalsky region, Aginsky district	NA	51.11	114.54	modern	n/a	n/a	n/a	NA	NA	NA	n/a	NA	ds	diploid	589138	NA	PRJEB31152	JeongNatureEcologyEvolution2019;AADR;AADRv424	PASS (genotyping)	2019_Jeong_InnerEurasia	3.1.1
BUR-158	Buryat	M	Buryat	NA	Buryat	BUR-158	Russia	Zabaykalsky region, Duldurginsky district	NA	50.68	113.59	modern	n/a	n/a	n/a	NA	NA	NA	n/a	NA	ds	diploid	585555	NA	PRJEB31152	JeongNatureEcologyEvolution2019;AADR;AADRv424	PASS (genotyping)	2019_Jeong_InnerEurasia	3.1.1
BUR-160	Buryat	M	Buryat	NA	Buryat	BUR-160	Russia	Zabaykalsky region, Duldurginsky district	NA	50.68	113.59	modern	n/a	n/a	n/a	NA	NA	NA	n/a	NA	ds	diploid	587806	NA	PRJEB31152	JeongNatureEcologyEvolution2019;AADR;AADRv424	PASS (genotyping)	2019_Jeong_InnerEurasia	3.1.1
BUR-205	Buryat	M	Buryat	NA	Buryat	BUR-205	Russia	Buryat Republic, Khorinsky districts	NA	52.61	109.85	modern	n/a	n/a	n/a	NA	NA	NA	n/a	NA	ds	diploid	582137	NA	PRJEB31152	JeongNatureEcologyEvolution2019;AADR;AADRv424	PASS (genotyping)	2019_Jeong_InnerEurasia	3.1.1
BUR-207	Buryat	M	Buryat	NA	Buryat	BUR-207	Russia	Zabaykalsky region, Duldurginsky district	NA	50.68	113.59	modern	n/a	n/a	n/a	NA	NA	NA	n/a	NA	ds	diploid	586179	NA	PRJEB31152	JeongNatureEcologyEvolution2019;AADR;AADRv424	PASS (genotyping)	2019_Jeong_InnerEurasia	3.1.1
BUR-215	Buryat	M	Buryat	NA	Buryat	BUR-215	Russia	Buryat Republic, Zakamensky district	NA	50.88	103.43	modern	n/a	n/a	n/a	NA	NA	NA	n/a	NA	ds	diploid	585565	NA	PRJEB31152	JeongNatureEcologyEvolution2019;AADR;AADRv424	PASS (genotyping)	2019_Jeong_InnerEurasia	3.1.1
BUR-217	Buryat	M	Buryat	NA	Buryat	BUR-217	Russia	Buryat Republic, Zakamensky district	NA	50.88	103.43	modern	n/a	n/a	n/a	NA	NA	NA	n/a	NA	ds	diploid	585613	NA	PRJEB31152	JeongNatureEcologyEvolution2019;AADR;AADRv424	PASS (genotyping)	2019_Jeong_InnerEurasia	3.1.1
BUR-224	Buryat	M	Buryat	NA	Buryat	BUR-224	Russia	Zabaykalsky region, Duldurginsky district	NA	50.68	113.59	modern	n/a	n/a	n/a	NA	NA	NA	n/a	NA	ds	diploid	584329	NA	PRJEB31152	JeongNatureEcologyEvolution2019;AADR;AADRv424	PASS (genotyping)	2019_Jeong_InnerEurasia	3.1.1
BUR-255	Buryat	M	Buryat	NA	Buryat	BUR-255	Russia	Buryat Republic, Khorinsky districts	NA	52.61	109.85	modern	n/a	n/a	n/a	NA	NA	NA	n/a	NA	ds	diploid	587574	NA	PRJEB31152	JeongNatureEcologyEvolution2019;AADR;AADRv424	PASS (genotyping)	2019_Jeong_InnerEurasia	3.1.1
BUR-258	Buryat	M	Buryat	NA	Buryat	BUR-258	Russia	Buryat Republic, Khorinsky districts	NA	52.61	109.85	modern	n/a	n/a	n/a	NA	NA	NA	n/a	NA	ds	diploid	581534	NA	PRJEB31152	JeongNatureEcologyEvolution2019;AADR;AADRv424	PASS (genotyping)	2019_Jeong_InnerEurasia	3.1.1
BUR-358	Buryat	M	Buryat	NA	Buryat	BUR-358	Russia	Buryat Republic, Khorinsky districts	NA	52.61	109.85	modern	n/a	n/a	n/a	NA	NA	NA	n/a	NA	ds	diploid	586807	NA	PRJEB31152	JeongNatureEcologyEvolution2019;AADR;AADRv424	PASS (genotyping)	2019_Jeong_InnerEurasia	3.1.1
BUR-382	Buryat	M	Buryat	NA	Buryat	BUR-382	Russia	Buryat Republic, Khorinsky districts	NA	52.61	109.85	modern	n/a	n/a	n/a	NA	NA	NA	n/a	NA	ds	diploid	584592	NA	PRJEB31152	JeongNatureEcologyEvolution2019;AADR;AADRv424	PASS (genotyping)	2019_Jeong_InnerEurasia	3.1.1
BUR-415	Buryat	M	Buryat	NA	Buryat	BUR-415	Russia	Buryat Republic, Zakamensky district	NA	50.88	103.43	modern	n/a	n/a	n/a	NA	NA	NA	n/a	NA	ds	diploid	581001	NA	PRJEB31152	JeongNatureEcologyEvolution2019;AADR;AADRv424	PASS (genotyping)	2019_Jeong_InnerEurasia	3.1.1
BUR-531	Buryat	M	Buryat	NA	Buryat	BUR-531	Russia	Buryat Republic, Zakamensky district	NA	50.88	103.43	modern	n/a	n/a	n/a	NA	NA	NA	n/a	NA	ds	diploid	587295	NA	PRJEB31152	JeongNatureEcologyEvolution2019;AADR;AADRv424	PASS (genotyping)	2019_Jeong_InnerEurasia	3.1.1
BUR-562	Buryat	M	Buryat	NA	Buryat	BUR-562	Russia	Buryat Republic, Zakamensky district	NA	50.88	103.43	modern	n/a	n/a	n/a	NA	NA	NA	n/a	NA	ds	diploid	586119	NA	PRJEB31152	JeongNatureEcologyEvolution2019;AADR;AADRv424	PASS (genotyping)	2019_Jeong_InnerEurasia	3.1.1
BUR-568	Buryat	M	Buryat	NA	Buryat	BUR-568	Russia	Buryat Republic, Zakamensky district	NA	50.88	103.43	modern	n/a	n/a	n/a	NA	NA	NA	n/a	NA	ds	diploid	583479	NA	PRJEB31152	JeongNatureEcologyEvolution2019;AADR;AADRv424	PASS (genotyping)	2019_Jeong_InnerEurasia	3.1.1
BUR-578	Buryat	M	Buryat	NA	Buryat	BUR-578	Russia	Irkutsk region, Bayanday, Bokhansky, Olkhonsky, Ekhirit-Bulagatsky districts	NA	57.3	105.69	modern	n/a	n/a	n/a	NA	NA	NA	n/a	NA	ds	diploid	586615	NA	PRJEB31152	JeongNatureEcologyEvolution2019;AADR;AADRv424	PASS (genotyping)	2019_Jeong_InnerEurasia	3.1.1
BUR-587	Buryat	M	Buryat	NA	Buryat	BUR-587	Russia	Irkutsk region, Bayanday, Bokhansky, Olkhonsky, Ekhirit-Bulagatsky districts	NA	57.3	105.69	modern	n/a	n/a	n/a	NA	NA	NA	n/a	NA	ds	diploid	584469	NA	PRJEB31152	JeongNatureEcologyEvolution2019;AADR;AADRv424	PASS (genotyping)	2019_Jeong_InnerEurasia	3.1.1
BUR-594	Buryat	M	Buryat	NA	Buryat	BUR-594	Russia	Irkutsk region, Bayanday, Bokhansky, Olkhonsky, Ekhirit-Bulagatsky districts	NA	57.3	105.69	modern	n/a	n/a	n/a	NA	NA	NA	n/a	NA	ds	diploid	587292	NA	PRJEB31152	JeongNatureEcologyEvolution2019;AADR;AADRv424	PASS (genotyping)	2019_Jeong_InnerEurasia	3.1.1
BUR-599	Buryat	M	Buryat	NA	Buryat	BUR-599	Russia	Irkutsk region, Bayanday, Bokhansky, Olkhonsky, Ekhirit-Bulagatsky districts	NA	57.3	105.69	modern	n/a	n/a	n/a	NA	NA	NA	n/a	NA	ds	diploid	586130	NA	PRJEB31152	JeongNatureEcologyEvolution2019;AADR;AADRv424	PASS (genotyping)	2019_Jeong_InnerEurasia	3.1.1
BUR-605	Buryat	M	Buryat	NA	Buryat	BUR-605	Russia	Irkutsk region, Bayanday, Bokhansky, Olkhonsky, Ekhirit-Bulagatsky districts	NA	57.3	105.69	modern	n/a	n/a	n/a	NA	NA	NA	n/a	NA	ds	diploid	588587	NA	PRJEB31152	JeongNatureEcologyEvolution2019;AADR;AADRv424	PASS (genotyping)	2019_Jeong_InnerEurasia	3.1.1
BUR-635	Buryat	M	Buryat	NA	Buryat	BUR-635	Russia	Irkutsk region, Bayanday, Bokhansky, Olkhonsky, Ekhirit-Bulagatsky districts	NA	57.3	105.69	modern	n/a	n/a	n/a	NA	NA	NA	n/a	NA	ds	diploid	587031	NA	PRJEB31152	JeongNatureEcologyEvolution2019;AADR;AADRv424	PASS (genotyping)	2019_Jeong_InnerEurasia	3.1.1
BUR-645	Buryat	M	Buryat	NA	Buryat	BUR-645	Russia	Irkutsk region, Bayanday, Bokhansky, Olkhonsky, Ekhirit-Bulagatsky districts	NA	57.3	105.69	modern	n/a	n/a	n/a	NA	NA	NA	n/a	NA	ds	diploid	586834	NA	PRJEB31152	JeongNatureEcologyEvolution2019;AADR;AADRv424	PASS (genotyping)	2019_Jeong_InnerEurasia	3.1.1
BUR-684	Buryat	M	Buryat	NA	Buryat	BUR-684	Russia	Irkutsk region, Bayanday, Bokhansky, Olkhonsky, Ekhirit-Bulagatsky districts	NA	57.3	105.69	modern	n/a	n/a	n/a	NA	NA	NA	n/a	NA	ds	diploid	585256	NA	PRJEB31152	JeongNatureEcologyEvolution2019;AADR;AADRv424	PASS (genotyping)	2019_Jeong_InnerEurasia	3.1.1
BUR-694	Buryat	M	Buryat	NA	Buryat	BUR-694	Russia	Irkutsk region, Bayanday, Bokhansky, Olkhonsky, Ekhirit-Bulagatsky districts	NA	57.3	105.69	modern	n/a	n/a	n/a	NA	NA	NA	n/a	NA	ds	diploid	582344	NA	PRJEB31152	JeongNatureEcologyEvolution2019;AADR;AADRv424	PASS (genotyping)	2019_Jeong_InnerEurasia	3.1.1
BUR-706	Buryat	M	Buryat	NA	Buryat	BUR-706	Russia	Irkutsk region, Bayanday, Bokhansky, Olkhonsky, Ekhirit-Bulagatsky districts	NA	57.3	105.69	modern	n/a	n/a	n/a	NA	NA	NA	n/a	NA	ds	diploid	589136	NA	PRJEB31152	JeongNatureEcologyEvolution2019;AADR;AADRv424	PASS (genotyping)	2019_Jeong_InnerEurasia	3.1.1
BUR-707	Buryat	M	Buryat	NA	Buryat	BUR-707	Russia	Irkutsk region, Bayanday, Bokhansky, Olkhonsky, Ekhirit-Bulagatsky districts	NA	57.3	105.69	modern	n/a	n/a	n/a	NA	NA	NA	n/a	NA	ds	diploid	586956	NA	PRJEB31152	JeongNatureEcologyEvolution2019;AADR;AADRv424	PASS (genotyping)	2019_Jeong_InnerEurasia	3.1.1
cab_80_04_183	Cabecar	M	NA	NA	Cabecar	cab_80_04_183	Costa Rica	NA	NA	9.5	-84	modern	n/a	n/a	n/a	NA	NA	NA	OtherCapture	NA	ds	diploid	596044	NA	n/a	LazaridisNature2014	Basic Signed Letter	NA	NA
cab_81_01_45	Cabecar	F	NA	NA	Cabecar	cab_81_01_45	Costa Rica	NA	NA	9.5	-84	modern	n/a	n/a	n/a	NA	NA	NA	OtherCapture	NA	ds	diploid	594908	NA	n/a	LazaridisNature2014	Basic Signed Letter	NA	NA
rr_34_33	Cabecar	M	NA	NA	Cabecar	rr_34_33	Costa Rica	NA	NA	9.5	-84	modern	n/a	n/a	n/a	NA	NA	NA	OtherCapture	NA	ds	diploid	595844	NA	n/a	LazaridisNature2014	Basic Signed Letter	NA	NA
rr_34_35	Cabecar	M	NA	NA	Cabecar	rr_34_35	Costa Rica	NA	NA	9.5	-84	modern	n/a	n/a	n/a	NA	NA	NA	OtherCapture	NA	ds	diploid	595459	NA	n/a	LazaridisNature2014	Basic Signed Letter	NA	NA
rr_34_37	Cabecar	F	NA	NA	Cabecar	rr_34_37	Costa Rica	NA	NA	9.5	-84	modern	n/a	n/a	n/a	NA	NA	NA	OtherCapture	NA	ds	diploid	594466	NA	n/a	LazaridisNature2014	Basic Signed Letter	NA	NA
rr_34_38	Cabecar	U	NA	NA	Cabecar	rr_34_38	Costa Rica	NA	NA	9.5	-84	modern	n/a	n/a	n/a	NA	NA	NA	OtherCapture	NA	ds	diploid	594684	NA	n/a	LazaridisNature2014	Basic Signed Letter	NA	NA
HGDP00713	Cambodian	F	Cambodian	NA	Cambodian	HGDP00713	Cambodia	NA	NA	12	105	modern	n/a	n/a	n/a	NA	NA	NA	n/a	NA	ds	diploid	592173	NA	n/a	PattersonGenetics2012;AADR;AADRv424	PASS (genotyping)	2012_PattersonGenetics	2.1.3
HGDP00714	Cambodian	M	Cambodian	NA	Cambodian	HGDP00714	Cambodia	NA	NA	12	105	modern	n/a	n/a	n/a	NA	NA	NA	n/a	NA	ds	diploid	592910	NA	n/a	PattersonGenetics2012;AADR;AADRv424	PASS (genotyping)	2012_PattersonGenetics	2.1.3
HGDP00715	Cambodian	M	Cambodian	NA	Cambodian	HGDP00715	Cambodia	NA	NA	12	105	modern	n/a	n/a	n/a	NA	NA	NA	n/a	NA	ds	diploid	596158	NA	n/a	PattersonGenetics2012;AADR;AADRv424	PASS (genotyping)	2012_PattersonGenetics	2.1.3
HGDP00716	Cambodian	M	Cambodian	NA	Cambodian	HGDP00716	Cambodia	NA	NA	12	105	modern	n/a	n/a	n/a	NA	NA	NA	n/a	NA	ds	diploid	586296	NA	n/a	PattersonGenetics2012;AADR;AADRv424	PASS (genotyping)	2012_PattersonGenetics	2.1.3
HGDP00717	Cambodian	M	Cambodian	NA	Cambodian	HGDP00717	Cambodia	NA	NA	12	105	modern	n/a	n/a	n/a	NA	NA	NA	n/a	NA	ds	diploid	588636	NA	n/a	PattersonGenetics2012;AADR;AADRv424	PASS (genotyping)	2012_PattersonGenetics	2.1.3
HGDP00719	Cambodian	F	Cambodian	NA	Cambodian	HGDP00719	Cambodia	NA	NA	12	105	modern	n/a	n/a	n/a	NA	NA	NA	n/a	NA	ds	diploid	596189	NA	n/a	PattersonGenetics2012;AADR;AADRv424	PASS (genotyping)	2012_PattersonGenetics	2.1.3
HGDP00720	Cambodian	M	Cambodian	NA	Cambodian	HGDP00720	Cambodia	NA	NA	12	105	modern	n/a	n/a	n/a	NA	NA	NA	n/a	NA	ds	diploid	596592	NA	n/a	PattersonGenetics2012;AADR;AADRv424	PASS (genotyping)	2012_PattersonGenetics	2.1.3
HGDP00721	Cambodian	F	Cambodian	NA	Cambodian	HGDP00721	Cambodia	NA	NA	12	105	modern	n/a	n/a	n/a	NA	NA	NA	n/a	NA	ds	diploid	594834	NA	n/a	PattersonGenetics2012;AADR;AADRv424	PASS (genotyping)	2012_PattersonGenetics	2.1.3
S_Cambodian-1.DG	Cambodian.DG	M	NA	NA	Cambodian.DG	HGDP00717	Cambodia	NA	NA	12	105	modern	n/a	n/a	n/a	NA	NA	NA	Shotgun	NA	ds	diploid	1166201	42.94	PRJEB9586	MallickNature2016;AADR;AADRv424	PASS (SGDP, Fully Public)	2016_Mallick_SGDP1240K_diploid_pulldown	2.1.2
S_Cambodian-2.DG	Cambodian.DG	F	NA	NA	Cambodian.DG	HGDP00713	Cambodia	NA	NA	12	105	modern	n/a	n/a	n/a	NA	NA	NA	Shotgun	NA	ds	diploid	1165802	38.93	PRJEB9586	MallickNature2016;AADR;AADRv424	PASS (SGDP, Fully Public)	2016_Mallick_SGDP1240K_diploid_pulldown	2.1.2
HGDP00713.SDG	Cambodian.SDG	F	NA	NA	Cambodian.SDG	HGDP00713	Cambodia	NA	NA	12	105	modern	n/a	n/a	n/a	NA	NA	NA	n/a	NA	ds	diploid	1140769	NA	PRJEB6463	BergstromScience2020;AADR;AADRv443	PASS	2020_Bergstrom_HGDP	2.1.1
HGDP00714.SDG	Cambodian.SDG	M	NA	NA	Cambodian.SDG	HGDP00714	Cambodia	NA	NA	12	105	modern	n/a	n/a	n/a	NA	NA	NA	n/a	NA	ds	diploid	1136810	NA	PRJEB6463	BergstromScience2020;AADR;AADRv443	PASS	2020_Bergstrom_HGDP	2.1.1
HGDP00715.SDG	Cambodian.SDG	M	NA	NA	Cambodian.SDG	HGDP00715	Cambodia	NA	NA	12	105	modern	n/a	n/a	n/a	NA	NA	NA	n/a	NA	ds	diploid	1136610	NA	PRJEB6463	BergstromScience2020;AADR;AADRv443	PASS	2020_Bergstrom_HGDP	2.1.1
HGDP00716.SDG	Cambodian.SDG	M	NA	NA	Cambodian.SDG	HGDP00716	Cambodia	NA	NA	12	105	modern	n/a	n/a	n/a	NA	NA	NA	n/a	NA	ds	diploid	1138987	NA	PRJEB6463	BergstromScience2020;AADR;AADRv443	PASS	2020_Bergstrom_HGDP	2.1.1
HGDP00717.SDG	Cambodian.SDG	M	NA	NA	Cambodian.SDG	HGDP00717	Cambodia	NA	NA	12	105	modern	n/a	n/a	n/a	NA	NA	NA	n/a	NA	ds	diploid	1141315	NA	PRJEB6463	BergstromScience2020;AADR;AADRv443	PASS	2020_Bergstrom_HGDP	2.1.1
HGDP00719.SDG	Cambodian.SDG	F	NA	NA	Cambodian.SDG	HGDP00719	Cambodia	NA	NA	12	105	modern	n/a	n/a	n/a	NA	NA	NA	n/a	NA	ds	diploid	1136342	NA	PRJEB6463	BergstromScience2020;AADR;AADRv443	PASS	2020_Bergstrom_HGDP	2.1.1
HGDP00721.SDG	Cambodian.SDG	F	NA	NA	Cambodian.SDG	HGDP00721	Cambodia	NA	NA	12	105	modern	n/a	n/a	n/a	NA	NA	NA	n/a	NA	ds	diploid	1136578	NA	PRJEB6463	BergstromScience2020;AADR;AADRv443	PASS	2020_Bergstrom_HGDP	2.1.1
HG01694	Canary_Islander	M	Canary_Islander	NA	Canary_Islander	HG01694	Spain	Canary Islands	NA	28.1	-15.4	modern	n/a	n/a	n/a	NA	NA	NA	n/a	NA	ds	diploid	596924	NA	PRJEB6272	LazaridisNature2014;AADR;AADRv424	PASS (genotyping)	2014_LazaridisNature	4.0.2
HG01695	Canary_Islander	F	Canary_Islander	NA	Canary_Islander	HG01695	Spain	Canary Islands	NA	28.1	-15.4	modern	n/a	n/a	n/a	NA	NA	NA	n/a	NA	ds	diploid	596277	NA	PRJEB6272	LazaridisNature2014;AADR;AADRv424	PASS (genotyping)	2014_LazaridisNature	4.0.2
TGBS21	Chane	M	NA	NA	Chane	TGBS21	Argentina	NA	NA	-25	-60	modern	n/a	n/a	n/a	NA	NA	NA	OtherCapture	NA	ds	diploid	595530	NA	n/a	LazaridisNature2014	Basic Signed Letter	NA	NA
NA18525.SG	CHB.SG	F	NA	NA	CHB.SG	NA18525	China	Han, Beijing	NA	39.91667	116.38333	modern	n/a	n/a	n/a	NA	NA	NA	Shotgun	NA	ds	haploid	1198482	NA	PRJNA262923	1KGPhase3;AADR;AADRv424	PASS	2015_1000Genomes_1240K_haploid_pulldown	2.1.2
NA18526.SG	CHB.SG	F	NA	NA	CHB.SG	NA18526	China	Han, Beijing	NA	39.91667	116.38333	modern	n/a	n/a	n/a	NA	NA	NA	Shotgun	NA	ds	haploid	1194709	NA	PRJNA262923	1KGPhase3;AADR;AADRv424	PASS	2015_1000Genomes_1240K_haploid_pulldown	2.1.2
NA18528.SG	CHB.SG	F	NA	NA	CHB.SG	NA18528	China	Han, Beijing	NA	39.91667	116.38333	modern	n/a	n/a	n/a	NA	NA	NA	Shotgun	NA	ds	haploid	1194832	NA	PRJNA262923	1KGPhase3;AADR;AADRv424	PASS	2015_1000Genomes_1240K_haploid_pulldown	2.1.2
NA18530.SG	CHB.SG	M	NA	NA	CHB.SG	NA18530	China	Han, Beijing	NA	39.91667	116.38333	modern	n/a	n/a	n/a	NA	NA	NA	Shotgun	NA	ds	haploid	1065542	NA	PRJNA262923	1KGPhase3;AADR;AADRv424	PASS	2015_1000Genomes_1240K_haploid_pulldown	2.1.2
NA18531.SG	CHB.SG	F	NA	NA	CHB.SG	NA18531	China	Han, Beijing	NA	39.91667	116.38333	modern	n/a	n/a	n/a	NA	NA	NA	Shotgun	NA	ds	haploid	1193796	NA	PRJNA262923	1KGPhase3;AADR;AADRv424	PASS	2015_1000Genomes_1240K_haploid_pulldown	2.1.2
NA18532.SG	CHB.SG	F	NA	NA	CHB.SG	NA18532	China	Han, Beijing	NA	39.91667	116.38333	modern	n/a	n/a	n/a	NA	NA	NA	Shotgun	NA	ds	haploid	1196021	NA	PRJNA262923	1KGPhase3;AADR;AADRv424	PASS	2015_1000Genomes_1240K_haploid_pulldown	2.1.2
NA18533.SG	CHB.SG	F	NA	NA	CHB.SG	NA18533	China	Han, Beijing	NA	39.91667	116.38333	modern	n/a	n/a	n/a	NA	NA	NA	Shotgun	NA	ds	haploid	1193067	NA	PRJNA262923	1KGPhase3;AADR;AADRv424	PASS	2015_1000Genomes_1240K_haploid_pulldown	2.1.2
NA18534.SG	CHB.SG	M	NA	NA	CHB.SG	NA18534	China	Han, Beijing	NA	39.91667	116.38333	modern	n/a	n/a	n/a	NA	NA	NA	Shotgun	NA	ds	haploid	1092436	NA	PRJNA262923	1KGPhase3;AADR;AADRv424	PASS	2015_1000Genomes_1240K_haploid_pulldown	2.1.2
NA18535.SG	CHB.SG	F	NA	NA	CHB.SG	NA18535	China	Han, Beijing	NA	39.91667	116.38333	modern	n/a	n/a	n/a	NA	NA	NA	Shotgun	NA	ds	haploid	1172467	NA	PRJNA262923	1KGPhase3;AADR;AADRv424	PASS	2015_1000Genomes_1240K_haploid_pulldown	2.1.2
NA18536.SG	CHB.SG	M	NA	NA	CHB.SG	NA18536	China	Han, Beijing	NA	39.91667	116.38333	modern	n/a	n/a	n/a	NA	NA	NA	Shotgun	NA	ds	haploid	1225666	NA	PRJNA262923	1KGPhase3;AADR;AADRv424	PASS	2015_1000Genomes_1240K_haploid_pulldown	2.1.2
NA18537.SG	CHB.SG	F	NA	NA	CHB.SG	NA18537	China	Han, Beijing	NA	39.91667	116.38333	modern	n/a	n/a	n/a	NA	NA	NA	Shotgun	NA	ds	haploid	1051531	NA	PRJNA262923	1KGPhase3;AADR;AADRv424	PASS	2015_1000Genomes_1240K_haploid_pulldown	2.1.2
NA18538.SG	CHB.SG	F	NA	NA	CHB.SG	NA18538	China	Han, Beijing	NA	39.91667	116.38333	modern	n/a	n/a	n/a	NA	NA	NA	Shotgun	NA	ds	haploid	1172248	NA	PRJNA262923	1KGPhase3;AADR;AADRv424	PASS	2015_1000Genomes_1240K_haploid_pulldown	2.1.2
NA18539.SG	CHB.SG	F	NA	NA	CHB.SG	NA18539	China	Han, Beijing	NA	39.91667	116.38333	modern	n/a	n/a	n/a	NA	NA	NA	Shotgun	NA	ds	haploid	1079249	NA	PRJNA262923	1KGPhase3;AADR;AADRv424	PASS	2015_1000Genomes_1240K_haploid_pulldown	2.1.2
NA18541.SG	CHB.SG	F	NA	NA	CHB.SG	NA18541	China	Han, Beijing	NA	39.91667	116.38333	modern	n/a	n/a	n/a	NA	NA	NA	Shotgun	NA	ds	haploid	1170900	NA	PRJNA262923	1KGPhase3;AADR;AADRv424	PASS	2015_1000Genomes_1240K_haploid_pulldown	2.1.2
NA18542.SG	CHB.SG	F	NA	NA	CHB.SG	NA18542	China	Han, Beijing	NA	39.91667	116.38333	modern	n/a	n/a	n/a	NA	NA	NA	Shotgun	NA	ds	haploid	1196892	NA	PRJNA262923	1KGPhase3;AADR;AADRv424	PASS	2015_1000Genomes_1240K_haploid_pulldown	2.1.2
NA18543.SG	CHB.SG	M	NA	NA	CHB.SG	NA18543	China	Han, Beijing	NA	39.91667	116.38333	modern	n/a	n/a	n/a	NA	NA	NA	Shotgun	NA	ds	haploid	1226795	NA	PRJNA262923	1KGPhase3;AADR;AADRv424	PASS	2015_1000Genomes_1240K_haploid_pulldown	2.1.2
NA18544.SG	CHB.SG	M	NA	NA	CHB.SG	NA18544	China	Han, Beijing	NA	39.91667	116.38333	modern	n/a	n/a	n/a	NA	NA	NA	Shotgun	NA	ds	haploid	1215313	NA	PRJNA262923	1KGPhase3;AADR;AADRv424	PASS	2015_1000Genomes_1240K_haploid_pulldown	2.1.2
NA18545.SG	CHB.SG	F	NA	NA	CHB.SG	NA18545	China	Han, Beijing	NA	39.91667	116.38333	modern	n/a	n/a	n/a	NA	NA	NA	Shotgun	NA	ds	haploid	1168531	NA	PRJNA262923	1KGPhase3;AADR;AADRv424	PASS	2015_1000Genomes_1240K_haploid_pulldown	2.1.2
NA18546.SG	CHB.SG	M	NA	NA	CHB.SG	NA18546	China	Han, Beijing	NA	39.91667	116.38333	modern	n/a	n/a	n/a	NA	NA	NA	Shotgun	NA	ds	haploid	1225011	NA	PRJNA262923	1KGPhase3;AADR;AADRv424	PASS	2015_1000Genomes_1240K_haploid_pulldown	2.1.2
NA18547.SG	CHB.SG	F	NA	NA	CHB.SG	NA18547	China	Han, Beijing	NA	39.91667	116.38333	modern	n/a	n/a	n/a	NA	NA	NA	Shotgun	NA	ds	haploid	1193386	NA	PRJNA262923	1KGPhase3;AADR;AADRv424	PASS	2015_1000Genomes_1240K_haploid_pulldown	2.1.2
NA18548.SG	CHB.SG	M	NA	NA	CHB.SG	NA18548	China	Han, Beijing	NA	39.91667	116.38333	modern	n/a	n/a	n/a	NA	NA	NA	Shotgun	NA	ds	haploid	1210147	NA	PRJNA262923	1KGPhase3;AADR;AADRv424	PASS	2015_1000Genomes_1240K_haploid_pulldown	2.1.2
NA18549.SG	CHB.SG	M	NA	NA	CHB.SG	NA18549	China	Han, Beijing	NA	39.91667	116.38333	modern	n/a	n/a	n/a	NA	NA	NA	Shotgun	NA	ds	haploid	1220590	NA	PRJNA262923	1KGPhase3;AADR;AADRv424	PASS	2015_1000Genomes_1240K_haploid_pulldown	2.1.2
NA18550.SG	CHB.SG	F	NA	NA	CHB.SG	NA18550	China	Han, Beijing	NA	39.91667	116.38333	modern	n/a	n/a	n/a	NA	NA	NA	Shotgun	NA	ds	haploid	1189245	NA	PRJNA262923	1KGPhase3;AADR;AADRv424	PASS	2015_1000Genomes_1240K_haploid_pulldown	2.1.2
NA18552.SG	CHB.SG	F	NA	NA	CHB.SG	NA18552	China	Han, Beijing	NA	39.91667	116.38333	modern	n/a	n/a	n/a	NA	NA	NA	Shotgun	NA	ds	haploid	1182344	NA	PRJNA262923	1KGPhase3;AADR;AADRv424	PASS	2015_1000Genomes_1240K_haploid_pulldown	2.1.2
NA18553.SG	CHB.SG	F	NA	NA	CHB.SG	NA18553	China	Han, Beijing	NA	39.91667	116.38333	modern	n/a	n/a	n/a	NA	NA	NA	Shotgun	NA	ds	haploid	1184861	NA	PRJNA262923	1KGPhase3;AADR;AADRv424	PASS	2015_1000Genomes_1240K_haploid_pulldown	2.1.2
NA18555.SG	CHB.SG	F	NA	NA	CHB.SG	NA18555	China	Han, Beijing	NA	39.91667	116.38333	modern	n/a	n/a	n/a	NA	NA	NA	Shotgun	NA	ds	haploid	1186130	NA	PRJNA262923	1KGPhase3;AADR;AADRv424	PASS	2015_1000Genomes_1240K_haploid_pulldown	2.1.2
NA18557.SG	CHB.SG	M	NA	NA	CHB.SG	NA18557	China	Han, Beijing	NA	39.91667	116.38333	modern	n/a	n/a	n/a	NA	NA	NA	Shotgun	NA	ds	haploid	1222267	NA	PRJNA262923	1KGPhase3;AADR;AADRv424	PASS	2015_1000Genomes_1240K_haploid_pulldown	2.1.2
NA18558.SG	CHB.SG	M	NA	NA	CHB.SG	NA18558	China	Han, Beijing	NA	39.91667	116.38333	modern	n/a	n/a	n/a	NA	NA	NA	Shotgun	NA	ds	haploid	1224428	NA	PRJNA262923	1KGPhase3;AADR;AADRv424	PASS	2015_1000Genomes_1240K_haploid_pulldown	2.1.2
NA18559.SG	CHB.SG	M	NA	NA	CHB.SG	NA18559	China	Han, Beijing	NA	39.91667	116.38333	modern	n/a	n/a	n/a	NA	NA	NA	Shotgun	NA	ds	haploid	1214965	NA	PRJNA262923	1KGPhase3;AADR;AADRv424	PASS	2015_1000Genomes_1240K_haploid_pulldown	2.1.2
NA18560.SG	CHB.SG	F	NA	NA	CHB.SG	NA18560	China	Han, Beijing	NA	39.91667	116.38333	modern	n/a	n/a	n/a	NA	NA	NA	Shotgun	NA	ds	haploid	1171208	NA	PRJNA262923	1KGPhase3;AADR;AADRv424	PASS	2015_1000Genomes_1240K_haploid_pulldown	2.1.2
NA18561.SG	CHB.SG	M	NA	NA	CHB.SG	NA18561	China	Han, Beijing	NA	39.91667	116.38333	modern	n/a	n/a	n/a	NA	NA	NA	Shotgun	NA	ds	haploid	1211376	NA	PRJNA262923	1KGPhase3;AADR;AADRv424	PASS	2015_1000Genomes_1240K_haploid_pulldown	2.1.2
NA18562.SG	CHB.SG	M	NA	NA	CHB.SG	NA18562	China	Han, Beijing	NA	39.91667	116.38333	modern	n/a	n/a	n/a	NA	NA	NA	Shotgun	NA	ds	haploid	1204330	NA	PRJNA262923	1KGPhase3;AADR;AADRv424	PASS	2015_1000Genomes_1240K_haploid_pulldown	2.1.2
NA18563.SG	CHB.SG	M	NA	NA	CHB.SG	NA18563	China	Han, Beijing	NA	39.91667	116.38333	modern	n/a	n/a	n/a	NA	NA	NA	Shotgun	NA	ds	haploid	1219845	NA	PRJNA262923	1KGPhase3;AADR;AADRv424	PASS	2015_1000Genomes_1240K_haploid_pulldown	2.1.2
NA18564.SG	CHB.SG	F	NA	NA	CHB.SG	NA18564	China	Han, Beijing	NA	39.91667	116.38333	modern	n/a	n/a	n/a	NA	NA	NA	Shotgun	NA	ds	haploid	1197771	NA	PRJNA262923	1KGPhase3;AADR;AADRv424	PASS	2015_1000Genomes_1240K_haploid_pulldown	2.1.2
NA18565.SG	CHB.SG	F	NA	NA	CHB.SG	NA18565	China	Han, Beijing	NA	39.91667	116.38333	modern	n/a	n/a	n/a	NA	NA	NA	Shotgun	NA	ds	haploid	1168598	NA	PRJNA262923	1KGPhase3;AADR;AADRv424	PASS	2015_1000Genomes_1240K_haploid_pulldown	2.1.2
NA18566.SG	CHB.SG	F	NA	NA	CHB.SG	NA18566	China	Han, Beijing	NA	39.91667	116.38333	modern	n/a	n/a	n/a	NA	NA	NA	Shotgun	NA	ds	haploid	1188579	NA	PRJNA262923	1KGPhase3;AADR;AADRv424	PASS	2015_1000Genomes_1240K_haploid_pulldown	2.1.2
NA18567.SG	CHB.SG	F	NA	NA	CHB.SG	NA18567	China	Han, Beijing	NA	39.91667	116.38333	modern	n/a	n/a	n/a	NA	NA	NA	Shotgun	NA	ds	haploid	1177512	NA	PRJNA262923	1KGPhase3;AADR;AADRv424	PASS	2015_1000Genomes_1240K_haploid_pulldown	2.1.2
NA18570.SG	CHB.SG	F	NA	NA	CHB.SG	NA18570	China	Han, Beijing	NA	39.91667	116.38333	modern	n/a	n/a	n/a	NA	NA	NA	Shotgun	NA	ds	haploid	1194775	NA	PRJNA262923	1KGPhase3;AADR;AADRv424	PASS	2015_1000Genomes_1240K_haploid_pulldown	2.1.2
NA18571.SG	CHB.SG	F	NA	NA	CHB.SG	NA18571	China	Han, Beijing	NA	39.91667	116.38333	modern	n/a	n/a	n/a	NA	NA	NA	Shotgun	NA	ds	haploid	1183533	NA	PRJNA262923	1KGPhase3;AADR;AADRv424	PASS	2015_1000Genomes_1240K_haploid_pulldown	2.1.2
NA18572.SG	CHB.SG	M	NA	NA	CHB.SG	NA18572	China	Han, Beijing	NA	39.91667	116.38333	modern	n/a	n/a	n/a	NA	NA	NA	Shotgun	NA	ds	haploid	1103603	NA	PRJNA262923	1KGPhase3;AADR;AADRv424	PASS	2015_1000Genomes_1240K_haploid_pulldown	2.1.2
NA18573.SG	CHB.SG	F	NA	NA	CHB.SG	NA18573	China	Han, Beijing	NA	39.91667	116.38333	modern	n/a	n/a	n/a	NA	NA	NA	Shotgun	NA	ds	haploid	1193323	NA	PRJNA262923	1KGPhase3;AADR;AADRv424	PASS	2015_1000Genomes_1240K_haploid_pulldown	2.1.2
NA18574.SG	CHB.SG	F	NA	NA	CHB.SG	NA18574	China	Han, Beijing	NA	39.91667	116.38333	modern	n/a	n/a	n/a	NA	NA	NA	Shotgun	NA	ds	haploid	1142468	NA	PRJNA262923	1KGPhase3;AADR;AADRv424	PASS	2015_1000Genomes_1240K_haploid_pulldown	2.1.2
NA18577.SG	CHB.SG	F	NA	NA	CHB.SG	NA18577	China	Han, Beijing	NA	39.91667	116.38333	modern	n/a	n/a	n/a	NA	NA	NA	Shotgun	NA	ds	haploid	1197621	NA	PRJNA262923	1KGPhase3;AADR;AADRv424	PASS	2015_1000Genomes_1240K_haploid_pulldown	2.1.2
NA18579.SG	CHB.SG	F	NA	NA	CHB.SG	NA18579	China	Han, Beijing	NA	39.91667	116.38333	modern	n/a	n/a	n/a	NA	NA	NA	Shotgun	NA	ds	haploid	1197010	NA	PRJNA262923	1KGPhase3;AADR;AADRv424	PASS	2015_1000Genomes_1240K_haploid_pulldown	2.1.2
NA18582.SG	CHB.SG	F	NA	NA	CHB.SG	NA18582	China	Han, Beijing	NA	39.91667	116.38333	modern	n/a	n/a	n/a	NA	NA	NA	Shotgun	NA	ds	haploid	1195413	NA	PRJNA262923	1KGPhase3;AADR;AADRv424	PASS	2015_1000Genomes_1240K_haploid_pulldown	2.1.2
NA18591.SG	CHB.SG	F	NA	NA	CHB.SG	NA18591	China	Han, Beijing	NA	39.91667	116.38333	modern	n/a	n/a	n/a	NA	NA	NA	Shotgun	NA	ds	haploid	1180254	NA	PRJNA262923	1KGPhase3;AADR;AADRv424	PASS	2015_1000Genomes_1240K_haploid_pulldown	2.1.2
NA18592.SG	CHB.SG	F	NA	NA	CHB.SG	NA18592	China	Han, Beijing	NA	39.91667	116.38333	modern	n/a	n/a	n/a	NA	NA	NA	Shotgun	NA	ds	haploid	1193304	NA	PRJNA262923	1KGPhase3;AADR;AADRv424	PASS	2015_1000Genomes_1240K_haploid_pulldown	2.1.2
NA18593.SG	CHB.SG	F	NA	NA	CHB.SG	NA18593	China	Han, Beijing	NA	39.91667	116.38333	modern	n/a	n/a	n/a	NA	NA	NA	Shotgun	NA	ds	haploid	1193239	NA	PRJNA262923	1KGPhase3;AADR;AADRv424	PASS	2015_1000Genomes_1240K_haploid_pulldown	2.1.2
NA18595.SG	CHB.SG	F	NA	NA	CHB.SG	NA18595	China	Han, Beijing	NA	39.91667	116.38333	modern	n/a	n/a	n/a	NA	NA	NA	Shotgun	NA	ds	haploid	1196203	NA	PRJNA262923	1KGPhase3;AADR;AADRv424	PASS	2015_1000Genomes_1240K_haploid_pulldown	2.1.2
NA18596.SG	CHB.SG	F	NA	NA	CHB.SG	NA18596	China	Han, Beijing	NA	39.91667	116.38333	modern	n/a	n/a	n/a	NA	NA	NA	Shotgun	NA	ds	haploid	1194593	NA	PRJNA262923	1KGPhase3;AADR;AADRv424	PASS	2015_1000Genomes_1240K_haploid_pulldown	2.1.2
NA18597.SG	CHB.SG	F	NA	NA	CHB.SG	NA18597	China	Han, Beijing	NA	39.91667	116.38333	modern	n/a	n/a	n/a	NA	NA	NA	Shotgun	NA	ds	haploid	1196590	NA	PRJNA262923	1KGPhase3;AADR;AADRv424	PASS	2015_1000Genomes_1240K_haploid_pulldown	2.1.2
NA18599.SG	CHB.SG	F	NA	NA	CHB.SG	NA18599	China	Han, Beijing	NA	39.91667	116.38333	modern	n/a	n/a	n/a	NA	NA	NA	Shotgun	NA	ds	haploid	1197033	NA	PRJNA262923	1KGPhase3;AADR;AADRv424	PASS	2015_1000Genomes_1240K_haploid_pulldown	2.1.2
NA18602.SG	CHB.SG	F	NA	NA	CHB.SG	NA18602	China	Han, Beijing	NA	39.91667	116.38333	modern	n/a	n/a	n/a	NA	NA	NA	Shotgun	NA	ds	haploid	1053964	NA	PRJNA262923	1KGPhase3;AADR;AADRv424	PASS	2015_1000Genomes_1240K_haploid_pulldown	2.1.2
NA18603.SG	CHB.SG	M	NA	NA	CHB.SG	NA18603	China	Han, Beijing	NA	39.91667	116.38333	modern	n/a	n/a	n/a	NA	NA	NA	Shotgun	NA	ds	haploid	1228621	NA	PRJNA262923	1KGPhase3;AADR;AADRv424	PASS	2015_1000Genomes_1240K_haploid_pulldown	2.1.2
NA18605.SG	CHB.SG	M	NA	NA	CHB.SG	NA18605	China	Han, Beijing	NA	39.91667	116.38333	modern	n/a	n/a	n/a	NA	NA	NA	Shotgun	NA	ds	haploid	1226490	NA	PRJNA262923	1KGPhase3;AADR;AADRv424	PASS	2015_1000Genomes_1240K_haploid_pulldown	2.1.2
NA18606.SG	CHB.SG	M	NA	NA	CHB.SG	NA18606	China	Han, Beijing	NA	39.91667	116.38333	modern	n/a	n/a	n/a	NA	NA	NA	Shotgun	NA	ds	haploid	1224099	NA	PRJNA262923	1KGPhase3;AADR;AADRv424	PASS	2015_1000Genomes_1240K_haploid_pulldown	2.1.2
NA18608.SG	CHB.SG	M	NA	NA	CHB.SG	NA18608	China	Han, Beijing	NA	39.91667	116.38333	modern	n/a	n/a	n/a	NA	NA	NA	Shotgun	NA	ds	haploid	1226664	NA	PRJNA262923	1KGPhase3;AADR;AADRv424	PASS	2015_1000Genomes_1240K_haploid_pulldown	2.1.2
NA18609.SG	CHB.SG	M	NA	NA	CHB.SG	NA18609	China	Han, Beijing	NA	39.91667	116.38333	modern	n/a	n/a	n/a	NA	NA	NA	Shotgun	NA	ds	haploid	1051448	NA	PRJNA262923	1KGPhase3;AADR;AADRv424	PASS	2015_1000Genomes_1240K_haploid_pulldown	2.1.2
NA18610.SG	CHB.SG	F	NA	NA	CHB.SG	NA18610	China	Han, Beijing	NA	39.91667	116.38333	modern	n/a	n/a	n/a	NA	NA	NA	Shotgun	NA	ds	haploid	1186325	NA	PRJNA262923	1KGPhase3;AADR;AADRv424	PASS	2015_1000Genomes_1240K_haploid_pulldown	2.1.2
NA18611.SG	CHB.SG	M	NA	NA	CHB.SG	NA18611	China	Han, Beijing	NA	39.91667	116.38333	modern	n/a	n/a	n/a	NA	NA	NA	Shotgun	NA	ds	haploid	1130009	NA	PRJNA262923	1KGPhase3;AADR;AADRv424	PASS	2015_1000Genomes_1240K_haploid_pulldown	2.1.2
NA18612.SG	CHB.SG	M	NA	NA	CHB.SG	NA18612	China	Han, Beijing	NA	39.91667	116.38333	modern	n/a	n/a	n/a	NA	NA	NA	Shotgun	NA	ds	haploid	1223439	NA	PRJNA262923	1KGPhase3;AADR;AADRv424	PASS	2015_1000Genomes_1240K_haploid_pulldown	2.1.2
NA18613.SG	CHB.SG	M	NA	NA	CHB.SG	NA18613	China	Han, Beijing	NA	39.91667	116.38333	modern	n/a	n/a	n/a	NA	NA	NA	Shotgun	NA	ds	haploid	1040161	NA	PRJNA262923	1KGPhase3;AADR;AADRv424	PASS	2015_1000Genomes_1240K_haploid_pulldown	2.1.2
NA18614.SG	CHB.SG	F	NA	NA	CHB.SG	NA18614	China	Han, Beijing	NA	39.91667	116.38333	modern	n/a	n/a	n/a	NA	NA	NA	Shotgun	NA	ds	haploid	1197702	NA	PRJNA262923	1KGPhase3;AADR;AADRv424	PASS	2015_1000Genomes_1240K_haploid_pulldown	2.1.2
NA18615.SG	CHB.SG	F	NA	NA	CHB.SG	NA18615	China	Han, Beijing	NA	39.91667	116.38333	modern	n/a	n/a	n/a	NA	NA	NA	Shotgun	NA	ds	haploid	1120712	NA	PRJNA262923	1KGPhase3;AADR;AADRv424	PASS	2015_1000Genomes_1240K_haploid_pulldown	2.1.2
NA18616.SG	CHB.SG	F	NA	NA	CHB.SG	NA18616	China	Han, Beijing	NA	39.91667	116.38333	modern	n/a	n/a	n/a	NA	NA	NA	Shotgun	NA	ds	haploid	1162311	NA	PRJNA262923	1KGPhase3;AADR;AADRv424	PASS	2015_1000Genomes_1240K_haploid_pulldown	2.1.2
NA18617.SG	CHB.SG	F	NA	NA	CHB.SG	NA18617	China	Han, Beijing	NA	39.91667	116.38333	modern	n/a	n/a	n/a	NA	NA	NA	Shotgun	NA	ds	haploid	1181241	NA	PRJNA262923	1KGPhase3;AADR;AADRv424	PASS	2015_1000Genomes_1240K_haploid_pulldown	2.1.2
NA18618.SG	CHB.SG	F	NA	NA	CHB.SG	NA18618	China	Han, Beijing	NA	39.91667	116.38333	modern	n/a	n/a	n/a	NA	NA	NA	Shotgun	NA	ds	haploid	1026315	NA	PRJNA262923	1KGPhase3;AADR;AADRv424	PASS	2015_1000Genomes_1240K_haploid_pulldown	2.1.2
NA18619.SG	CHB.SG	F	NA	NA	CHB.SG	NA18619	China	Han, Beijing	NA	39.91667	116.38333	modern	n/a	n/a	n/a	NA	NA	NA	Shotgun	NA	ds	haploid	1074120	NA	PRJNA262923	1KGPhase3;AADR;AADRv424	PASS	2015_1000Genomes_1240K_haploid_pulldown	2.1.2
NA18620.SG	CHB.SG	M	NA	NA	CHB.SG	NA18620	China	Han, Beijing	NA	39.91667	116.38333	modern	n/a	n/a	n/a	NA	NA	NA	Shotgun	NA	ds	haploid	1207480	NA	PRJNA262923	1KGPhase3;AADR;AADRv424	PASS	2015_1000Genomes_1240K_haploid_pulldown	2.1.2
NA18621.SG	CHB.SG	M	NA	NA	CHB.SG	NA18621	China	Han, Beijing	NA	39.91667	116.38333	modern	n/a	n/a	n/a	NA	NA	NA	Shotgun	NA	ds	haploid	1223259	NA	PRJNA262923	1KGPhase3;AADR;AADRv424	PASS	2015_1000Genomes_1240K_haploid_pulldown	2.1.2
NA18622.SG	CHB.SG	M	NA	NA	CHB.SG	NA18622	China	Han, Beijing	NA	39.91667	116.38333	modern	n/a	n/a	n/a	NA	NA	NA	Shotgun	NA	ds	haploid	1228910	NA	PRJNA262923	1KGPhase3;AADR;AADRv424	PASS	2015_1000Genomes_1240K_haploid_pulldown	2.1.2
NA18623.SG	CHB.SG	M	NA	NA	CHB.SG	NA18623	China	Han, Beijing	NA	39.91667	116.38333	modern	n/a	n/a	n/a	NA	NA	NA	Shotgun	NA	ds	haploid	1230263	NA	PRJNA262923	1KGPhase3;AADR;AADRv424	PASS	2015_1000Genomes_1240K_haploid_pulldown	2.1.2
NA18624.SG	CHB.SG	M	NA	NA	CHB.SG	NA18624	China	Han, Beijing	NA	39.91667	116.38333	modern	n/a	n/a	n/a	NA	NA	NA	Shotgun	NA	ds	haploid	1226986	NA	PRJNA262923	1KGPhase3;AADR;AADRv424	PASS	2015_1000Genomes_1240K_haploid_pulldown	2.1.2
NA18625.SG	CHB.SG	F	NA	NA	CHB.SG	NA18625	China	Han, Beijing	NA	39.91667	116.38333	modern	n/a	n/a	n/a	NA	NA	NA	Shotgun	NA	ds	haploid	1185675	NA	PRJNA262923	1KGPhase3;AADR;AADRv424	PASS	2015_1000Genomes_1240K_haploid_pulldown	2.1.2
NA18626.SG	CHB.SG	F	NA	NA	CHB.SG	NA18626	China	Han, Beijing	NA	39.91667	116.38333	modern	n/a	n/a	n/a	NA	NA	NA	Shotgun	NA	ds	haploid	1198803	NA	PRJNA262923	1KGPhase3;AADR;AADRv424	PASS	2015_1000Genomes_1240K_haploid_pulldown	2.1.2
NA18627.SG	CHB.SG	F	NA	NA	CHB.SG	NA18627	China	Han, Beijing	NA	39.91667	116.38333	modern	n/a	n/a	n/a	NA	NA	NA	Shotgun	NA	ds	haploid	1197448	NA	PRJNA262923	1KGPhase3;AADR;AADRv424	PASS	2015_1000Genomes_1240K_haploid_pulldown	2.1.2
NA18628.SG	CHB.SG	F	NA	NA	CHB.SG	NA18628	China	Han, Beijing	NA	39.91667	116.38333	modern	n/a	n/a	n/a	NA	NA	NA	Shotgun	NA	ds	haploid	1162267	NA	PRJNA262923	1KGPhase3;AADR;AADRv424	PASS	2015_1000Genomes_1240K_haploid_pulldown	2.1.2
NA18629.SG	CHB.SG	M	NA	NA	CHB.SG	NA18629	China	Han, Beijing	NA	39.91667	116.38333	modern	n/a	n/a	n/a	NA	NA	NA	Shotgun	NA	ds	haploid	1202205	NA	PRJNA262923	1KGPhase3;AADR;AADRv424	PASS	2015_1000Genomes_1240K_haploid_pulldown	2.1.2
NA18630.SG	CHB.SG	F	NA	NA	CHB.SG	NA18630	China	Han, Beijing	NA	39.91667	116.38333	modern	n/a	n/a	n/a	NA	NA	NA	Shotgun	NA	ds	haploid	1002272	NA	PRJNA262923	1KGPhase3;AADR;AADRv424	PASS	2015_1000Genomes_1240K_haploid_pulldown	2.1.2
NA18631.SG	CHB.SG	F	NA	NA	CHB.SG	NA18631	China	Han, Beijing	NA	39.91667	116.38333	modern	n/a	n/a	n/a	NA	NA	NA	Shotgun	NA	ds	haploid	1082755	NA	PRJNA262923	1KGPhase3;AADR;AADRv424	PASS	2015_1000Genomes_1240K_haploid_pulldown	2.1.2
NA18632.SG	CHB.SG	M	NA	NA	CHB.SG	NA18632	China	Han, Beijing	NA	39.91667	116.38333	modern	n/a	n/a	n/a	NA	NA	NA	Shotgun	NA	ds	haploid	1226855	NA	PRJNA262923	1KGPhase3;AADR;AADRv424	PASS	2015_1000Genomes_1240K_haploid_pulldown	2.1.2
NA18633.SG	CHB.SG	M	NA	NA	CHB.SG	NA18633	China	Han, Beijing	NA	39.91667	116.38333	modern	n/a	n/a	n/a	NA	NA	NA	Shotgun	NA	ds	haploid	1227358	NA	PRJNA262923	1KGPhase3;AADR;AADRv424	PASS	2015_1000Genomes_1240K_haploid_pulldown	2.1.2
NA18634.SG	CHB.SG	F	NA	NA	CHB.SG	NA18634	China	Han, Beijing	NA	39.91667	116.38333	modern	n/a	n/a	n/a	NA	NA	NA	Shotgun	NA	ds	haploid	1146001	NA	PRJNA262923	1KGPhase3;AADR;AADRv424	PASS	2015_1000Genomes_1240K_haploid_pulldown	2.1.2
NA18635.SG	CHB.SG	M	NA	NA	CHB.SG	NA18635	China	Han, Beijing	NA	39.91667	116.38333	modern	n/a	n/a	n/a	NA	NA	NA	Shotgun	NA	ds	haploid	1215972	NA	PRJNA262923	1KGPhase3;AADR;AADRv424	PASS	2015_1000Genomes_1240K_haploid_pulldown	2.1.2
NA18636.SG	CHB.SG	M	NA	NA	CHB.SG	NA18636	China	Han, Beijing	NA	39.91667	116.38333	modern	n/a	n/a	n/a	NA	NA	NA	Shotgun	NA	ds	haploid	1228065	NA	PRJNA262923	1KGPhase3;AADR;AADRv424	PASS	2015_1000Genomes_1240K_haploid_pulldown	2.1.2
NA18637.SG	CHB.SG	M	NA	NA	CHB.SG	NA18637	China	Han, Beijing	NA	39.91667	116.38333	modern	n/a	n/a	n/a	NA	NA	NA	Shotgun	NA	ds	haploid	1226838	NA	PRJNA262923	1KGPhase3;AADR;AADRv424	PASS	2015_1000Genomes_1240K_haploid_pulldown	2.1.2
NA18638.SG	CHB.SG	M	NA	NA	CHB.SG	NA18638	China	Han, Beijing	NA	39.91667	116.38333	modern	n/a	n/a	n/a	NA	NA	NA	Shotgun	NA	ds	haploid	1224332	NA	PRJNA262923	1KGPhase3;AADR;AADRv424	PASS	2015_1000Genomes_1240K_haploid_pulldown	2.1.2
NA18639.SG	CHB.SG	M	NA	NA	CHB.SG	NA18639	China	Han, Beijing	NA	39.91667	116.38333	modern	n/a	n/a	n/a	NA	NA	NA	Shotgun	NA	ds	haploid	1175180	NA	PRJNA262923	1KGPhase3;AADR;AADRv424	PASS	2015_1000Genomes_1240K_haploid_pulldown	2.1.2
NA18640.SG	CHB.SG	F	NA	NA	CHB.SG	NA18640	China	Han, Beijing	NA	39.91667	116.38333	modern	n/a	n/a	n/a	NA	NA	NA	Shotgun	NA	ds	haploid	1192819	NA	PRJNA262923	1KGPhase3;AADR;AADRv424	PASS	2015_1000Genomes_1240K_haploid_pulldown	2.1.2
NA18641.SG	CHB.SG	F	NA	NA	CHB.SG	NA18641	China	Han, Beijing	NA	39.91667	116.38333	modern	n/a	n/a	n/a	NA	NA	NA	Shotgun	NA	ds	haploid	1196565	NA	PRJNA262923	1KGPhase3;AADR;AADRv424	PASS	2015_1000Genomes_1240K_haploid_pulldown	2.1.2
NA18642.SG	CHB.SG	F	NA	NA	CHB.SG	NA18642	China	Han, Beijing	NA	39.91667	116.38333	modern	n/a	n/a	n/a	NA	NA	NA	Shotgun	NA	ds	haploid	1148477	NA	PRJNA262923	1KGPhase3;AADR;AADRv424	PASS	2015_1000Genomes_1240K_haploid_pulldown	2.1.2
NA18643.SG	CHB.SG	M	NA	NA	CHB.SG	NA18643	China	Han, Beijing	NA	39.91667	116.38333	modern	n/a	n/a	n/a	NA	NA	NA	Shotgun	NA	ds	haploid	1197778	NA	PRJNA262923	1KGPhase3;AADR;AADRv424	PASS	2015_1000Genomes_1240K_haploid_pulldown	2.1.2
NA18644.SG	CHB.SG	F	NA	NA	CHB.SG	NA18644	China	Han, Beijing	NA	39.91667	116.38333	modern	n/a	n/a	n/a	NA	NA	NA	Shotgun	NA	ds	haploid	1161447	NA	PRJNA262923	1KGPhase3;AADR;AADRv424	PASS	2015_1000Genomes_1240K_haploid_pulldown	2.1.2
NA18645.SG	CHB.SG	M	NA	NA	CHB.SG	NA18645	China	Han, Beijing	NA	39.91667	116.38333	modern	n/a	n/a	n/a	NA	NA	NA	Shotgun	NA	ds	haploid	1210366	NA	PRJNA262923	1KGPhase3;AADR;AADRv424	PASS	2015_1000Genomes_1240K_haploid_pulldown	2.1.2
NA18646.SG	CHB.SG	F	NA	NA	CHB.SG	NA18646	China	Han, Beijing	NA	39.91667	116.38333	modern	n/a	n/a	n/a	NA	NA	NA	Shotgun	NA	ds	haploid	1182694	NA	PRJNA262923	1KGPhase3;AADR;AADRv424	PASS	2015_1000Genomes_1240K_haploid_pulldown	2.1.2
NA18647.SG	CHB.SG	M	NA	NA	CHB.SG	NA18647	China	Han, Beijing	NA	39.91667	116.38333	modern	n/a	n/a	n/a	NA	NA	NA	Shotgun	NA	ds	haploid	1224892	NA	PRJNA262923	1KGPhase3;AADR;AADRv424	PASS	2015_1000Genomes_1240K_haploid_pulldown	2.1.2
NA18648.SG	CHB.SG	M	NA	NA	CHB.SG	NA18648	China	Han, Beijing	NA	39.91667	116.38333	modern	n/a	n/a	n/a	NA	NA	NA	Shotgun	NA	ds	haploid	1177539	NA	PRJNA262923	1KGPhase3;AADR;AADRv424	PASS	2015_1000Genomes_1240K_haploid_pulldown	2.1.2
NA18740.SG	CHB.SG	M	NA	NA	CHB.SG	NA18740	China	Han, Beijing	NA	39.91667	116.38333	modern	n/a	n/a	n/a	NA	NA	NA	Shotgun	NA	ds	haploid	1224952	NA	PRJNA262923	1KGPhase3;AADR;AADRv424	PASS	2015_1000Genomes_1240K_haploid_pulldown	2.1.2
NA18745.SG	CHB.SG	M	NA	NA	CHB.SG	NA18745	China	Han, Beijing	NA	39.91667	116.38333	modern	n/a	n/a	n/a	NA	NA	NA	Shotgun	NA	ds	haploid	1188739	NA	PRJNA262923	1KGPhase3;AADR;AADRv424	PASS	2015_1000Genomes_1240K_haploid_pulldown	2.1.2
NA18747.SG	CHB.SG	M	NA	NA	CHB.SG	NA18747	China	Han, Beijing	NA	39.91667	116.38333	modern	n/a	n/a	n/a	NA	NA	NA	Shotgun	NA	ds	haploid	1216285	NA	PRJNA262923	1KGPhase3;AADR;AADRv424	PASS	2015_1000Genomes_1240K_haploid_pulldown	2.1.2
NA18748.SG	CHB.SG	M	NA	NA	CHB.SG	NA18748	China	Han, Beijing	NA	39.91667	116.38333	modern	n/a	n/a	n/a	NA	NA	NA	Shotgun	NA	ds	haploid	1209783	NA	PRJNA262923	1KGPhase3;AADR;AADRv424	PASS	2015_1000Genomes_1240K_haploid_pulldown	2.1.2
NA18749.SG	CHB.SG	M	NA	NA	CHB.SG	NA18749	China	Han, Beijing	NA	39.91667	116.38333	modern	n/a	n/a	n/a	NA	NA	NA	Shotgun	NA	ds	haploid	1223855	NA	PRJNA262923	1KGPhase3;AADR;AADRv424	PASS	2015_1000Genomes_1240K_haploid_pulldown	2.1.2
NA18757.SG	CHB.SG	M	NA	NA	CHB.SG	NA18757	China	Han, Beijing	NA	39.91667	116.38333	modern	n/a	n/a	n/a	NA	NA	NA	Shotgun	NA	ds	haploid	1204257	NA	PRJNA262923	1KGPhase3;AADR;AADRv424	PASS	2015_1000Genomes_1240K_haploid_pulldown	2.1.2
ch113	Chechen	M	Chechen	NA	Chechen	ch113	Russia	Grozny_in_Chechen_Republic	NA	43.33333	45.65	modern	n/a	n/a	n/a	NA	NA	NA	n/a	NA	ds	diploid	596637	NA	PRJEB6272	LazaridisNature2014;AADR;AADRv424	PASS (genotyping)	2014_LazaridisNature	4.0.2
ch126	Chechen	M	Chechen	NA	Chechen	ch126	Russia	Grozny_in_Chechen_Republic	NA	43.33333	45.65	modern	n/a	n/a	n/a	NA	NA	NA	n/a	NA	ds	diploid	596269	NA	PRJEB6272	LazaridisNature2014;AADR;AADRv424	PASS (genotyping)	2014_LazaridisNature	4.0.2
ch16	Chechen	M	Chechen	NA	Chechen	ch16	Russia	Grozny_in_Chechen_Republic	NA	43.33333	45.65	modern	n/a	n/a	n/a	NA	NA	NA	n/a	NA	ds	diploid	596958	NA	PRJEB6272	LazaridisNature2014;AADR;AADRv424	PASS (genotyping)	2014_LazaridisNature	4.0.2
ch174	Chechen	M	Chechen	NA	Chechen	ch174	Russia	Grozny_in_Chechen_Republic	NA	43.33333	45.65	modern	n/a	n/a	n/a	NA	NA	NA	n/a	NA	ds	diploid	596062	NA	PRJEB6272	LazaridisNature2014;AADR;AADRv424	PASS (genotyping)	2014_LazaridisNature	4.0.2
ch179	Chechen	M	Chechen	NA	Chechen	ch179	Russia	Grozny_in_Chechen_Republic	NA	43.33333	45.65	modern	n/a	n/a	n/a	NA	NA	NA	n/a	NA	ds	diploid	594632	NA	PRJEB6272	LazaridisNature2014;AADR;AADRv424	PASS (genotyping)	2014_LazaridisNature	4.0.2
ch193	Chechen	M	Chechen	NA	Chechen	ch193	Russia	Grozny_in_Chechen_Republic	NA	43.33333	45.65	modern	n/a	n/a	n/a	NA	NA	NA	n/a	NA	ds	diploid	597081	NA	PRJEB6272	LazaridisNature2014;AADR;AADRv424	PASS (genotyping)	2014_LazaridisNature	4.0.2
ch21	Chechen	M	Chechen	NA	Chechen	ch21	Russia	Grozny_in_Chechen_Republic	NA	43.33333	45.65	modern	n/a	n/a	n/a	NA	NA	NA	n/a	NA	ds	diploid	594683	NA	PRJEB6272	LazaridisNature2014;AADR;AADRv424	PASS (genotyping)	2014_LazaridisNature	4.0.2
ch3	Chechen	M	Chechen	NA	Chechen	ch3	Russia	Grozny_in_Chechen_Republic	NA	43.33333	45.65	modern	n/a	n/a	n/a	NA	NA	NA	n/a	NA	ds	diploid	593861	NA	PRJEB6272	LazaridisNature2014;AADR;AADRv424	PASS (genotyping)	2014_LazaridisNature	4.0.2
ch31	Chechen	M	Chechen	NA	Chechen	ch31	Russia	Grozny_in_Chechen_Republic	NA	43.33333	45.65	modern	n/a	n/a	n/a	NA	NA	NA	n/a	NA	ds	diploid	596955	NA	PRJEB6272	LazaridisNature2014;AADR;AADRv424	PASS (genotyping)	2014_LazaridisNature	4.0.2
S_Chechen-1.DG	Chechen.DG	M	NA	NA	Chechen.DG	ch113	Russia	Grozny, Chechen Republic	NA	43.33333	45.65	modern	n/a	n/a	n/a	NA	NA	NA	Shotgun	NA	ds	diploid	1165797	43.16	PRJEB9586	MallickNature2016;AADR;AADRv424	PASS (SGDP, Fully Public)	2016_Mallick_SGDP1240K_diploid_pulldown	2.1.2
CHIA_022	Chilote	F	NA	NA	Chilote	CHIA_022	Chile	NA	NA	-42.5	-73.9	modern	n/a	n/a	n/a	NA	NA	NA	OtherCapture	NA	ds	diploid	597104	NA	n/a	LazaridisNature2014	Basic Signed Letter	NA	NA
DETIF_022	Chilote	F	NA	NA	Chilote	DETIF_022	Chile	NA	NA	-42.5	-73.9	modern	n/a	n/a	n/a	NA	NA	NA	OtherCapture	NA	ds	diploid	593650	NA	n/a	LazaridisNature2014	Basic Signed Letter	NA	NA
DETIF_026	Chilote	F	NA	NA	Chilote	DETIF_026	Chile	NA	NA	-42.5	-73.9	modern	n/a	n/a	n/a	NA	NA	NA	OtherCapture	NA	ds	diploid	595159	NA	n/a	LazaridisNature2014	Basic Signed Letter	NA	NA
DETIF_027	Chilote	F	NA	NA	Chilote	DETIF_027	Chile	NA	NA	-42.5	-73.9	modern	n/a	n/a	n/a	NA	NA	NA	OtherCapture	NA	ds	diploid	596109	NA	n/a	LazaridisNature2014	Basic Signed Letter	NA	NA
HGDP01317	China_Lahu	M	China_Lahu	NA	China_Lahu	HGDP01317	China	NA	NA	22	100	modern	n/a	n/a	n/a	NA	NA	NA	n/a	NA	ds	diploid	596918	NA	n/a	PattersonGenetics2012;AADR;AADRv424	PASS (genotyping)	2012_PattersonGenetics	2.1.3
HGDP01318	China_Lahu	M	China_Lahu	NA	China_Lahu	HGDP01318	China	NA	NA	22	100	modern	n/a	n/a	n/a	NA	NA	NA	n/a	NA	ds	diploid	596679	NA	n/a	PattersonGenetics2012;AADR;AADRv424	PASS (genotyping)	2012_PattersonGenetics	2.1.3
HGDP01319	China_Lahu	M	China_Lahu	NA	China_Lahu	HGDP01319	China	NA	NA	22	100	modern	n/a	n/a	n/a	NA	NA	NA	n/a	NA	ds	diploid	596158	NA	n/a	PattersonGenetics2012;AADR;AADRv424	PASS (genotyping)	2012_PattersonGenetics	2.1.3
HGDP01320	China_Lahu	M	China_Lahu	NA	China_Lahu	HGDP01320	China	NA	NA	22	100	modern	n/a	n/a	n/a	NA	NA	NA	n/a	NA	ds	diploid	596932	NA	n/a	PattersonGenetics2012;AADR;AADRv424	PASS (genotyping)	2012_PattersonGenetics	2.1.3
HGDP01321	China_Lahu	M	China_Lahu	NA	China_Lahu	HGDP01321	China	NA	NA	22	100	modern	n/a	n/a	n/a	NA	NA	NA	n/a	NA	ds	diploid	596755	NA	n/a	PattersonGenetics2012;AADR;AADRv424	PASS (genotyping)	2012_PattersonGenetics	2.1.3
HGDP01322	China_Lahu	M	China_Lahu	NA	China_Lahu	HGDP01322	China	NA	NA	22	100	modern	n/a	n/a	n/a	NA	NA	NA	n/a	NA	ds	diploid	595315	NA	n/a	PattersonGenetics2012;AADR;AADRv424	PASS (genotyping)	2012_PattersonGenetics	2.1.3
HGDP01323	China_Lahu	F	China_Lahu	NA	China_Lahu	HGDP01323	China	NA	NA	22	100	modern	n/a	n/a	n/a	NA	NA	NA	n/a	NA	ds	diploid	597063	NA	n/a	PattersonGenetics2012;AADR;AADRv424	PASS (genotyping)	2012_PattersonGenetics	2.1.3
HGDP01326	China_Lahu	M	China_Lahu	NA	China_Lahu	HGDP01326	China	NA	NA	22	100	modern	n/a	n/a	n/a	NA	NA	NA	n/a	NA	ds	diploid	597093	NA	n/a	PattersonGenetics2012;AADR;AADRv424	PASS (genotyping)	2012_PattersonGenetics	2.1.3
S_Lahu-1.DG	China_Lahu.DG	F	NA	NA	China_Lahu.DG	HGDP01323	China	NA	NA	22	100	modern	n/a	n/a	n/a	NA	NA	NA	Shotgun	NA	ds	diploid	1165300	38.44	PRJEB9586	MallickNature2016;AADR;AADRv424	PASS (SGDP, Fully Public)	2016_Mallick_SGDP1240K_diploid_pulldown	2.1.2
S_Lahu-2.DG	China_Lahu.DG	M	NA	NA	China_Lahu.DG	HGDP01320	China	NA	NA	22	100	modern	n/a	n/a	n/a	NA	NA	NA	Shotgun	NA	ds	diploid	1165966	58.14	PRJEB9586	MallickNature2016;AADR;AADRv424	PASS (SGDP, Fully Public)	2016_Mallick_SGDP1240K_diploid_pulldown	2.1.2
HGDP01317.SDG	China_Lahu.SDG	M	NA	NA	China_Lahu.SDG	HGDP01317	China	NA	NA	22	100	modern	n/a	n/a	n/a	NA	NA	NA	n/a	NA	ds	diploid	1137189	NA	PRJEB6463	BergstromScience2020;AADR;AADRv443	PASS	2020_Bergstrom_HGDP	2.1.1
HGDP01318.SDG	China_Lahu.SDG	M	NA	NA	China_Lahu.SDG	HGDP01318	China	NA	NA	22	100	modern	n/a	n/a	n/a	NA	NA	NA	n/a	NA	ds	diploid	1138271	NA	PRJEB6463	BergstromScience2020;AADR;AADRv443	PASS	2020_Bergstrom_HGDP	2.1.1
HGDP01319.SDG	China_Lahu.SDG	M	NA	NA	China_Lahu.SDG	HGDP01319	China	NA	NA	22	100	modern	n/a	n/a	n/a	NA	NA	NA	n/a	NA	ds	diploid	1187498	NA	PRJEB6463	BergstromScience2020;AADR;AADRv443	PASS	2020_Bergstrom_HGDP	2.1.1
HGDP01320.SDG	China_Lahu.SDG	M	NA	NA	China_Lahu.SDG	HGDP01320	China	NA	NA	22	100	modern	n/a	n/a	n/a	NA	NA	NA	n/a	NA	ds	diploid	1141534	NA	PRJEB6463	BergstromScience2020;AADR;AADRv443	PASS	2020_Bergstrom_HGDP	2.1.1
HGDP01321.SDG	China_Lahu.SDG	M	NA	NA	China_Lahu.SDG	HGDP01321	China	NA	NA	22	100	modern	n/a	n/a	n/a	NA	NA	NA	n/a	NA	ds	diploid	1138758	NA	PRJEB6463	BergstromScience2020;AADR;AADRv443	PASS	2020_Bergstrom_HGDP	2.1.1
HGDP01322.SDG	China_Lahu.SDG	M	NA	NA	China_Lahu.SDG	HGDP01322	China	NA	NA	22	100	modern	n/a	n/a	n/a	NA	NA	NA	n/a	NA	ds	diploid	1139005	NA	PRJEB6463	BergstromScience2020;AADR;AADRv443	PASS	2020_Bergstrom_HGDP	2.1.1
HGDP01323.SDG	China_Lahu.SDG	F	NA	NA	China_Lahu.SDG	HGDP01323	China	NA	NA	22	100	modern	n/a	n/a	n/a	NA	NA	NA	n/a	NA	ds	diploid	1141148	NA	PRJEB6463	BergstromScience2020;AADR;AADRv443	PASS	2020_Bergstrom_HGDP	2.1.1
HGDP01326.SDG	China_Lahu.SDG	M	NA	NA	China_Lahu.SDG	HGDP01326	China	NA	NA	22	100	modern	n/a	n/a	n/a	NA	NA	NA	n/a	NA	ds	diploid	1136494	NA	PRJEB6463	BergstromScience2020;AADR;AADRv443	PASS	2020_Bergstrom_HGDP	2.1.1
NAD07	Chipewyan	M	NA	NA	Chipewyan	NAD07	Canada	Uranium City	NA	59.6	-107.3	modern	n/a	n/a	n/a	NA	NA	NA	OtherCapture	NA	ds	diploid	596790	NA	n/a	LazaridisNature2014	Basic Signed Letter	NA	NA
NAD08	Chipewyan	M	NA	NA	Chipewyan	NAD08	Canada	Fond-du-Lac	NA	59.6	-107.3	modern	n/a	n/a	n/a	NA	NA	NA	OtherCapture	NA	ds	diploid	596284	NA	n/a	LazaridisNature2014	Basic Signed Letter	NA	NA
NAD09	Chipewyan	M	NA	NA	Chipewyan	NAD09	Canada	Fond-du-Lac	NA	59.6	-107.3	modern	n/a	n/a	n/a	NA	NA	NA	OtherCapture	NA	ds	diploid	596261	NA	n/a	LazaridisNature2014	Basic Signed Letter	NA	NA
NAD11	Chipewyan	M	NA	NA	Chipewyan	NAD11	Canada	Uranium City	NA	59.6	-107.3	modern	n/a	n/a	n/a	NA	NA	NA	OtherCapture	NA	ds	diploid	596712	NA	n/a	LazaridisNature2014	Basic Signed Letter	NA	NA
NAD14	Chipewyan	M	NA	NA	Chipewyan	NAD14	Canada	Uranium City	NA	59.6	-107.3	modern	n/a	n/a	n/a	NA	NA	NA	OtherCapture	NA	ds	diploid	596801	NA	n/a	LazaridisNature2014	Basic Signed Letter	NA	NA
NAD15	Chipewyan	M	NA	NA	Chipewyan	NAD15	Canada	Fond-du-Lac	NA	59.6	-107.3	modern	n/a	n/a	n/a	NA	NA	NA	OtherCapture	NA	ds	diploid	596606	NA	n/a	LazaridisNature2014	Basic Signed Letter	NA	NA
NAD16	Chipewyan	M	NA	NA	Chipewyan	NAD16	Canada	Uranium City	NA	59.6	-107.3	modern	n/a	n/a	n/a	NA	NA	NA	OtherCapture	NA	ds	diploid	596748	NA	n/a	LazaridisNature2014	Basic Signed Letter	NA	NA
NAD19	Chipewyan	M	NA	NA	Chipewyan	NAD19	Canada	Fond-du-Lac	NA	59.6	-107.3	modern	n/a	n/a	n/a	NA	NA	NA	OtherCapture	NA	ds	diploid	596444	NA	n/a	LazaridisNature2014	Basic Signed Letter	NA	NA
NAD20	Chipewyan	M	NA	NA	Chipewyan	NAD20	Canada	Fort Chipewyan	NA	59.6	-107.3	modern	n/a	n/a	n/a	NA	NA	NA	OtherCapture	NA	ds	diploid	595785	NA	n/a	LazaridisNature2014	Basic Signed Letter	NA	NA
NAD21	Chipewyan	M	NA	NA	Chipewyan	NAD21	Canada	Uranium City	NA	59.6	-107.3	modern	n/a	n/a	n/a	NA	NA	NA	OtherCapture	NA	ds	diploid	584322	NA	n/a	LazaridisNature2014	Basic Signed Letter	NA	NA
NAD22	Chipewyan	M	NA	NA	Chipewyan	NAD22	Canada	Wollaston Lake	NA	59.6	-107.3	modern	n/a	n/a	n/a	NA	NA	NA	OtherCapture	NA	ds	diploid	596226	NA	n/a	LazaridisNature2014	Basic Signed Letter	NA	NA
NAD24	Chipewyan	M	NA	NA	Chipewyan	NAD24	Canada	Uranium City	NA	59.6	-107.3	modern	n/a	n/a	n/a	NA	NA	NA	OtherCapture	NA	ds	diploid	596511	NA	n/a	LazaridisNature2014	Basic Signed Letter	NA	NA
NAD25	Chipewyan	M	NA	NA	Chipewyan	NAD25	Canada	Fond-du-Lac	NA	59.6	-107.3	modern	n/a	n/a	n/a	NA	NA	NA	OtherCapture	NA	ds	diploid	596619	NA	n/a	LazaridisNature2014	Basic Signed Letter	NA	NA
NAD26	Chipewyan	M	NA	NA	Chipewyan	NAD26	Canada	Uranium City	NA	59.6	-107.3	modern	n/a	n/a	n/a	NA	NA	NA	OtherCapture	NA	ds	diploid	595008	NA	n/a	LazaridisNature2014	Basic Signed Letter	NA	NA
NAD27	Chipewyan	M	NA	NA	Chipewyan	NAD27	Canada	Fond-du-Lac	NA	59.6	-107.3	modern	n/a	n/a	n/a	NA	NA	NA	OtherCapture	NA	ds	diploid	595745	NA	n/a	LazaridisNature2014	Basic Signed Letter	NA	NA
NAD28	Chipewyan	M	NA	NA	Chipewyan	NAD28	Canada	Fond-du-Lac	NA	59.6	-107.3	modern	n/a	n/a	n/a	NA	NA	NA	OtherCapture	NA	ds	diploid	595034	NA	n/a	LazaridisNature2014	Basic Signed Letter	NA	NA
NAD29	Chipewyan	M	NA	NA	Chipewyan	NAD29	Canada	Uranium City	NA	59.6	-107.3	modern	n/a	n/a	n/a	NA	NA	NA	OtherCapture	NA	ds	diploid	596266	NA	n/a	LazaridisNature2014	Basic Signed Letter	NA	NA
NAD33	Chipewyan	M	NA	NA	Chipewyan	NAD33	Canada	Fond-du-Lac	NA	59.6	-107.3	modern	n/a	n/a	n/a	NA	NA	NA	OtherCapture	NA	ds	diploid	596950	NA	n/a	LazaridisNature2014	Basic Signed Letter	NA	NA
NAD37	Chipewyan	M	NA	NA	Chipewyan	NAD37	Canada	Brochet	NA	59.6	-107.3	modern	n/a	n/a	n/a	NA	NA	NA	OtherCapture	NA	ds	diploid	596352	NA	n/a	LazaridisNature2014	Basic Signed Letter	NA	NA
NAD43	Chipewyan	M	NA	NA	Chipewyan	NAD43	Canada	Wollaston Lake	NA	59.6	-107.3	modern	n/a	n/a	n/a	NA	NA	NA	OtherCapture	NA	ds	diploid	569641	NA	n/a	LazaridisNature2014	Basic Signed Letter	NA	NA
NAD46	Chipewyan	F	NA	NA	Chipewyan	NAD46	Canada	Canada	NA	59.6	-107.3	modern	n/a	n/a	n/a	NA	NA	NA	OtherCapture	NA	ds	diploid	595369	NA	n/a	LazaridisNature2014	Basic Signed Letter	NA	NA
NAD54	Chipewyan	M	NA	NA	Chipewyan	NAD54	Canada	Canada	NA	59.6	-107.3	modern	n/a	n/a	n/a	NA	NA	NA	OtherCapture	NA	ds	diploid	596794	NA	n/a	LazaridisNature2014	Basic Signed Letter	NA	NA
NAD55	Chipewyan	M	NA	NA	Chipewyan	NAD55	Canada	Uranium City	NA	59.6	-107.3	modern	n/a	n/a	n/a	NA	NA	NA	OtherCapture	NA	ds	diploid	596749	NA	n/a	LazaridisNature2014	Basic Signed Letter	NA	NA
NAD56	Chipewyan	M	NA	NA	Chipewyan	NAD56	Canada	Uranium City	NA	59.6	-107.3	modern	n/a	n/a	n/a	NA	NA	NA	OtherCapture	NA	ds	diploid	596426	NA	n/a	LazaridisNature2014	Basic Signed Letter	NA	NA
NAD59	Chipewyan	M	NA	NA	Chipewyan	NAD59	Canada	Canada	NA	59.6	-107.3	modern	n/a	n/a	n/a	NA	NA	NA	OtherCapture	NA	ds	diploid	596817	NA	n/a	LazaridisNature2014	Basic Signed Letter	NA	NA
NAD64	Chipewyan	U	NA	NA	Chipewyan	NAD64	Canada	Uranium City	NA	59.6	-107.3	modern	n/a	n/a	n/a	NA	NA	NA	OtherCapture	NA	ds	diploid	595729	NA	n/a	LazaridisNature2014	Basic Signed Letter	NA	NA
NAD87	Chipewyan	F	NA	NA	Chipewyan	NAD87	Canada	Uranium City	NA	59.6	-107.3	modern	n/a	n/a	n/a	NA	NA	NA	OtherCapture	NA	ds	diploid	580991	NA	n/a	LazaridisNature2014	Basic Signed Letter	NA	NA
NAD93	Chipewyan	F	NA	NA	Chipewyan	NAD93	Canada	Uranium City	NA	59.6	-107.3	modern	n/a	n/a	n/a	NA	NA	NA	OtherCapture	NA	ds	diploid	596036	NA	n/a	LazaridisNature2014	Basic Signed Letter	NA	NA
ADR00057	Chukchi	M	NA	NA	Chukchi	ADR00057	Russia	NA	NA	69	169	modern	n/a	n/a	n/a	NA	NA	NA	n/a	NA	ds	diploid	596538	NA	PRJEB6272	LazaridisNature2014;AADR;AADRv424	PASS (genotyping)	2014_LazaridisNature	4.0.2
ADR00059	Chukchi	M	NA	NA	Chukchi	ADR00059	Russia	NA	NA	69	169	modern	n/a	n/a	n/a	NA	NA	NA	n/a	NA	ds	diploid	595647	NA	PRJEB6272	LazaridisNature2014;AADR;AADRv424	PASS (genotyping)	2014_LazaridisNature	4.0.2
ADR00060	Chukchi	M	NA	NA	Chukchi	ADR00060	Russia	NA	NA	69	169	modern	n/a	n/a	n/a	NA	NA	NA	n/a	NA	ds	diploid	596651	NA	PRJEB6272	LazaridisNature2014;AADR;AADRv424	PASS (genotyping)	2014_LazaridisNature	4.0.2
ADR00061	Chukchi	M	NA	NA	Chukchi	ADR00061	Russia	NA	NA	69	169	modern	n/a	n/a	n/a	NA	NA	NA	n/a	NA	ds	diploid	596170	NA	PRJEB6272	LazaridisNature2014;AADR;AADRv424	PASS (genotyping)	2014_LazaridisNature	4.0.2
ADR00064	Chukchi	M	NA	NA	Chukchi	ADR00064	Russia	NA	NA	69	169	modern	n/a	n/a	n/a	NA	NA	NA	n/a	NA	ds	diploid	596437	NA	PRJEB6272	LazaridisNature2014;AADR;AADRv424	PASS (genotyping)	2014_LazaridisNature	4.0.2
ADR00065	Chukchi	M	NA	NA	Chukchi	ADR00065	Russia	NA	NA	69	169	modern	n/a	n/a	n/a	NA	NA	NA	n/a	NA	ds	diploid	595023	NA	PRJEB6272	LazaridisNature2014;AADR;AADRv424	PASS (genotyping)	2014_LazaridisNature	4.0.2
ADR00066	Chukchi	F	NA	NA	Chukchi	ADR00066	Russia	NA	NA	69	169	modern	n/a	n/a	n/a	NA	NA	NA	n/a	NA	ds	diploid	595396	NA	PRJEB6272	LazaridisNature2014;AADR;AADRv424	PASS (genotyping)	2014_LazaridisNature	4.0.2
ADR00068	Chukchi	F	NA	NA	Chukchi	ADR00068	Russia	NA	NA	69	169	modern	n/a	n/a	n/a	NA	NA	NA	n/a	NA	ds	diploid	595250	NA	PRJEB6272	LazaridisNature2014;AADR;AADRv424	PASS (genotyping)	2014_LazaridisNature	4.0.2
ADR00074	Chukchi	M	NA	NA	Chukchi	ADR00074	Russia	NA	NA	69	169	modern	n/a	n/a	n/a	NA	NA	NA	n/a	NA	ds	diploid	595909	NA	PRJEB6272	LazaridisNature2014;AADR;AADRv424	PASS (genotyping)	2014_LazaridisNature	4.0.2
ADR00079	Chukchi	M	NA	NA	Chukchi	ADR00079	Russia	NA	NA	69	169	modern	n/a	n/a	n/a	NA	NA	NA	n/a	NA	ds	diploid	596158	NA	PRJEB6272	LazaridisNature2014;AADR;AADRv424	PASS (genotyping)	2014_LazaridisNature	4.0.2
MC_06	Chukchi	F	NA	NA	Chukchi	MC_06	Russia	Ayon	NA	69.9	168	modern	n/a	n/a	n/a	NA	NA	NA	n/a	NA	ds	diploid	596492	NA	PRJEB6272	LazaridisNature2014;AADR;AADRv424	PASS (genotyping)	2014_LazaridisNature	4.0.2
MC_08	Chukchi	F	NA	NA	Chukchi	MC_08	Russia	Ayon	NA	69.9	168	modern	n/a	n/a	n/a	NA	NA	NA	n/a	NA	ds	diploid	596425	NA	PRJEB6272	LazaridisNature2014;AADR;AADRv424	PASS (genotyping)	2014_LazaridisNature	4.0.2
MC_14	Chukchi	M	NA	NA	Chukchi	MC_14	Russia	Ayon	NA	69.9	168	modern	n/a	n/a	n/a	NA	NA	NA	n/a	NA	ds	diploid	597260	NA	PRJEB6272	LazaridisNature2014;AADR;AADRv424	PASS (genotyping)	2014_LazaridisNature	4.0.2
MC_15	Chukchi	F	NA	NA	Chukchi	MC_15	Russia	Ayon	NA	69.9	168	modern	n/a	n/a	n/a	NA	NA	NA	n/a	NA	ds	diploid	596528	NA	PRJEB6272	LazaridisNature2014;AADR;AADRv424	PASS (genotyping)	2014_LazaridisNature	4.0.2
MC_16	Chukchi	M	NA	NA	Chukchi	MC_16	Russia	Ayon	NA	69.9	168	modern	n/a	n/a	n/a	NA	NA	NA	n/a	NA	ds	diploid	596956	NA	PRJEB6272	LazaridisNature2014;AADR;AADRv424	PASS (genotyping)	2014_LazaridisNature	4.0.2
MC_17	Chukchi	M	NA	NA	Chukchi	MC_17	Russia	Ayon	NA	69.9	168	modern	n/a	n/a	n/a	NA	NA	NA	n/a	NA	ds	diploid	597198	NA	PRJEB6272	LazaridisNature2014;AADR;AADRv424	PASS (genotyping)	2014_LazaridisNature	4.0.2
MC_18	Chukchi	M	NA	NA	Chukchi	MC_18	Russia	Ayon	NA	69.9	168	modern	n/a	n/a	n/a	NA	NA	NA	n/a	NA	ds	diploid	597052	NA	PRJEB6272	LazaridisNature2014;AADR;AADRv424	PASS (genotyping)	2014_LazaridisNature	4.0.2
MC_25	Chukchi	F	NA	NA	Chukchi	MC_25	Russia	Rytkuchi	NA	68.9	170.7	modern	n/a	n/a	n/a	NA	NA	NA	n/a	NA	ds	diploid	596554	NA	PRJEB6272	LazaridisNature2014;AADR;AADRv424	PASS (genotyping)	2014_LazaridisNature	4.0.2
MC_38	Chukchi	M	NA	NA	Chukchi	MC_38	Russia	Yanranay	NA	69.9	170.5	modern	n/a	n/a	n/a	NA	NA	NA	n/a	NA	ds	diploid	597001	NA	PRJEB6272	LazaridisNature2014;AADR;AADRv424	PASS (genotyping)	2014_LazaridisNature	4.0.2
MC_40	Chukchi	M	NA	NA	Chukchi	MC_40	Russia	Yanranay	NA	69.9	170.5	modern	n/a	n/a	n/a	NA	NA	NA	n/a	NA	ds	diploid	596861	NA	PRJEB6272	LazaridisNature2014;AADR;AADRv424	PASS (genotyping)	2014_LazaridisNature	4.0.2
S_Chukchi-1.DG	Chukchi.DG	M	NA	NA	Chukchi.DG	S_Chukchi-1	Russia	Sireniki, Chukchi Peninsula, First sampling location	NA	69	169	modern	n/a	n/a	n/a	NA	NA	NA	Shotgun	NA	ds	diploid	1167078	47.09	PRJEB9586	MallickNature2016;AADR;AADRv424	PASS (SGDP, Fully Public)	2016_Mallick_SGDP1240K_diploid_pulldown	2.1.2
Sesk_47	Chukchi1	M	NA	NA	Chukchi1	Sesk_47	Russia	Sireniki	NA	64.4	173.9	modern	n/a	n/a	n/a	NA	NA	NA	n/a	NA	ds	diploid	595048	NA	PRJEB6272	LazaridisNature2014;AADR;AADRv424	PASS (genotyping)	2014_LazaridisNature	4.0.2
Sir41	Chukchi1	M	NA	NA	Chukchi1	Sir41	Russia	Sireniki	NA	64.4	173.9	modern	n/a	n/a	n/a	NA	NA	NA	n/a	NA	ds	diploid	595678	NA	PRJEB6272	LazaridisNature2014;AADR;AADRv424	PASS (genotyping)	2014_LazaridisNature	4.0.2
Sir50	Chukchi1	F	NA	NA	Chukchi1	Sir50	Russia	Sireniki	NA	64.4	173.9	modern	n/a	n/a	n/a	NA	NA	NA	n/a	NA	ds	diploid	593678	NA	PRJEB6272	LazaridisNature2014;AADR;AADRv424	PASS (genotyping)	2014_LazaridisNature	4.0.2
Chuvash13	Chuvash	M	Chuvash	Chuvash	Chuvash	Chuvash13	Russia	Cheboksary_in_Chuvash_Republic	NA	56.11028	47.25111	modern	n/a	n/a	n/a	NA	NA	NA	n/a	NA	ds	diploid	596392	NA	PRJEB6272	LazaridisNature2014;AADR;AADRv424	PASS (genotyping)	2014_LazaridisNature	4.0.2
Chuvash20	Chuvash	M	Chuvash	Chuvash	Chuvash	Chuvash20	Russia	Cheboksary_in_Chuvash_Republic	NA	56.11028	47.25111	modern	n/a	n/a	n/a	NA	NA	NA	n/a	NA	ds	diploid	595917	NA	PRJEB6272	LazaridisNature2014;AADR;AADRv424	PASS (genotyping)	2014_LazaridisNature	4.0.2
Chuvash22	Chuvash	M	Chuvash	Chuvash	Chuvash	Chuvash22	Russia	Cheboksary_in_Chuvash_Republic	NA	56.11028	47.25111	modern	n/a	n/a	n/a	NA	NA	NA	n/a	NA	ds	diploid	595377	NA	PRJEB6272	LazaridisNature2014;AADR;AADRv424	PASS (genotyping)	2014_LazaridisNature	4.0.2
Chuvash24	Chuvash	M	Chuvash	Chuvash	Chuvash	Chuvash24	Russia	Cheboksary_in_Chuvash_Republic	NA	56.11028	47.25111	modern	n/a	n/a	n/a	NA	NA	NA	n/a	NA	ds	diploid	596203	NA	PRJEB6272	LazaridisNature2014;AADR;AADRv424	PASS (genotyping)	2014_LazaridisNature	4.0.2
Chuvash25	Chuvash	M	Chuvash	Chuvash	Chuvash	Chuvash25	Russia	Cheboksary_in_Chuvash_Republic	NA	56.11028	47.25111	modern	n/a	n/a	n/a	NA	NA	NA	n/a	NA	ds	diploid	596516	NA	PRJEB6272	LazaridisNature2014;AADR;AADRv424	PASS (genotyping)	2014_LazaridisNature	4.0.2
Chuvash26	Chuvash	M	Chuvash	Chuvash	Chuvash	Chuvash26	Russia	Cheboksary_in_Chuvash_Republic	NA	56.11028	47.25111	modern	n/a	n/a	n/a	NA	NA	NA	n/a	NA	ds	diploid	596721	NA	PRJEB6272	LazaridisNature2014;AADR;AADRv424	PASS (genotyping)	2014_LazaridisNature	4.0.2
Chuvash29	Chuvash	M	Chuvash	Chuvash	Chuvash	Chuvash29	Russia	Cheboksary_in_Chuvash_Republic	NA	56.11028	47.25111	modern	n/a	n/a	n/a	NA	NA	NA	n/a	NA	ds	diploid	596517	NA	PRJEB6272	LazaridisNature2014;AADR;AADRv424	PASS (genotyping)	2014_LazaridisNature	4.0.2
Chuvash31	Chuvash	M	Chuvash	Chuvash	Chuvash	Chuvash31	Russia	Cheboksary_in_Chuvash_Republic	NA	56.11028	47.25111	modern	n/a	n/a	n/a	NA	NA	NA	n/a	NA	ds	diploid	597053	NA	PRJEB6272	LazaridisNature2014;AADR;AADRv424	PASS (genotyping)	2014_LazaridisNature	4.0.2
Chuvash33	Chuvash	M	Chuvash	Chuvash	Chuvash	Chuvash33	Russia	Cheboksary_in_Chuvash_Republic	NA	56.11028	47.25111	modern	n/a	n/a	n/a	NA	NA	NA	n/a	NA	ds	diploid	596529	NA	PRJEB6272	LazaridisNature2014;AADR;AADRv424	PASS (genotyping)	2014_LazaridisNature	4.0.2
Chuvash37	Chuvash	M	Chuvash	Chuvash	Chuvash	Chuvash37	Russia	Cheboksary_in_Chuvash_Republic	NA	56.11028	47.25111	modern	n/a	n/a	n/a	NA	NA	NA	n/a	NA	ds	diploid	596307	NA	PRJEB6272	LazaridisNature2014;AADR;AADRv424	PASS (genotyping)	2014_LazaridisNature	4.0.2
Ttr-473	Chuvash	M	Chuvash	Chuvash	Chuvash	Ttr-473	Russia	Tatarstan Republic, Apastovsky, Drozhzhanovsky, Kaibitsky districts	NA	54.75	47.78	modern	n/a	n/a	n/a	NA	NA	NA	n/a	NA	ds	diploid	588721	NA	PRJEB31152	JeongNatureEcologyEvolution2019;AADR;AADRv424	PASS (genotyping)	2019_Jeong_InnerEurasia	3.1.1
Ttr-474	Chuvash	F	Chuvash	Chuvash	Chuvash	Ttr-474	Russia	Tatarstan Republic, Apastovsky, Drozhzhanovsky, Kaibitsky districts	NA	54.75	47.78	modern	n/a	n/a	n/a	NA	NA	NA	n/a	NA	ds	diploid	588942	NA	PRJEB31152	JeongNatureEcologyEvolution2019;AADR;AADRv424	PASS (genotyping)	2019_Jeong_InnerEurasia	3.1.1
Ttr-481	Chuvash	M	Chuvash	Chuvash	Chuvash	Ttr-481	Russia	Tatarstan Republic, Apastovsky, Drozhzhanovsky, Kaibitsky districts	NA	54.75	47.78	modern	n/a	n/a	n/a	NA	NA	NA	n/a	NA	ds	diploid	589527	NA	PRJEB31152	JeongNatureEcologyEvolution2019;AADR;AADRv424	PASS (genotyping)	2019_Jeong_InnerEurasia	3.1.1
Ttr-507	Chuvash	M	Chuvash	Chuvash	Chuvash	Ttr-507	Russia	Tatarstan Republic, Apastovsky, Drozhzhanovsky, Kaibitsky districts	NA	54.75	47.78	modern	n/a	n/a	n/a	NA	NA	NA	n/a	NA	ds	diploid	589500	NA	PRJEB31152	JeongNatureEcologyEvolution2019;AADR;AADRv424	PASS (genotyping)	2019_Jeong_InnerEurasia	3.1.1
Ttr-568	Chuvash	M	Chuvash	Chuvash	Chuvash	Ttr-568	Russia	Tatarstan Republic, Apastovsky, Drozhzhanovsky, Kaibitsky districts	NA	54.75	47.78	modern	n/a	n/a	n/a	NA	NA	NA	n/a	NA	ds	diploid	589483	NA	PRJEB31152	JeongNatureEcologyEvolution2019;AADR;AADRv424	PASS (genotyping)	2019_Jeong_InnerEurasia	3.1.1
Ttr-569	Chuvash	M	Chuvash	Chuvash	Chuvash	Ttr-569	Russia	Tatarstan Republic, Apastovsky, Drozhzhanovsky, Kaibitsky districts	NA	54.75	47.78	modern	n/a	n/a	n/a	NA	NA	NA	n/a	NA	ds	diploid	589318	NA	PRJEB31152	JeongNatureEcologyEvolution2019;AADR;AADRv424	PASS (genotyping)	2019_Jeong_InnerEurasia	3.1.1
CHRK-544	Circassian	M	Circassian	NA	Circassian	CHRK-544	Russia	Karachaevo-Cherkessia Republic	NA	44.2	41.83	modern	n/a	n/a	n/a	NA	NA	NA	n/a	NA	ds	diploid	587795	NA	PRJEB31152	JeongNatureEcologyEvolution2019;AADR;AADRv424	PASS (genotyping)	2019_Jeong_InnerEurasia	3.1.1
KCHE-1337	Circassian	M	Circassian	NA	Circassian	KCHE-1337	Russia	Karachaevo-Cherkessia Republic	NA	44.2	41.83	modern	n/a	n/a	n/a	NA	NA	NA	n/a	NA	ds	diploid	589432	NA	PRJEB31152	JeongNatureEcologyEvolution2019;AADR;AADRv424	PASS (genotyping)	2019_Jeong_InnerEurasia	3.1.1
KCHE-1436	Circassian	M	Circassian	NA	Circassian	KCHE-1436	Russia	Karachaevo-Cherkessia Republic	NA	44.2	41.83	modern	n/a	n/a	n/a	NA	NA	NA	n/a	NA	ds	diploid	589365	NA	PRJEB31152	JeongNatureEcologyEvolution2019;AADR;AADRv424	PASS (genotyping)	2019_Jeong_InnerEurasia	3.1.1
KCHE-1444	Circassian	F	Circassian	NA	Circassian	KCHE-1444	Russia	Karachaevo-Cherkessia Republic	NA	44.2	41.83	modern	n/a	n/a	n/a	NA	NA	NA	n/a	NA	ds	diploid	586666	NA	PRJEB31152	JeongNatureEcologyEvolution2019;AADR;AADRv424	PASS (genotyping)	2019_Jeong_InnerEurasia	3.1.1
KCHE-1491	Circassian	M	Circassian	NA	Circassian	KCHE-1491	Russia	Karachaevo-Cherkessia Republic	NA	44.2	41.83	modern	n/a	n/a	n/a	NA	NA	NA	n/a	NA	ds	diploid	588791	NA	PRJEB31152	JeongNatureEcologyEvolution2019;AADR;AADRv424	PASS (genotyping)	2019_Jeong_InnerEurasia	3.1.1
KCHE-1497	Circassian	M	Circassian	NA	Circassian	KCHE-1497	Russia	Karachaevo-Cherkessia Republic	NA	44.2	41.83	modern	n/a	n/a	n/a	NA	NA	NA	n/a	NA	ds	diploid	588743	NA	PRJEB31152	JeongNatureEcologyEvolution2019;AADR;AADRv424	PASS (genotyping)	2019_Jeong_InnerEurasia	3.1.1
KCHE-1526	Circassian	M	Circassian	NA	Circassian	KCHE-1526	Russia	Karachaevo-Cherkessia Republic	NA	44.2	41.83	modern	n/a	n/a	n/a	NA	NA	NA	n/a	NA	ds	diploid	588603	NA	PRJEB31152	JeongNatureEcologyEvolution2019;AADR;AADRv424	PASS (genotyping)	2019_Jeong_InnerEurasia	3.1.1
KCHE-1527	Circassian	M	Circassian	NA	Circassian	KCHE-1527	Russia	Karachaevo-Cherkessia Republic	NA	44.2	41.83	modern	n/a	n/a	n/a	NA	NA	NA	n/a	NA	ds	diploid	589173	NA	PRJEB31152	JeongNatureEcologyEvolution2019;AADR;AADRv424	PASS (genotyping)	2019_Jeong_InnerEurasia	3.1.1
KCHE-1530	Circassian	M	Circassian	NA	Circassian	KCHE-1530	Russia	Karachaevo-Cherkessia Republic	NA	44.2	41.83	modern	n/a	n/a	n/a	NA	NA	NA	n/a	NA	ds	diploid	589187	NA	PRJEB31152	JeongNatureEcologyEvolution2019;AADR;AADRv424	PASS (genotyping)	2019_Jeong_InnerEurasia	3.1.1
HG01112.SG	CLM.SG	M	NA	NA	CLM.SG	HG01112	Colombia	Medellin	NA	6.23083	-75.59056	modern	n/a	n/a	n/a	NA	NA	NA	Shotgun	NA	ds	haploid	1192611	NA	PRJNA262923	1KGPhase3;AADR;AADRv424	PASS	2015_1000Genomes_1240K_haploid_pulldown	2.1.2
HG01113.SG	CLM.SG	F	NA	NA	CLM.SG	HG01113	Colombia	Medellin	NA	6.23083	-75.59056	modern	n/a	n/a	n/a	NA	NA	NA	Shotgun	NA	ds	haploid	1160493	NA	PRJNA262923	1KGPhase3;AADR;AADRv424	PASS	2015_1000Genomes_1240K_haploid_pulldown	2.1.2
HG01119.SG	CLM.SG	F	NA	NA	CLM.SG	HG01119	Colombia	Medellin	NA	6.23083	-75.59056	modern	n/a	n/a	n/a	NA	NA	NA	Shotgun	NA	ds	haploid	1195034	NA	PRJNA262923	1KGPhase3;AADR;AADRv424	PASS	2015_1000Genomes_1240K_haploid_pulldown	2.1.2
HG01121.SG	CLM.SG	M	NA	NA	CLM.SG	HG01121	Colombia	Medellin	NA	6.23083	-75.59056	modern	n/a	n/a	n/a	NA	NA	NA	Shotgun	NA	ds	haploid	1214379	NA	PRJNA262923	1KGPhase3;AADR;AADRv424	PASS	2015_1000Genomes_1240K_haploid_pulldown	2.1.2
HG01122.SG	CLM.SG	F	NA	NA	CLM.SG	HG01122	Colombia	Medellin	NA	6.23083	-75.59056	modern	n/a	n/a	n/a	NA	NA	NA	Shotgun	NA	ds	haploid	1199882	NA	PRJNA262923	1KGPhase3;AADR;AADRv424	PASS	2015_1000Genomes_1240K_haploid_pulldown	2.1.2
HG01124.SG	CLM.SG	M	NA	NA	CLM.SG	HG01124	Colombia	Medellin	NA	6.23083	-75.59056	modern	n/a	n/a	n/a	NA	NA	NA	Shotgun	NA	ds	haploid	1230106	NA	PRJNA262923	1KGPhase3;AADR;AADRv424	PASS	2015_1000Genomes_1240K_haploid_pulldown	2.1.2
HG01125.SG	CLM.SG	F	NA	NA	CLM.SG	HG01125	Colombia	Medellin	NA	6.23083	-75.59056	modern	n/a	n/a	n/a	NA	NA	NA	Shotgun	NA	ds	haploid	1198969	NA	PRJNA262923	1KGPhase3;AADR;AADRv424	PASS	2015_1000Genomes_1240K_haploid_pulldown	2.1.2
HG01130.SG	CLM.SG	M	NA	NA	CLM.SG	HG01130	Colombia	Medellin	NA	6.23083	-75.59056	modern	n/a	n/a	n/a	NA	NA	NA	Shotgun	NA	ds	haploid	1224628	NA	PRJNA262923	1KGPhase3;AADR;AADRv424	PASS	2015_1000Genomes_1240K_haploid_pulldown	2.1.2
HG01131.SG	CLM.SG	F	NA	NA	CLM.SG	HG01131	Colombia	Medellin	NA	6.23083	-75.59056	modern	n/a	n/a	n/a	NA	NA	NA	Shotgun	NA	ds	haploid	1196166	NA	PRJNA262923	1KGPhase3;AADR;AADRv424	PASS	2015_1000Genomes_1240K_haploid_pulldown	2.1.2
HG01133.SG	CLM.SG	M	NA	NA	CLM.SG	HG01133	Colombia	Medellin	NA	6.23083	-75.59056	modern	n/a	n/a	n/a	NA	NA	NA	Shotgun	NA	ds	haploid	1229814	NA	PRJNA262923	1KGPhase3;AADR;AADRv424	PASS	2015_1000Genomes_1240K_haploid_pulldown	2.1.2
HG01134.SG	CLM.SG	F	NA	NA	CLM.SG	HG01134	Colombia	Medellin	NA	6.23083	-75.59056	modern	n/a	n/a	n/a	NA	NA	NA	Shotgun	NA	ds	haploid	1184080	NA	PRJNA262923	1KGPhase3;AADR;AADRv424	PASS	2015_1000Genomes_1240K_haploid_pulldown	2.1.2
HG01136.SG	CLM.SG	M	NA	NA	CLM.SG	HG01136	Colombia	Medellin	NA	6.23083	-75.59056	modern	n/a	n/a	n/a	NA	NA	NA	Shotgun	NA	ds	haploid	1230758	NA	PRJNA262923	1KGPhase3;AADR;AADRv424	PASS	2015_1000Genomes_1240K_haploid_pulldown	2.1.2
HG01137.SG	CLM.SG	F	NA	NA	CLM.SG	HG01137	Colombia	Medellin	NA	6.23083	-75.59056	modern	n/a	n/a	n/a	NA	NA	NA	Shotgun	NA	ds	haploid	1192100	NA	PRJNA262923	1KGPhase3;AADR;AADRv424	PASS	2015_1000Genomes_1240K_haploid_pulldown	2.1.2
HG01139.SG	CLM.SG	M	NA	NA	CLM.SG	HG01139	Colombia	Medellin	NA	6.23083	-75.59056	modern	n/a	n/a	n/a	NA	NA	NA	Shotgun	NA	ds	haploid	1213885	NA	PRJNA262923	1KGPhase3;AADR;AADRv424	PASS	2015_1000Genomes_1240K_haploid_pulldown	2.1.2
HG01140.SG	CLM.SG	F	NA	NA	CLM.SG	HG01140	Colombia	Medellin	NA	6.23083	-75.59056	modern	n/a	n/a	n/a	NA	NA	NA	Shotgun	NA	ds	haploid	1197004	NA	PRJNA262923	1KGPhase3;AADR;AADRv424	PASS	2015_1000Genomes_1240K_haploid_pulldown	2.1.2
HG01142.SG	CLM.SG	M	NA	NA	CLM.SG	HG01142	Colombia	Medellin	NA	6.23083	-75.59056	modern	n/a	n/a	n/a	NA	NA	NA	Shotgun	NA	ds	haploid	1224794	NA	PRJNA262923	1KGPhase3;AADR;AADRv424	PASS	2015_1000Genomes_1240K_haploid_pulldown	2.1.2
HG01148.SG	CLM.SG	M	NA	NA	CLM.SG	HG01148	Colombia	Medellin	NA	6.23083	-75.59056	modern	n/a	n/a	n/a	NA	NA	NA	Shotgun	NA	ds	haploid	1107976	NA	PRJNA262923	1KGPhase3;AADR;AADRv424	PASS	2015_1000Genomes_1240K_haploid_pulldown	2.1.2
HG01149.SG	CLM.SG	F	NA	NA	CLM.SG	HG01149	Colombia	Medellin	NA	6.23083	-75.59056	modern	n/a	n/a	n/a	NA	NA	NA	Shotgun	NA	ds	haploid	1107869	NA	PRJNA262923	1KGPhase3;AADR;AADRv424	PASS	2015_1000Genomes_1240K_haploid_pulldown	2.1.2
HG01250.SG	CLM.SG	M	NA	NA	CLM.SG	HG01250	Colombia	Medellin	NA	6.23083	-75.59056	modern	n/a	n/a	n/a	NA	NA	NA	Shotgun	NA	ds	haploid	1197136	NA	PRJNA262923	1KGPhase3;AADR;AADRv424	PASS	2015_1000Genomes_1240K_haploid_pulldown	2.1.2
HG01251.SG	CLM.SG	F	NA	NA	CLM.SG	HG01251	Colombia	Medellin	NA	6.23083	-75.59056	modern	n/a	n/a	n/a	NA	NA	NA	Shotgun	NA	ds	haploid	1172241	NA	PRJNA262923	1KGPhase3;AADR;AADRv424	PASS	2015_1000Genomes_1240K_haploid_pulldown	2.1.2
HG01253.SG	CLM.SG	M	NA	NA	CLM.SG	HG01253	Colombia	Medellin	NA	6.23083	-75.59056	modern	n/a	n/a	n/a	NA	NA	NA	Shotgun	NA	ds	haploid	1190621	NA	PRJNA262923	1KGPhase3;AADR;AADRv424	PASS	2015_1000Genomes_1240K_haploid_pulldown	2.1.2
HG01254.SG	CLM.SG	F	NA	NA	CLM.SG	HG01254	Colombia	Medellin	NA	6.23083	-75.59056	modern	n/a	n/a	n/a	NA	NA	NA	Shotgun	NA	ds	haploid	1165189	NA	PRJNA262923	1KGPhase3;AADR;AADRv424	PASS	2015_1000Genomes_1240K_haploid_pulldown	2.1.2
HG01256.SG	CLM.SG	M	NA	NA	CLM.SG	HG01256	Colombia	Medellin	NA	6.23083	-75.59056	modern	n/a	n/a	n/a	NA	NA	NA	Shotgun	NA	ds	haploid	1222354	NA	PRJNA262923	1KGPhase3;AADR;AADRv424	PASS	2015_1000Genomes_1240K_haploid_pulldown	2.1.2
HG01257.SG	CLM.SG	F	NA	NA	CLM.SG	HG01257	Colombia	Medellin	NA	6.23083	-75.59056	modern	n/a	n/a	n/a	NA	NA	NA	Shotgun	NA	ds	haploid	1195574	NA	PRJNA262923	1KGPhase3;AADR;AADRv424	PASS	2015_1000Genomes_1240K_haploid_pulldown	2.1.2
HG01259.SG	CLM.SG	M	NA	NA	CLM.SG	HG01259	Colombia	Medellin	NA	6.23083	-75.59056	modern	n/a	n/a	n/a	NA	NA	NA	Shotgun	NA	ds	haploid	1222511	NA	PRJNA262923	1KGPhase3;AADR;AADRv424	PASS	2015_1000Genomes_1240K_haploid_pulldown	2.1.2
HG01260.SG	CLM.SG	F	NA	NA	CLM.SG	HG01260	Colombia	Medellin	NA	6.23083	-75.59056	modern	n/a	n/a	n/a	NA	NA	NA	Shotgun	NA	ds	haploid	1194469	NA	PRJNA262923	1KGPhase3;AADR;AADRv424	PASS	2015_1000Genomes_1240K_haploid_pulldown	2.1.2
HG01269.SG	CLM.SG	F	NA	NA	CLM.SG	HG01269	Colombia	Medellin	NA	6.23083	-75.59056	modern	n/a	n/a	n/a	NA	NA	NA	Shotgun	NA	ds	haploid	1186292	NA	PRJNA262923	1KGPhase3;AADR;AADRv424	PASS	2015_1000Genomes_1240K_haploid_pulldown	2.1.2
HG01271.SG	CLM.SG	M	NA	NA	CLM.SG	HG01271	Colombia	Medellin	NA	6.23083	-75.59056	modern	n/a	n/a	n/a	NA	NA	NA	Shotgun	NA	ds	haploid	1167534	NA	PRJNA262923	1KGPhase3;AADR;AADRv424	PASS	2015_1000Genomes_1240K_haploid_pulldown	2.1.2
HG01272.SG	CLM.SG	F	NA	NA	CLM.SG	HG01272	Colombia	Medellin	NA	6.23083	-75.59056	modern	n/a	n/a	n/a	NA	NA	NA	Shotgun	NA	ds	haploid	1133133	NA	PRJNA262923	1KGPhase3;AADR;AADRv424	PASS	2015_1000Genomes_1240K_haploid_pulldown	2.1.2
HG01275.SG	CLM.SG	F	NA	NA	CLM.SG	HG01275	Colombia	Medellin	NA	6.23083	-75.59056	modern	n/a	n/a	n/a	NA	NA	NA	Shotgun	NA	ds	haploid	1179344	NA	PRJNA262923	1KGPhase3;AADR;AADRv424	PASS	2015_1000Genomes_1240K_haploid_pulldown	2.1.2
HG01277.SG	CLM.SG	M	NA	NA	CLM.SG	HG01277	Colombia	Medellin	NA	6.23083	-75.59056	modern	n/a	n/a	n/a	NA	NA	NA	Shotgun	NA	ds	haploid	1211478	NA	PRJNA262923	1KGPhase3;AADR;AADRv424	PASS	2015_1000Genomes_1240K_haploid_pulldown	2.1.2
HG01280.SG	CLM.SG	M	NA	NA	CLM.SG	HG01280	Colombia	Medellin	NA	6.23083	-75.59056	modern	n/a	n/a	n/a	NA	NA	NA	Shotgun	NA	ds	haploid	1225188	NA	PRJNA262923	1KGPhase3;AADR;AADRv424	PASS	2015_1000Genomes_1240K_haploid_pulldown	2.1.2
HG01281.SG	CLM.SG	F	NA	NA	CLM.SG	HG01281	Colombia	Medellin	NA	6.23083	-75.59056	modern	n/a	n/a	n/a	NA	NA	NA	Shotgun	NA	ds	haploid	1190972	NA	PRJNA262923	1KGPhase3;AADR;AADRv424	PASS	2015_1000Genomes_1240K_haploid_pulldown	2.1.2
HG01284.SG	CLM.SG	F	NA	NA	CLM.SG	HG01284	Colombia	Medellin	NA	6.23083	-75.59056	modern	n/a	n/a	n/a	NA	NA	NA	Shotgun	NA	ds	haploid	1196375	NA	PRJNA262923	1KGPhase3;AADR;AADRv424	PASS	2015_1000Genomes_1240K_haploid_pulldown	2.1.2
HG01341.SG	CLM.SG	M	NA	NA	CLM.SG	HG01341	Colombia	Medellin	NA	6.23083	-75.59056	modern	n/a	n/a	n/a	NA	NA	NA	Shotgun	NA	ds	haploid	1194600	NA	PRJNA262923	1KGPhase3;AADR;AADRv424	PASS	2015_1000Genomes_1240K_haploid_pulldown	2.1.2
HG01342.SG	CLM.SG	F	NA	NA	CLM.SG	HG01342	Colombia	Medellin	NA	6.23083	-75.59056	modern	n/a	n/a	n/a	NA	NA	NA	Shotgun	NA	ds	haploid	1163931	NA	PRJNA262923	1KGPhase3;AADR;AADRv424	PASS	2015_1000Genomes_1240K_haploid_pulldown	2.1.2
HG01344.SG	CLM.SG	M	NA	NA	CLM.SG	HG01344	Colombia	Medellin	NA	6.23083	-75.59056	modern	n/a	n/a	n/a	NA	NA	NA	Shotgun	NA	ds	haploid	1207916	NA	PRJNA262923	1KGPhase3;AADR;AADRv424	PASS	2015_1000Genomes_1240K_haploid_pulldown	2.1.2
HG01345.SG	CLM.SG	F	NA	NA	CLM.SG	HG01345	Colombia	Medellin	NA	6.23083	-75.59056	modern	n/a	n/a	n/a	NA	NA	NA	Shotgun	NA	ds	haploid	1186318	NA	PRJNA262923	1KGPhase3;AADR;AADRv424	PASS	2015_1000Genomes_1240K_haploid_pulldown	2.1.2
HG01348.SG	CLM.SG	F	NA	NA	CLM.SG	HG01348	Colombia	Medellin	NA	6.23083	-75.59056	modern	n/a	n/a	n/a	NA	NA	NA	Shotgun	NA	ds	haploid	1195954	NA	PRJNA262923	1KGPhase3;AADR;AADRv424	PASS	2015_1000Genomes_1240K_haploid_pulldown	2.1.2
HG01350.SG	CLM.SG	M	NA	NA	CLM.SG	HG01350	Colombia	Medellin	NA	6.23083	-75.59056	modern	n/a	n/a	n/a	NA	NA	NA	Shotgun	NA	ds	haploid	1201346	NA	PRJNA262923	1KGPhase3;AADR;AADRv424	PASS	2015_1000Genomes_1240K_haploid_pulldown	2.1.2
HG01351.SG	CLM.SG	F	NA	NA	CLM.SG	HG01351	Colombia	Medellin	NA	6.23083	-75.59056	modern	n/a	n/a	n/a	NA	NA	NA	Shotgun	NA	ds	haploid	1176039	NA	PRJNA262923	1KGPhase3;AADR;AADRv424	PASS	2015_1000Genomes_1240K_haploid_pulldown	2.1.2
HG01353.SG	CLM.SG	M	NA	NA	CLM.SG	HG01353	Colombia	Medellin	NA	6.23083	-75.59056	modern	n/a	n/a	n/a	NA	NA	NA	Shotgun	NA	ds	haploid	1192717	NA	PRJNA262923	1KGPhase3;AADR;AADRv424	PASS	2015_1000Genomes_1240K_haploid_pulldown	2.1.2
HG01354.SG	CLM.SG	F	NA	NA	CLM.SG	HG01354	Colombia	Medellin	NA	6.23083	-75.59056	modern	n/a	n/a	n/a	NA	NA	NA	Shotgun	NA	ds	haploid	1163487	NA	PRJNA262923	1KGPhase3;AADR;AADRv424	PASS	2015_1000Genomes_1240K_haploid_pulldown	2.1.2
HG01356.SG	CLM.SG	M	NA	NA	CLM.SG	HG01356	Colombia	Medellin	NA	6.23083	-75.59056	modern	n/a	n/a	n/a	NA	NA	NA	Shotgun	NA	ds	haploid	1205418	NA	PRJNA262923	1KGPhase3;AADR;AADRv424	PASS	2015_1000Genomes_1240K_haploid_pulldown	2.1.2
HG01357.SG	CLM.SG	F	NA	NA	CLM.SG	HG01357	Colombia	Medellin	NA	6.23083	-75.59056	modern	n/a	n/a	n/a	NA	NA	NA	Shotgun	NA	ds	haploid	1182954	NA	PRJNA262923	1KGPhase3;AADR;AADRv424	PASS	2015_1000Genomes_1240K_haploid_pulldown	2.1.2
HG01359.SG	CLM.SG	M	NA	NA	CLM.SG	HG01359	Colombia	Medellin	NA	6.23083	-75.59056	modern	n/a	n/a	n/a	NA	NA	NA	Shotgun	NA	ds	haploid	1179546	NA	PRJNA262923	1KGPhase3;AADR;AADRv424	PASS	2015_1000Genomes_1240K_haploid_pulldown	2.1.2
HG01360.SG	CLM.SG	F	NA	NA	CLM.SG	HG01360	Colombia	Medellin	NA	6.23083	-75.59056	modern	n/a	n/a	n/a	NA	NA	NA	Shotgun	NA	ds	haploid	1167767	NA	PRJNA262923	1KGPhase3;AADR;AADRv424	PASS	2015_1000Genomes_1240K_haploid_pulldown	2.1.2
HG01362.SG	CLM.SG	M	NA	NA	CLM.SG	HG01362	Colombia	Medellin	NA	6.23083	-75.59056	modern	n/a	n/a	n/a	NA	NA	NA	Shotgun	NA	ds	haploid	1230203	NA	PRJNA262923	1KGPhase3;AADR;AADRv424	PASS	2015_1000Genomes_1240K_haploid_pulldown	2.1.2
HG01363.SG	CLM.SG	F	NA	NA	CLM.SG	HG01363	Colombia	Medellin	NA	6.23083	-75.59056	modern	n/a	n/a	n/a	NA	NA	NA	Shotgun	NA	ds	haploid	1193435	NA	PRJNA262923	1KGPhase3;AADR;AADRv424	PASS	2015_1000Genomes_1240K_haploid_pulldown	2.1.2
HG01365.SG	CLM.SG	M	NA	NA	CLM.SG	HG01365	Colombia	Medellin	NA	6.23083	-75.59056	modern	n/a	n/a	n/a	NA	NA	NA	Shotgun	NA	ds	haploid	1196014	NA	PRJNA262923	1KGPhase3;AADR;AADRv424	PASS	2015_1000Genomes_1240K_haploid_pulldown	2.1.2
HG01366.SG	CLM.SG	F	NA	NA	CLM.SG	HG01366	Colombia	Medellin	NA	6.23083	-75.59056	modern	n/a	n/a	n/a	NA	NA	NA	Shotgun	NA	ds	haploid	1161696	NA	PRJNA262923	1KGPhase3;AADR;AADRv424	PASS	2015_1000Genomes_1240K_haploid_pulldown	2.1.2
HG01369.SG	CLM.SG	F	NA	NA	CLM.SG	HG01369	Colombia	Medellin	NA	6.23083	-75.59056	modern	n/a	n/a	n/a	NA	NA	NA	Shotgun	NA	ds	haploid	1196948	NA	PRJNA262923	1KGPhase3;AADR;AADRv424	PASS	2015_1000Genomes_1240K_haploid_pulldown	2.1.2
HG01372.SG	CLM.SG	F	NA	NA	CLM.SG	HG01372	Colombia	Medellin	NA	6.23083	-75.59056	modern	n/a	n/a	n/a	NA	NA	NA	Shotgun	NA	ds	haploid	1196738	NA	PRJNA262923	1KGPhase3;AADR;AADRv424	PASS	2015_1000Genomes_1240K_haploid_pulldown	2.1.2
HG01374.SG	CLM.SG	M	NA	NA	CLM.SG	HG01374	Colombia	Medellin	NA	6.23083	-75.59056	modern	n/a	n/a	n/a	NA	NA	NA	Shotgun	NA	ds	haploid	1180144	NA	PRJNA262923	1KGPhase3;AADR;AADRv424	PASS	2015_1000Genomes_1240K_haploid_pulldown	2.1.2
HG01375.SG	CLM.SG	F	NA	NA	CLM.SG	HG01375	Colombia	Medellin	NA	6.23083	-75.59056	modern	n/a	n/a	n/a	NA	NA	NA	Shotgun	NA	ds	haploid	1170044	NA	PRJNA262923	1KGPhase3;AADR;AADRv424	PASS	2015_1000Genomes_1240K_haploid_pulldown	2.1.2
HG01377.SG	CLM.SG	M	NA	NA	CLM.SG	HG01377	Colombia	Medellin	NA	6.23083	-75.59056	modern	n/a	n/a	n/a	NA	NA	NA	Shotgun	NA	ds	haploid	1204071	NA	PRJNA262923	1KGPhase3;AADR;AADRv424	PASS	2015_1000Genomes_1240K_haploid_pulldown	2.1.2
HG01378.SG	CLM.SG	F	NA	NA	CLM.SG	HG01378	Colombia	Medellin	NA	6.23083	-75.59056	modern	n/a	n/a	n/a	NA	NA	NA	Shotgun	NA	ds	haploid	1178536	NA	PRJNA262923	1KGPhase3;AADR;AADRv424	PASS	2015_1000Genomes_1240K_haploid_pulldown	2.1.2
HG01383.SG	CLM.SG	M	NA	NA	CLM.SG	HG01383	Colombia	Medellin	NA	6.23083	-75.59056	modern	n/a	n/a	n/a	NA	NA	NA	Shotgun	NA	ds	haploid	1207889	NA	PRJNA262923	1KGPhase3;AADR;AADRv424	PASS	2015_1000Genomes_1240K_haploid_pulldown	2.1.2
HG01384.SG	CLM.SG	F	NA	NA	CLM.SG	HG01384	Colombia	Medellin	NA	6.23083	-75.59056	modern	n/a	n/a	n/a	NA	NA	NA	Shotgun	NA	ds	haploid	1183226	NA	PRJNA262923	1KGPhase3;AADR;AADRv424	PASS	2015_1000Genomes_1240K_haploid_pulldown	2.1.2
HG01389.SG	CLM.SG	M	NA	NA	CLM.SG	HG01389	Colombia	Medellin	NA	6.23083	-75.59056	modern	n/a	n/a	n/a	NA	NA	NA	Shotgun	NA	ds	haploid	1189247	NA	PRJNA262923	1KGPhase3;AADR;AADRv424	PASS	2015_1000Genomes_1240K_haploid_pulldown	2.1.2
HG01390.SG	CLM.SG	F	NA	NA	CLM.SG	HG01390	Colombia	Medellin	NA	6.23083	-75.59056	modern	n/a	n/a	n/a	NA	NA	NA	Shotgun	NA	ds	haploid	1162051	NA	PRJNA262923	1KGPhase3;AADR;AADRv424	PASS	2015_1000Genomes_1240K_haploid_pulldown	2.1.2
HG01431.SG	CLM.SG	M	NA	NA	CLM.SG	HG01431	Colombia	Medellin	NA	6.23083	-75.59056	modern	n/a	n/a	n/a	NA	NA	NA	Shotgun	NA	ds	haploid	1225752	NA	PRJNA262923	1KGPhase3;AADR;AADRv424	PASS	2015_1000Genomes_1240K_haploid_pulldown	2.1.2
HG01432.SG	CLM.SG	F	NA	NA	CLM.SG	HG01432	Colombia	Medellin	NA	6.23083	-75.59056	modern	n/a	n/a	n/a	NA	NA	NA	Shotgun	NA	ds	haploid	1195646	NA	PRJNA262923	1KGPhase3;AADR;AADRv424	PASS	2015_1000Genomes_1240K_haploid_pulldown	2.1.2
HG01435.SG	CLM.SG	F	NA	NA	CLM.SG	HG01435	Colombia	Medellin	NA	6.23083	-75.59056	modern	n/a	n/a	n/a	NA	NA	NA	Shotgun	NA	ds	haploid	1197513	NA	PRJNA262923	1KGPhase3;AADR;AADRv424	PASS	2015_1000Genomes_1240K_haploid_pulldown	2.1.2
HG01437.SG	CLM.SG	M	NA	NA	CLM.SG	HG01437	Colombia	Medellin	NA	6.23083	-75.59056	modern	n/a	n/a	n/a	NA	NA	NA	Shotgun	NA	ds	haploid	1097697	NA	PRJNA262923	1KGPhase3;AADR;AADRv424	PASS	2015_1000Genomes_1240K_haploid_pulldown	2.1.2
HG01438.SG	CLM.SG	F	NA	NA	CLM.SG	HG01438	Colombia	Medellin	NA	6.23083	-75.59056	modern	n/a	n/a	n/a	NA	NA	NA	Shotgun	NA	ds	haploid	1173890	NA	PRJNA262923	1KGPhase3;AADR;AADRv424	PASS	2015_1000Genomes_1240K_haploid_pulldown	2.1.2
HG01440.SG	CLM.SG	M	NA	NA	CLM.SG	HG01440	Colombia	Medellin	NA	6.23083	-75.59056	modern	n/a	n/a	n/a	NA	NA	NA	Shotgun	NA	ds	haploid	1191268	NA	PRJNA262923	1KGPhase3;AADR;AADRv424	PASS	2015_1000Genomes_1240K_haploid_pulldown	2.1.2
HG01441.SG	CLM.SG	F	NA	NA	CLM.SG	HG01441	Colombia	Medellin	NA	6.23083	-75.59056	modern	n/a	n/a	n/a	NA	NA	NA	Shotgun	NA	ds	haploid	1160299	NA	PRJNA262923	1KGPhase3;AADR;AADRv424	PASS	2015_1000Genomes_1240K_haploid_pulldown	2.1.2
HG01443.SG	CLM.SG	M	NA	NA	CLM.SG	HG01443	Colombia	Medellin	NA	6.23083	-75.59056	modern	n/a	n/a	n/a	NA	NA	NA	Shotgun	NA	ds	haploid	1202456	NA	PRJNA262923	1KGPhase3;AADR;AADRv424	PASS	2015_1000Genomes_1240K_haploid_pulldown	2.1.2
HG01444.SG	CLM.SG	F	NA	NA	CLM.SG	HG01444	Colombia	Medellin	NA	6.23083	-75.59056	modern	n/a	n/a	n/a	NA	NA	NA	Shotgun	NA	ds	haploid	1164709	NA	PRJNA262923	1KGPhase3;AADR;AADRv424	PASS	2015_1000Genomes_1240K_haploid_pulldown	2.1.2
HG01447.SG	CLM.SG	F	NA	NA	CLM.SG	HG01447	Colombia	Medellin	NA	6.23083	-75.59056	modern	n/a	n/a	n/a	NA	NA	NA	Shotgun	NA	ds	haploid	1194468	NA	PRJNA262923	1KGPhase3;AADR;AADRv424	PASS	2015_1000Genomes_1240K_haploid_pulldown	2.1.2
HG01455.SG	CLM.SG	M	NA	NA	CLM.SG	HG01455	Colombia	Medellin	NA	6.23083	-75.59056	modern	n/a	n/a	n/a	NA	NA	NA	Shotgun	NA	ds	haploid	1167669	NA	PRJNA262923	1KGPhase3;AADR;AADRv424	PASS	2015_1000Genomes_1240K_haploid_pulldown	2.1.2
HG01456.SG	CLM.SG	F	NA	NA	CLM.SG	HG01456	Colombia	Medellin	NA	6.23083	-75.59056	modern	n/a	n/a	n/a	NA	NA	NA	Shotgun	NA	ds	haploid	1157557	NA	PRJNA262923	1KGPhase3;AADR;AADRv424	PASS	2015_1000Genomes_1240K_haploid_pulldown	2.1.2
HG01459.SG	CLM.SG	F	NA	NA	CLM.SG	HG01459	Colombia	Medellin	NA	6.23083	-75.59056	modern	n/a	n/a	n/a	NA	NA	NA	Shotgun	NA	ds	haploid	1195246	NA	PRJNA262923	1KGPhase3;AADR;AADRv424	PASS	2015_1000Genomes_1240K_haploid_pulldown	2.1.2
HG01461.SG	CLM.SG	M	NA	NA	CLM.SG	HG01461	Colombia	Medellin	NA	6.23083	-75.59056	modern	n/a	n/a	n/a	NA	NA	NA	Shotgun	NA	ds	haploid	1176748	NA	PRJNA262923	1KGPhase3;AADR;AADRv424	PASS	2015_1000Genomes_1240K_haploid_pulldown	2.1.2
HG01462.SG	CLM.SG	F	NA	NA	CLM.SG	HG01462	Colombia	Medellin	NA	6.23083	-75.59056	modern	n/a	n/a	n/a	NA	NA	NA	Shotgun	NA	ds	haploid	1169177	NA	PRJNA262923	1KGPhase3;AADR;AADRv424	PASS	2015_1000Genomes_1240K_haploid_pulldown	2.1.2
HG01464.SG	CLM.SG	M	NA	NA	CLM.SG	HG01464	Colombia	Medellin	NA	6.23083	-75.59056	modern	n/a	n/a	n/a	NA	NA	NA	Shotgun	NA	ds	haploid	1230029	NA	PRJNA262923	1KGPhase3;AADR;AADRv424	PASS	2015_1000Genomes_1240K_haploid_pulldown	2.1.2
HG01465.SG	CLM.SG	F	NA	NA	CLM.SG	HG01465	Colombia	Medellin	NA	6.23083	-75.59056	modern	n/a	n/a	n/a	NA	NA	NA	Shotgun	NA	ds	haploid	1156769	NA	PRJNA262923	1KGPhase3;AADR;AADRv424	PASS	2015_1000Genomes_1240K_haploid_pulldown	2.1.2
HG01468.SG	CLM.SG	F	NA	NA	CLM.SG	HG01468	Colombia	Medellin	NA	6.23083	-75.59056	modern	n/a	n/a	n/a	NA	NA	NA	Shotgun	NA	ds	haploid	1171202	NA	PRJNA262923	1KGPhase3;AADR;AADRv424	PASS	2015_1000Genomes_1240K_haploid_pulldown	2.1.2
HG01474.SG	CLM.SG	F	NA	NA	CLM.SG	HG01474	Colombia	Medellin	NA	6.23083	-75.59056	modern	n/a	n/a	n/a	NA	NA	NA	Shotgun	NA	ds	haploid	1171004	NA	PRJNA262923	1KGPhase3;AADR;AADRv424	PASS	2015_1000Genomes_1240K_haploid_pulldown	2.1.2
HG01479.SG	CLM.SG	M	NA	NA	CLM.SG	HG01479	Colombia	Medellin	NA	6.23083	-75.59056	modern	n/a	n/a	n/a	NA	NA	NA	Shotgun	NA	ds	haploid	1198577	NA	PRJNA262923	1KGPhase3;AADR;AADRv424	PASS	2015_1000Genomes_1240K_haploid_pulldown	2.1.2
HG01485.SG	CLM.SG	M	NA	NA	CLM.SG	HG01485	Colombia	Medellin	NA	6.23083	-75.59056	modern	n/a	n/a	n/a	NA	NA	NA	Shotgun	NA	ds	haploid	1226103	NA	PRJNA262923	1KGPhase3;AADR;AADRv424	PASS	2015_1000Genomes_1240K_haploid_pulldown	2.1.2
HG01486.SG	CLM.SG	F	NA	NA	CLM.SG	HG01486	Colombia	Medellin	NA	6.23083	-75.59056	modern	n/a	n/a	n/a	NA	NA	NA	Shotgun	NA	ds	haploid	1200296	NA	PRJNA262923	1KGPhase3;AADR;AADRv424	PASS	2015_1000Genomes_1240K_haploid_pulldown	2.1.2
HG01488.SG	CLM.SG	M	NA	NA	CLM.SG	HG01488	Colombia	Medellin	NA	6.23083	-75.59056	modern	n/a	n/a	n/a	NA	NA	NA	Shotgun	NA	ds	haploid	1194332	NA	PRJNA262923	1KGPhase3;AADR;AADRv424	PASS	2015_1000Genomes_1240K_haploid_pulldown	2.1.2
HG01489.SG	CLM.SG	F	NA	NA	CLM.SG	HG01489	Colombia	Medellin	NA	6.23083	-75.59056	modern	n/a	n/a	n/a	NA	NA	NA	Shotgun	NA	ds	haploid	1158808	NA	PRJNA262923	1KGPhase3;AADR;AADRv424	PASS	2015_1000Genomes_1240K_haploid_pulldown	2.1.2
HG01491.SG	CLM.SG	M	NA	NA	CLM.SG	HG01491	Colombia	Medellin	NA	6.23083	-75.59056	modern	n/a	n/a	n/a	NA	NA	NA	Shotgun	NA	ds	haploid	1176591	NA	PRJNA262923	1KGPhase3;AADR;AADRv424	PASS	2015_1000Genomes_1240K_haploid_pulldown	2.1.2
HG01492.SG	CLM.SG	F	NA	NA	CLM.SG	HG01492	Colombia	Medellin	NA	6.23083	-75.59056	modern	n/a	n/a	n/a	NA	NA	NA	Shotgun	NA	ds	haploid	1166812	NA	PRJNA262923	1KGPhase3;AADR;AADRv424	PASS	2015_1000Genomes_1240K_haploid_pulldown	2.1.2
HG01494.SG	CLM.SG	M	NA	NA	CLM.SG	HG01494	Colombia	Medellin	NA	6.23083	-75.59056	modern	n/a	n/a	n/a	NA	NA	NA	Shotgun	NA	ds	haploid	1165800	NA	PRJNA262923	1KGPhase3;AADR;AADRv424	PASS	2015_1000Genomes_1240K_haploid_pulldown	2.1.2
HG01495.SG	CLM.SG	F	NA	NA	CLM.SG	HG01495	Colombia	Medellin	NA	6.23083	-75.59056	modern	n/a	n/a	n/a	NA	NA	NA	Shotgun	NA	ds	haploid	1193401	NA	PRJNA262923	1KGPhase3;AADR;AADRv424	PASS	2015_1000Genomes_1240K_haploid_pulldown	2.1.2
HG01497.SG	CLM.SG	M	NA	NA	CLM.SG	HG01497	Colombia	Medellin	NA	6.23083	-75.59056	modern	n/a	n/a	n/a	NA	NA	NA	Shotgun	NA	ds	haploid	1170334	NA	PRJNA262923	1KGPhase3;AADR;AADRv424	PASS	2015_1000Genomes_1240K_haploid_pulldown	2.1.2
HG01498.SG	CLM.SG	F	NA	NA	CLM.SG	HG01498	Colombia	Medellin	NA	6.23083	-75.59056	modern	n/a	n/a	n/a	NA	NA	NA	Shotgun	NA	ds	haploid	1152630	NA	PRJNA262923	1KGPhase3;AADR;AADRv424	PASS	2015_1000Genomes_1240K_haploid_pulldown	2.1.2
HG01550.SG	CLM.SG	M	NA	NA	CLM.SG	HG01550	Colombia	Medellin	NA	6.23083	-75.59056	modern	n/a	n/a	n/a	NA	NA	NA	Shotgun	NA	ds	haploid	1189188	NA	PRJNA262923	1KGPhase3;AADR;AADRv424	PASS	2015_1000Genomes_1240K_haploid_pulldown	2.1.2
HG01551.SG	CLM.SG	F	NA	NA	CLM.SG	HG01551	Colombia	Medellin	NA	6.23083	-75.59056	modern	n/a	n/a	n/a	NA	NA	NA	Shotgun	NA	ds	haploid	1160979	NA	PRJNA262923	1KGPhase3;AADR;AADRv424	PASS	2015_1000Genomes_1240K_haploid_pulldown	2.1.2
HG01556.SG	CLM.SG	M	NA	NA	CLM.SG	HG01556	Colombia	Medellin	NA	6.23083	-75.59056	modern	n/a	n/a	n/a	NA	NA	NA	Shotgun	NA	ds	haploid	1228366	NA	PRJNA262923	1KGPhase3;AADR;AADRv424	PASS	2015_1000Genomes_1240K_haploid_pulldown	2.1.2
Cree_26	Cree	F	NA	NA	Cree	Cree_26	Canada	Saskatchewan	NA	50.3	-102.5	modern	n/a	n/a	n/a	NA	NA	NA	OtherCapture	NA	ds	diploid	584037	NA	n/a	LazaridisNature2014	Basic Signed Letter	NA	NA
Cree_4	Cree	M	NA	NA	Cree	Cree_4	Canada	Saskatchewan	NA	50.3	-102.5	modern	n/a	n/a	n/a	NA	NA	NA	OtherCapture	NA	ds	diploid	577729	NA	n/a	LazaridisNature2014	Basic Signed Letter	NA	NA
Cree1	Cree	F	NA	NA	Cree	Cree1	Canada	Saskatchewan	NA	50.3	-102.5	modern	n/a	n/a	n/a	NA	NA	NA	OtherCapture	NA	ds	diploid	596266	NA	n/a	LazaridisNature2014	Basic Signed Letter	NA	NA
Cree10	Cree	M	NA	NA	Cree	Cree10	Canada	Saskatchewan	NA	50.3	-102.5	modern	n/a	n/a	n/a	NA	NA	NA	OtherCapture	NA	ds	diploid	596197	NA	n/a	LazaridisNature2014	Basic Signed Letter	NA	NA
Cree11	Cree	M	NA	NA	Cree	Cree11	Canada	Saskatchewan	NA	50.3	-102.5	modern	n/a	n/a	n/a	NA	NA	NA	OtherCapture	NA	ds	diploid	596105	NA	n/a	LazaridisNature2014	Basic Signed Letter	NA	NA
Cree12	Cree	M	NA	NA	Cree	Cree12	Canada	Saskatchewan	NA	50.3	-102.5	modern	n/a	n/a	n/a	NA	NA	NA	OtherCapture	NA	ds	diploid	596588	NA	n/a	LazaridisNature2014	Basic Signed Letter	NA	NA
Cree13	Cree	M	NA	NA	Cree	Cree13	Canada	Saskatchewan	NA	50.3	-102.5	modern	n/a	n/a	n/a	NA	NA	NA	OtherCapture	NA	ds	diploid	596556	NA	n/a	LazaridisNature2014	Basic Signed Letter	NA	NA
Cree2	Cree	F	NA	NA	Cree	Cree2	Canada	Saskatchewan	NA	50.3	-102.5	modern	n/a	n/a	n/a	NA	NA	NA	OtherCapture	NA	ds	diploid	594545	NA	n/a	LazaridisNature2014	Basic Signed Letter	NA	NA
Cree5	Cree	M	NA	NA	Cree	Cree5	Canada	Saskatchewan	NA	50.3	-102.5	modern	n/a	n/a	n/a	NA	NA	NA	OtherCapture	NA	ds	diploid	596694	NA	n/a	LazaridisNature2014	Basic Signed Letter	NA	NA
Cree6	Cree	F	NA	NA	Cree	Cree6	Canada	Saskatchewan	NA	50.3	-102.5	modern	n/a	n/a	n/a	NA	NA	NA	OtherCapture	NA	ds	diploid	596196	NA	n/a	LazaridisNature2014	Basic Signed Letter	NA	NA
Cree7	Cree	M	NA	NA	Cree	Cree7	Canada	Saskatchewan	NA	50.3	-102.5	modern	n/a	n/a	n/a	NA	NA	NA	OtherCapture	NA	ds	diploid	596766	NA	n/a	LazaridisNature2014	Basic Signed Letter	NA	NA
Cree8	Cree	F	NA	NA	Cree	Cree8	Canada	Saskatchewan	NA	50.3	-102.5	modern	n/a	n/a	n/a	NA	NA	NA	OtherCapture	NA	ds	diploid	596229	NA	n/a	LazaridisNature2014	Basic Signed Letter	NA	NA
Cree9	Cree	M	NA	NA	Cree	Cree9	Canada	Saskatchewan	NA	50.3	-102.5	modern	n/a	n/a	n/a	NA	NA	NA	OtherCapture	NA	ds	diploid	596857	NA	n/a	LazaridisNature2014	Basic Signed Letter	NA	NA
B_Crete-1.DG	Cretan.DG	F	NA	NA	Cretan.DG	B_Crete-1	Greece	Preveliana, Irakleioy	NA	35.16667	25.16667	modern	n/a	n/a	n/a	NA	NA	NA	Shotgun	NA	ds	diploid	1162968	42.34	PRJEB9586	MallickNature2016;AADR;AADRv424	PASS (SGDP)	2016_Mallick_SGDP1240K_diploid_pulldown	2.1.2
B_Crete-2.DG	Cretan.DG	M	NA	NA	Cretan.DG	B_Crete-2	Greece	Psychro, Lassithi	NA	35.163	25.445	modern	n/a	n/a	n/a	NA	NA	NA	Shotgun	NA	ds	diploid	1165609	42.74	PRJEB9586	MallickNature2016;AADR;AADRv424	PASS (SGDP)	2016_Mallick_SGDP1240K_diploid_pulldown	2.1.2
CRO103	Croatian	M	Croatian	Croatian	Croatian	CRO103	Croatia	Split	NA	43.513	16.446	modern	n/a	n/a	n/a	NA	NA	NA	n/a	NA	ds	diploid	594131	NA	PRJEB6272	LazaridisNature2014;AADR;AADRv424	PASS (genotyping)	2014_LazaridisNature	4.0.2
CRO107	Croatian	M	Croatian	Croatian	Croatian	CRO107	Croatia	Split	NA	43.513	16.446	modern	n/a	n/a	n/a	NA	NA	NA	n/a	NA	ds	diploid	594133	NA	PRJEB6272	LazaridisNature2014;AADR;AADRv424	PASS (genotyping)	2014_LazaridisNature	4.0.2
CRO153	Croatian	M	Croatian	Croatian	Croatian	CRO153	Croatia	Split	NA	43.513	16.446	modern	n/a	n/a	n/a	NA	NA	NA	n/a	NA	ds	diploid	596046	NA	PRJEB6272	LazaridisNature2014;AADR;AADRv424	PASS (genotyping)	2014_LazaridisNature	4.0.2
CRO31	Croatian	M	Croatian	Croatian	Croatian	CRO31	Croatia	Split	NA	43.513	16.446	modern	n/a	n/a	n/a	NA	NA	NA	n/a	NA	ds	diploid	596167	NA	PRJEB6272	LazaridisNature2014;AADR;AADRv424	PASS (genotyping)	2014_LazaridisNature	4.0.2
CRO41	Croatian	M	Croatian	Croatian	Croatian	CRO41	Croatia	Split	NA	43.513	16.446	modern	n/a	n/a	n/a	NA	NA	NA	n/a	NA	ds	diploid	595368	NA	PRJEB6272	LazaridisNature2014;AADR;AADRv424	PASS (genotyping)	2014_LazaridisNature	4.0.2
CRO47	Croatian	M	Croatian	Croatian	Croatian	CRO47	Croatia	Split	NA	43.513	16.446	modern	n/a	n/a	n/a	NA	NA	NA	n/a	NA	ds	diploid	595161	NA	PRJEB6272	LazaridisNature2014;AADR;AADRv424	PASS (genotyping)	2014_LazaridisNature	4.0.2
CRO48	Croatian	M	Croatian	Croatian	Croatian	CRO48	Croatia	Split	NA	43.513	16.446	modern	n/a	n/a	n/a	NA	NA	NA	n/a	NA	ds	diploid	596431	NA	PRJEB6272	LazaridisNature2014;AADR;AADRv424	PASS (genotyping)	2014_LazaridisNature	4.0.2
CRO53	Croatian	M	Croatian	Croatian	Croatian	CRO53	Croatia	Split	NA	43.513	16.446	modern	n/a	n/a	n/a	NA	NA	NA	n/a	NA	ds	diploid	592242	NA	PRJEB6272	LazaridisNature2014;AADR;AADRv424	PASS (genotyping)	2014_LazaridisNature	4.0.2
CRO66	Croatian	M	Croatian	Croatian	Croatian	CRO66	Croatia	Split	NA	43.513	16.446	modern	n/a	n/a	n/a	NA	NA	NA	n/a	NA	ds	diploid	595709	NA	PRJEB6272	LazaridisNature2014;AADR;AADRv424	PASS (genotyping)	2014_LazaridisNature	4.0.2
CRO93	Croatian	M	Croatian	Croatian	Croatian	CRO93	Croatia	Split	NA	43.513	16.446	modern	n/a	n/a	n/a	NA	NA	NA	n/a	NA	ds	diploid	596131	NA	PRJEB6272	LazaridisNature2014;AADR;AADRv424	PASS (genotyping)	2014_LazaridisNature	4.0.2
CYP19	Cypriot	M	Cypriot	Cypriot	Cypriot	CYP19	Cyprus	Nicosia	NA	35.13	33.43	modern	n/a	n/a	n/a	NA	NA	NA	n/a	NA	ds	diploid	595662	NA	PRJEB6272	LazaridisNature2014;AADR;AADRv424	PASS (genotyping)	2014_LazaridisNature	4.0.2
CYP2	Cypriot	M	Cypriot	Cypriot	Cypriot	CYP2	Cyprus	Nicosia	NA	35.13	33.43	modern	n/a	n/a	n/a	NA	NA	NA	n/a	NA	ds	diploid	596577	NA	PRJEB6272	LazaridisNature2014;AADR;AADRv424	PASS (genotyping)	2014_LazaridisNature	4.0.2
CYP5	Cypriot	M	Cypriot	Cypriot	Cypriot	CYP5	Cyprus	Nicosia	NA	35.13	33.43	modern	n/a	n/a	n/a	NA	NA	NA	n/a	NA	ds	diploid	596179	NA	PRJEB6272	LazaridisNature2014;AADR;AADRv424	PASS (genotyping)	2014_LazaridisNature	4.0.2
Cyprus13AJ19	Cypriot	M	Cypriot	Cypriot	Cypriot	Cyprus13AJ19	Cyprus	Nicosia	NA	35.13	33.43	modern	n/a	n/a	n/a	NA	NA	NA	n/a	NA	ds	diploid	596385	NA	PRJEB6272	LazaridisNature2014;AADR;AADRv424	PASS (genotyping)	2014_LazaridisNature	4.0.2
Cyprus21AJ19	Cypriot	M	Cypriot	Cypriot	Cypriot	Cyprus21AJ19	Cyprus	Nicosia	NA	35.13	33.43	modern	n/a	n/a	n/a	NA	NA	NA	n/a	NA	ds	diploid	596755	NA	PRJEB6272	LazaridisNature2014;AADR;AADRv424	PASS (genotyping)	2014_LazaridisNature	4.0.2
Cyprus22AJ19	Cypriot	F	Cypriot	Cypriot	Cypriot	Cyprus22AJ19	Cyprus	Nicosia	NA	35.13	33.43	modern	n/a	n/a	n/a	NA	NA	NA	n/a	NA	ds	diploid	596140	NA	PRJEB6272	LazaridisNature2014;AADR;AADRv424	PASS (genotyping)	2014_LazaridisNature	4.0.2
Cyprus24AJ19	Cypriot	M	Cypriot	Cypriot	Cypriot	Cyprus24AJ19	Cyprus	Nicosia	NA	35.13	33.43	modern	n/a	n/a	n/a	NA	NA	NA	n/a	NA	ds	diploid	596396	NA	PRJEB6272	LazaridisNature2014;AADR;AADRv424	PASS (genotyping)	2014_LazaridisNature	4.0.2
Cyprus2AJ19	Cypriot	M	Cypriot	Cypriot	Cypriot	Cyprus2AJ19	Cyprus	Nicosia	NA	35.13	33.43	modern	n/a	n/a	n/a	NA	NA	NA	n/a	NA	ds	diploid	596624	NA	PRJEB6272	LazaridisNature2014;AADR;AADRv424	PASS (genotyping)	2014_LazaridisNature	4.0.2
NA15724	Czech	M	Czech	Czech	Czech	NA15724	Czechoslovakia	Pre-1989	NA	50.1	14.4	modern	n/a	n/a	n/a	NA	NA	NA	n/a	NA	ds	diploid	596318	NA	PRJEB6272	LazaridisNature2014;AADR;AADRv424	PASS (genotyping)	2014_LazaridisNature	4.0.2
NA15725	Czech	M	Czech	Czech	Czech	NA15725	Czechoslovakia	Pre-1989	NA	50.1	14.4	modern	n/a	n/a	n/a	NA	NA	NA	n/a	NA	ds	diploid	596416	NA	PRJEB6272	LazaridisNature2014;AADR;AADRv424	PASS (genotyping)	2014_LazaridisNature	4.0.2
NA15726	Czech	M	Czech	Czech	Czech	NA15726	Czechoslovakia	Pre-1989	NA	50.1	14.4	modern	n/a	n/a	n/a	NA	NA	NA	n/a	NA	ds	diploid	596189	NA	PRJEB6272	LazaridisNature2014;AADR;AADRv424	PASS (genotyping)	2014_LazaridisNature	4.0.2
NA15727	Czech	M	Czech	Czech	Czech	NA15727	Czechoslovakia	Pre-1989	NA	50.1	14.4	modern	n/a	n/a	n/a	NA	NA	NA	n/a	NA	ds	diploid	596370	NA	PRJEB6272	LazaridisNature2014;AADR;AADRv424	PASS (genotyping)	2014_LazaridisNature	4.0.2
NA15728	Czech	M	Czech	Czech	Czech	NA15728	Czechoslovakia	Pre-1989	NA	50.1	14.4	modern	n/a	n/a	n/a	NA	NA	NA	n/a	NA	ds	diploid	595877	NA	PRJEB6272	LazaridisNature2014;AADR;AADRv424	PASS (genotyping)	2014_LazaridisNature	4.0.2
NA15729	Czech	F	Czech	Czech	Czech	NA15729	Czechoslovakia	Pre-1989	NA	50.1	14.4	modern	n/a	n/a	n/a	NA	NA	NA	n/a	NA	ds	diploid	596285	NA	PRJEB6272	LazaridisNature2014;AADR;AADRv424	PASS (genotyping)	2014_LazaridisNature	4.0.2
NA15730	Czech	F	Czech	Czech	Czech	NA15730	Czechoslovakia	Pre-1989	NA	50.1	14.4	modern	n/a	n/a	n/a	NA	NA	NA	n/a	NA	ds	diploid	596131	NA	PRJEB6272	LazaridisNature2014;AADR;AADRv424	PASS (genotyping)	2014_LazaridisNature	4.0.2
NA15731	Czech	F	Czech	Czech	Czech	NA15731	Czechoslovakia	Pre-1989	NA	50.1	14.4	modern	n/a	n/a	n/a	NA	NA	NA	n/a	NA	ds	diploid	595936	NA	PRJEB6272	LazaridisNature2014;AADR;AADRv424	PASS (genotyping)	2014_LazaridisNature	4.0.2
NA15732	Czech	F	Czech	Czech	Czech	NA15732	Czechoslovakia	Pre-1989	NA	50.1	14.4	modern	n/a	n/a	n/a	NA	NA	NA	n/a	NA	ds	diploid	595993	NA	PRJEB6272	LazaridisNature2014;AADR;AADRv424	PASS (genotyping)	2014_LazaridisNature	4.0.2
NA15733	Czech	F	Czech	Czech	Czech	NA15733	Czechoslovakia	Pre-1989	NA	50.1	14.4	modern	n/a	n/a	n/a	NA	NA	NA	n/a	NA	ds	diploid	595732	NA	PRJEB6272	LazaridisNature2014;AADR;AADRv424	PASS (genotyping)	2014_LazaridisNature	4.0.2
S_Czech-2.DG	Czech.DG	M	NA	NA	Czech.DG	NA15728	Czech Republic	NA	NA	50.1	14.4	modern	n/a	n/a	n/a	NA	NA	NA	Shotgun	NA	ds	diploid	1166241	49.74	PRJEB9586	MallickNature2016;AADR;AADRv424	PASS (SGDP, Fully Public)	2016_Mallick_SGDP1240K_diploid_pulldown	2.1.2
HGDP01307	Dai	M	Dai	NA	Dai	HGDP01307	China	NA	NA	21	100	modern	n/a	n/a	n/a	NA	NA	NA	n/a	NA	ds	diploid	596352	NA	n/a	PattersonGenetics2012;AADR;AADRv424	PASS (genotyping)	2012_PattersonGenetics	2.1.3
HGDP01308	Dai	M	Dai	NA	Dai	HGDP01308	China	NA	NA	21	100	modern	n/a	n/a	n/a	NA	NA	NA	n/a	NA	ds	diploid	596945	NA	n/a	PattersonGenetics2012;AADR;AADRv424	PASS (genotyping)	2012_PattersonGenetics	2.1.3
HGDP01309	Dai	M	Dai	NA	Dai	HGDP01309	China	NA	NA	21	100	modern	n/a	n/a	n/a	NA	NA	NA	n/a	NA	ds	diploid	596535	NA	n/a	PattersonGenetics2012;AADR;AADRv424	PASS (genotyping)	2012_PattersonGenetics	2.1.3
HGDP01310	Dai	M	Dai	NA	Dai	HGDP01310	China	NA	NA	21	100	modern	n/a	n/a	n/a	NA	NA	NA	n/a	NA	ds	diploid	596977	NA	n/a	PattersonGenetics2012;AADR;AADRv424	PASS (genotyping)	2012_PattersonGenetics	2.1.3
HGDP01311	Dai	M	Dai	NA	Dai	HGDP01311	China	NA	NA	21	100	modern	n/a	n/a	n/a	NA	NA	NA	n/a	NA	ds	diploid	596607	NA	n/a	PattersonGenetics2012;AADR;AADRv424	PASS (genotyping)	2012_PattersonGenetics	2.1.3
HGDP01312	Dai	M	Dai	NA	Dai	HGDP01312	China	NA	NA	21	100	modern	n/a	n/a	n/a	NA	NA	NA	n/a	NA	ds	diploid	596981	NA	n/a	PattersonGenetics2012;AADR;AADRv424	PASS (genotyping)	2012_PattersonGenetics	2.1.3
HGDP01313	Dai	M	Dai	NA	Dai	HGDP01313	China	NA	NA	21	100	modern	n/a	n/a	n/a	NA	NA	NA	n/a	NA	ds	diploid	595538	NA	n/a	PattersonGenetics2012;AADR;AADRv424	PASS (genotyping)	2012_PattersonGenetics	2.1.3
HGDP01314	Dai	F	Dai	NA	Dai	HGDP01314	China	NA	NA	21	100	modern	n/a	n/a	n/a	NA	NA	NA	n/a	NA	ds	diploid	596670	NA	n/a	PattersonGenetics2012;AADR;AADRv424	PASS (genotyping)	2012_PattersonGenetics	2.1.3
HGDP01315	Dai	F	Dai	NA	Dai	HGDP01315	China	NA	NA	21	100	modern	n/a	n/a	n/a	NA	NA	NA	n/a	NA	ds	diploid	596602	NA	n/a	PattersonGenetics2012;AADR;AADRv424	PASS (genotyping)	2012_PattersonGenetics	2.1.3
HGDP01316	Dai	F	Dai	NA	Dai	HGDP01316	China	NA	NA	21	100	modern	n/a	n/a	n/a	NA	NA	NA	n/a	NA	ds	diploid	594776	NA	n/a	PattersonGenetics2012;AADR;AADRv424	PASS (genotyping)	2012_PattersonGenetics	2.1.3
A_Dai-5.DG	Dai.DG	M	NA	NA	Dai.DG	HGDP01307	China	NA	NA	21	100	modern	n/a	n/a	n/a	NA	NA	NA	Shotgun	NA	ds	diploid	1150277	28.31	PRJEB9586	MallickNature2016;MeyerScience2012;AADR;AADRv424	PASS (A-team samples from first SGDP processing)	2016_Mallick_SGDP1240K_diploid_pulldown	2.1.2
B_Dai-4.DG	Dai.DG	M	NA	NA	Dai.DG	HGDP01308	China	NA	NA	21	100	modern	n/a	n/a	n/a	NA	NA	NA	Shotgun	NA	ds	diploid	1164289	39.22	PRJEB9586	MallickNature2016;PrueferNature2014;AADR;AADRv424	PASS (SGDP version of literature data)	2016_Mallick_SGDP1240K_diploid_pulldown	2.1.2
S_Dai-1.DG	Dai.DG	F	NA	NA	Dai.DG	HGDP01314	China	NA	NA	21	100	modern	n/a	n/a	n/a	NA	NA	NA	Shotgun	NA	ds	diploid	1166018	49.51	PRJEB9586	MallickNature2016;AADR;AADRv424	PASS (SGDP, Fully Public)	2016_Mallick_SGDP1240K_diploid_pulldown	2.1.2
S_Dai-2.DG	Dai.DG	M	NA	NA	Dai.DG	HGDP01312	China	NA	NA	21	100	modern	n/a	n/a	n/a	NA	NA	NA	Shotgun	NA	ds	diploid	1166209	39.75	PRJEB9586	MallickNature2016;AADR;AADRv424	PASS (SGDP, Fully Public)	2016_Mallick_SGDP1240K_diploid_pulldown	2.1.2
S_Dai-3.DG	Dai.DG	F	NA	NA	Dai.DG	HGDP01315	China	NA	NA	21	100	modern	n/a	n/a	n/a	NA	NA	NA	Shotgun	NA	ds	diploid	1154076	39.05	PRJEB9586	MallickNature2016;AADR;AADRv424	PASS (SGDP, Fully Public)	2016_Mallick_SGDP1240K_diploid_pulldown	2.1.2
HGDP01307.SDG	Dai.SDG	M	NA	NA	Dai.SDG	HGDP01307	China	NA	NA	21	100	modern	n/a	n/a	n/a	NA	NA	NA	n/a	NA	ds	diploid	1132823	NA	PRJEB6463	BergstromScience2020;AADR;AADRv443	PASS	2020_Bergstrom_HGDP	2.1.1
HGDP01308.SDG	Dai.SDG	M	NA	NA	Dai.SDG	HGDP01308	China	NA	NA	21	100	modern	n/a	n/a	n/a	NA	NA	NA	n/a	NA	ds	diploid	1139010	NA	PRJEB6463	BergstromScience2020;AADR;AADRv443	PASS	2020_Bergstrom_HGDP	2.1.1
HGDP01309.SDG	Dai.SDG	M	NA	NA	Dai.SDG	HGDP01309	China	NA	NA	21	100	modern	n/a	n/a	n/a	NA	NA	NA	n/a	NA	ds	diploid	1139268	NA	PRJEB6463	BergstromScience2020;AADR;AADRv443	PASS	2020_Bergstrom_HGDP	2.1.1
HGDP01310.SDG	Dai.SDG	M	NA	NA	Dai.SDG	HGDP01310	China	NA	NA	21	100	modern	n/a	n/a	n/a	NA	NA	NA	n/a	NA	ds	diploid	1137896	NA	PRJEB6463	BergstromScience2020;AADR;AADRv443	PASS	2020_Bergstrom_HGDP	2.1.1
HGDP01311.SDG	Dai.SDG	M	NA	NA	Dai.SDG	HGDP01311	China	NA	NA	21	100	modern	n/a	n/a	n/a	NA	NA	NA	n/a	NA	ds	diploid	1132650	NA	PRJEB6463	BergstromScience2020;AADR;AADRv443	PASS	2020_Bergstrom_HGDP	2.1.1
HGDP01312.SDG	Dai.SDG	M	NA	NA	Dai.SDG	HGDP01312	China	NA	NA	21	100	modern	n/a	n/a	n/a	NA	NA	NA	n/a	NA	ds	diploid	1141077	NA	PRJEB6463	BergstromScience2020;AADR;AADRv443	PASS	2020_Bergstrom_HGDP	2.1.1
HGDP01313.SDG	Dai.SDG	M	NA	NA	Dai.SDG	HGDP01313	China	NA	NA	21	100	modern	n/a	n/a	n/a	NA	NA	NA	n/a	NA	ds	diploid	1137000	NA	PRJEB6463	BergstromScience2020;AADR;AADRv443	PASS	2020_Bergstrom_HGDP	2.1.1
HGDP01314.SDG	Dai.SDG	F	NA	NA	Dai.SDG	HGDP01314	China	NA	NA	21	100	modern	n/a	n/a	n/a	NA	NA	NA	n/a	NA	ds	diploid	1141469	NA	PRJEB6463	BergstromScience2020;AADR;AADRv443	PASS	2020_Bergstrom_HGDP	2.1.1
HGDP01315.SDG	Dai.SDG	F	NA	NA	Dai.SDG	HGDP01315	China	NA	NA	21	100	modern	n/a	n/a	n/a	NA	NA	NA	n/a	NA	ds	diploid	1140996	NA	PRJEB6463	BergstromScience2020;AADR;AADRv443	PASS	2020_Bergstrom_HGDP	2.1.1
DAG-146	Darginian	M	Darginian	NA	Darginian	DAG-146	Russia	Dagestan Republic	NA	42.18	47.22	modern	n/a	n/a	n/a	NA	NA	NA	n/a	NA	ds	diploid	589034	NA	PRJEB31152	JeongNatureEcologyEvolution2019;AADR;AADRv424	PASS (genotyping)	2019_Jeong_InnerEurasia	3.1.1
DAG-161	Darginian	M	Darginian	NA	Darginian	DAG-161	Russia	Dagestan Republic	NA	42.18	47.22	modern	n/a	n/a	n/a	NA	NA	NA	n/a	NA	ds	diploid	589132	NA	PRJEB31152	JeongNatureEcologyEvolution2019;AADR;AADRv424	PASS (genotyping)	2019_Jeong_InnerEurasia	3.1.1
DAG-165	Darginian	M	Darginian	NA	Darginian	DAG-165	Russia	Dagestan Republic	NA	42.18	47.22	modern	n/a	n/a	n/a	NA	NA	NA	n/a	NA	ds	diploid	589012	NA	PRJEB31152	JeongNatureEcologyEvolution2019;AADR;AADRv424	PASS (genotyping)	2019_Jeong_InnerEurasia	3.1.1
DAG-206	Darginian	M	Darginian	NA	Darginian	DAG-206	Russia	Dagestan Republic	NA	42.18	47.22	modern	n/a	n/a	n/a	NA	NA	NA	n/a	NA	ds	diploid	589526	NA	PRJEB31152	JeongNatureEcologyEvolution2019;AADR;AADRv424	PASS (genotyping)	2019_Jeong_InnerEurasia	3.1.1
DAG-225	Darginian	M	Darginian	NA	Darginian	DAG-225	Russia	Dagestan Republic	NA	42.18	47.22	modern	n/a	n/a	n/a	NA	NA	NA	n/a	NA	ds	diploid	589573	NA	PRJEB31152	JeongNatureEcologyEvolution2019;AADR;AADRv424	PASS (genotyping)	2019_Jeong_InnerEurasia	3.1.1
DAG-231	Darginian	M	Darginian	NA	Darginian	DAG-231	Russia	Dagestan Republic	NA	42.18	47.22	modern	n/a	n/a	n/a	NA	NA	NA	n/a	NA	ds	diploid	585065	NA	PRJEB31152	JeongNatureEcologyEvolution2019;AADR;AADRv424	PASS (genotyping)	2019_Jeong_InnerEurasia	3.1.1
DAG-232	Darginian	M	Darginian	NA	Darginian	DAG-232	Russia	Dagestan Republic	NA	42.18	47.22	modern	n/a	n/a	n/a	NA	NA	NA	n/a	NA	ds	diploid	588724	NA	PRJEB31152	JeongNatureEcologyEvolution2019;AADR;AADRv424	PASS (genotyping)	2019_Jeong_InnerEurasia	3.1.1
DAG-350	Darginian	M	Darginian	NA	Darginian	DAG-350	Russia	Dagestan Republic	NA	42.18	47.22	modern	n/a	n/a	n/a	NA	NA	NA	n/a	NA	ds	diploid	589187	NA	PRJEB31152	JeongNatureEcologyEvolution2019;AADR;AADRv424	PASS (genotyping)	2019_Jeong_InnerEurasia	3.1.1
HGDP01213	Daur	M	Daur	NA	Daur	HGDP01213	China	NA	NA	48.49753	124	modern	n/a	n/a	n/a	NA	NA	NA	n/a	NA	ds	diploid	596539	NA	n/a	PattersonGenetics2012;AADR;AADRv424	PASS (genotyping)	2012_PattersonGenetics	2.1.3
HGDP01214	Daur	M	Daur	NA	Daur	HGDP01214	China	NA	NA	48.49753	124	modern	n/a	n/a	n/a	NA	NA	NA	n/a	NA	ds	diploid	596037	NA	n/a	PattersonGenetics2012;AADR;AADRv424	PASS (genotyping)	2012_PattersonGenetics	2.1.3
HGDP01215	Daur	F	Daur	NA	Daur	HGDP01215	China	NA	NA	48.49753	124	modern	n/a	n/a	n/a	NA	NA	NA	n/a	NA	ds	diploid	594149	NA	n/a	PattersonGenetics2012;AADR;AADRv424	PASS (genotyping)	2012_PattersonGenetics	2.1.3
HGDP01216	Daur	M	Daur	NA	Daur	HGDP01216	China	NA	NA	48.49753	124	modern	n/a	n/a	n/a	NA	NA	NA	n/a	NA	ds	diploid	595156	NA	n/a	PattersonGenetics2012;AADR;AADRv424	PASS (genotyping)	2012_PattersonGenetics	2.1.3
HGDP01217	Daur	M	Daur	NA	Daur	HGDP01217	China	NA	NA	48.49753	124	modern	n/a	n/a	n/a	NA	NA	NA	n/a	NA	ds	diploid	594771	NA	n/a	PattersonGenetics2012;AADR;AADRv424	PASS (genotyping)	2012_PattersonGenetics	2.1.3
HGDP01218	Daur	M	Daur	NA	Daur	HGDP01218	China	NA	NA	48.49753	124	modern	n/a	n/a	n/a	NA	NA	NA	n/a	NA	ds	diploid	594702	NA	n/a	PattersonGenetics2012;AADR;AADRv424	PASS (genotyping)	2012_PattersonGenetics	2.1.3
HGDP01220	Daur	M	Daur	NA	Daur	HGDP01220	China	NA	NA	48.49753	124	modern	n/a	n/a	n/a	NA	NA	NA	n/a	NA	ds	diploid	596604	NA	n/a	PattersonGenetics2012;AADR;AADRv424	PASS (genotyping)	2012_PattersonGenetics	2.1.3
HGDP01221	Daur	M	Daur	NA	Daur	HGDP01221	China	NA	NA	48.49753	124	modern	n/a	n/a	n/a	NA	NA	NA	n/a	NA	ds	diploid	595916	NA	n/a	PattersonGenetics2012;AADR;AADRv424	PASS (genotyping)	2012_PattersonGenetics	2.1.3
HGDP01222	Daur	F	Daur	NA	Daur	HGDP01222	China	NA	NA	48.49753	124	modern	n/a	n/a	n/a	NA	NA	NA	n/a	NA	ds	diploid	594471	NA	n/a	PattersonGenetics2012;AADR;AADRv424	PASS (genotyping)	2012_PattersonGenetics	2.1.3
S_Daur-2.DG	Daur.DG	F	NA	NA	Daur.DG	HGDP01215	China	NA	NA	48.49753	124	modern	n/a	n/a	n/a	NA	NA	NA	Shotgun	NA	ds	diploid	1165546	45.92	PRJEB9586	MallickNature2016;AADR;AADRv424	PASS (SGDP, Fully Public)	2016_Mallick_SGDP1240K_diploid_pulldown	2.1.2
HGDP00785.SDG	Daur.SDG	M	NA	NA	Daur.SDG	HGDP00785	China	NA	NA	48.49753	124	modern	n/a	n/a	n/a	NA	NA	NA	n/a	NA	ds	diploid	1141298	NA	PRJEB6463	BergstromScience2020;AADR;AADRv443	PASS	2020_Bergstrom_HGDP	2.1.1
HGDP01213.SDG	Daur.SDG	M	NA	NA	Daur.SDG	HGDP01213	China	NA	NA	48.49753	124	modern	n/a	n/a	n/a	NA	NA	NA	n/a	NA	ds	diploid	1136486	NA	PRJEB6463	BergstromScience2020;AADR;AADRv443	PASS	2020_Bergstrom_HGDP	2.1.1
HGDP01214.SDG	Daur.SDG	M	NA	NA	Daur.SDG	HGDP01214	China	NA	NA	48.49753	124	modern	n/a	n/a	n/a	NA	NA	NA	n/a	NA	ds	diploid	1136740	NA	PRJEB6463	BergstromScience2020;AADR;AADRv443	PASS	2020_Bergstrom_HGDP	2.1.1
HGDP01216.SDG	Daur.SDG	M	NA	NA	Daur.SDG	HGDP01216	China	NA	NA	48.49753	124	modern	n/a	n/a	n/a	NA	NA	NA	n/a	NA	ds	diploid	1137280	NA	PRJEB6463	BergstromScience2020;AADR;AADRv443	PASS	2020_Bergstrom_HGDP	2.1.1
HGDP01217.SDG	Daur.SDG	M	NA	NA	Daur.SDG	HGDP01217	China	NA	NA	48.49753	124	modern	n/a	n/a	n/a	NA	NA	NA	n/a	NA	ds	diploid	1141021	NA	PRJEB6463	BergstromScience2020;AADR;AADRv443	PASS	2020_Bergstrom_HGDP	2.1.1
HGDP01220.SDG	Daur.SDG	M	NA	NA	Daur.SDG	HGDP01220	China	NA	NA	48.49753	124	modern	n/a	n/a	n/a	NA	NA	NA	n/a	NA	ds	diploid	1137081	NA	PRJEB6463	BergstromScience2020;AADR;AADRv443	PASS	2020_Bergstrom_HGDP	2.1.1
HGDP01221.SDG	Daur.SDG	M	NA	NA	Daur.SDG	HGDP01221	China	NA	NA	48.49753	124	modern	n/a	n/a	n/a	NA	NA	NA	n/a	NA	ds	diploid	1136685	NA	PRJEB6463	BergstromScience2020;AADR;AADRv443	PASS	2020_Bergstrom_HGDP	2.1.1
HGDP01222.SDG	Daur.SDG	F	NA	NA	Daur.SDG	HGDP01222	China	NA	NA	48.49753	124	modern	n/a	n/a	n/a	NA	NA	NA	n/a	NA	ds	diploid	1134615	NA	PRJEB6463	BergstromScience2020;AADR;AADRv443	PASS	2020_Bergstrom_HGDP	2.1.1
Dolgan1708	Dolgan	F	Dolgan	NA	Dolgan	Dolgan1708	Russia	Anabarsky_ulus_in_Sakha	NA	72.97119	115.44434	modern	n/a	n/a	n/a	NA	NA	NA	n/a	NA	ds	diploid	596296	NA	PRJEB6272	LazaridisNature2014;AADR;AADRv424	PASS (genotyping)	2014_LazaridisNature	4.0.2
Dolgan3185	Dolgan	F	Dolgan	NA	Dolgan	Dolgan3185	Russia	Anabarsky_ulus_in_Sakha	NA	72.97119	115.44434	modern	n/a	n/a	n/a	NA	NA	NA	n/a	NA	ds	diploid	596061	NA	PRJEB6272	LazaridisNature2014;AADR;AADRv424	PASS (genotyping)	2014_LazaridisNature	4.0.2
Dolgan3857	Dolgan	F	Dolgan	NA	Dolgan	Dolgan3857	Russia	Anabarsky_ulus_in_Sakha	NA	72.97119	115.44434	modern	n/a	n/a	n/a	NA	NA	NA	n/a	NA	ds	diploid	581157	NA	PRJEB6272	LazaridisNature2014;AADR;AADRv424	PASS (genotyping)	2014_LazaridisNature	4.0.2
Dolgan3875	Dolgan	F	Dolgan	NA	Dolgan	Dolgan3875	Russia	Anabarsky_ulus_in_Sakha	NA	72.97119	115.44434	modern	n/a	n/a	n/a	NA	NA	NA	n/a	NA	ds	diploid	582785	NA	PRJEB6272	LazaridisNature2014;AADR;AADRv424	PASS (genotyping)	2014_LazaridisNature	4.0.2
HGDP00557	Druze	F	Druze	NA	Druze	HGDP00557	Israel	NA	NA	32	35	modern	n/a	n/a	n/a	NA	NA	NA	n/a	NA	ds	diploid	595916	NA	n/a	PattersonGenetics2012;AADR;AADRv424	PASS (genotyping)	2012_PattersonGenetics	2.1.3
HGDP00558	Druze	F	Druze	NA	Druze	HGDP00558	Israel	NA	NA	32	35	modern	n/a	n/a	n/a	NA	NA	NA	n/a	NA	ds	diploid	596512	NA	n/a	PattersonGenetics2012;AADR;AADRv424	PASS (genotyping)	2012_PattersonGenetics	2.1.3
HGDP00559	Druze	F	Druze	NA	Druze	HGDP00559	Israel	NA	NA	32	35	modern	n/a	n/a	n/a	NA	NA	NA	n/a	NA	ds	diploid	595655	NA	n/a	PattersonGenetics2012;AADR;AADRv424	PASS (genotyping)	2012_PattersonGenetics	2.1.3
HGDP00560	Druze	F	Druze	NA	Druze	HGDP00560	Israel	NA	NA	32	35	modern	n/a	n/a	n/a	NA	NA	NA	n/a	NA	ds	diploid	596929	NA	n/a	PattersonGenetics2012;AADR;AADRv424	PASS (genotyping)	2012_PattersonGenetics	2.1.3
HGDP00561	Druze	F	Druze	NA	Druze	HGDP00561	Israel	NA	NA	32	35	modern	n/a	n/a	n/a	NA	NA	NA	n/a	NA	ds	diploid	592287	NA	n/a	PattersonGenetics2012;AADR;AADRv424	PASS (genotyping)	2012_PattersonGenetics	2.1.3
HGDP00562	Druze	M	Druze	NA	Druze	HGDP00562	Israel	NA	NA	32	35	modern	n/a	n/a	n/a	NA	NA	NA	n/a	NA	ds	diploid	596876	NA	n/a	PattersonGenetics2012;AADR;AADRv424	PASS (genotyping)	2012_PattersonGenetics	2.1.3
HGDP00563	Druze	F	Druze	NA	Druze	HGDP00563	Israel	NA	NA	32	35	modern	n/a	n/a	n/a	NA	NA	NA	n/a	NA	ds	diploid	595700	NA	n/a	PattersonGenetics2012;AADR;AADRv424	PASS (genotyping)	2012_PattersonGenetics	2.1.3
HGDP00564	Druze	F	Druze	NA	Druze	HGDP00564	Israel	NA	NA	32	35	modern	n/a	n/a	n/a	NA	NA	NA	n/a	NA	ds	diploid	593334	NA	n/a	PattersonGenetics2012;AADR;AADRv424	PASS (genotyping)	2012_PattersonGenetics	2.1.3
HGDP00565	Druze	F	Druze	NA	Druze	HGDP00565	Israel	NA	NA	32	35	modern	n/a	n/a	n/a	NA	NA	NA	n/a	NA	ds	diploid	596723	NA	n/a	PattersonGenetics2012;AADR;AADRv424	PASS (genotyping)	2012_PattersonGenetics	2.1.3
HGDP00566	Druze	F	Druze	NA	Druze	HGDP00566	Israel	NA	NA	32	35	modern	n/a	n/a	n/a	NA	NA	NA	n/a	NA	ds	diploid	593314	NA	n/a	PattersonGenetics2012;AADR;AADRv424	PASS (genotyping)	2012_PattersonGenetics	2.1.3
HGDP00567	Druze	F	Druze	NA	Druze	HGDP00567	Israel	NA	NA	32	35	modern	n/a	n/a	n/a	NA	NA	NA	n/a	NA	ds	diploid	595882	NA	n/a	PattersonGenetics2012;AADR;AADRv424	PASS (genotyping)	2012_PattersonGenetics	2.1.3
HGDP00568	Druze	U	Druze	NA	Druze	HGDP00568	Israel	NA	NA	32	35	modern	n/a	n/a	n/a	NA	NA	NA	n/a	NA	ds	diploid	596327	NA	n/a	PattersonGenetics2012;AADR;AADRv424	PASS (genotyping)	2012_PattersonGenetics	2.1.3
HGDP00569	Druze	F	Druze	NA	Druze	HGDP00569	Israel	NA	NA	32	35	modern	n/a	n/a	n/a	NA	NA	NA	n/a	NA	ds	diploid	596170	NA	n/a	PattersonGenetics2012;AADR;AADRv424	PASS (genotyping)	2012_PattersonGenetics	2.1.3
HGDP00571	Druze	F	Druze	NA	Druze	HGDP00571	Israel	NA	NA	32	35	modern	n/a	n/a	n/a	NA	NA	NA	n/a	NA	ds	diploid	596132	NA	n/a	PattersonGenetics2012;AADR;AADRv424	PASS (genotyping)	2012_PattersonGenetics	2.1.3
HGDP00572	Druze	F	Druze	NA	Druze	HGDP00572	Israel	NA	NA	32	35	modern	n/a	n/a	n/a	NA	NA	NA	n/a	NA	ds	diploid	595852	NA	n/a	PattersonGenetics2012;AADR;AADRv424	PASS (genotyping)	2012_PattersonGenetics	2.1.3
HGDP00573	Druze	F	Druze	NA	Druze	HGDP00573	Israel	NA	NA	32	35	modern	n/a	n/a	n/a	NA	NA	NA	n/a	NA	ds	diploid	595733	NA	n/a	PattersonGenetics2012;AADR;AADRv424	PASS (genotyping)	2012_PattersonGenetics	2.1.3
HGDP00574	Druze	F	Druze	NA	Druze	HGDP00574	Israel	NA	NA	32	35	modern	n/a	n/a	n/a	NA	NA	NA	n/a	NA	ds	diploid	593946	NA	n/a	PattersonGenetics2012;AADR;AADRv424	PASS (genotyping)	2012_PattersonGenetics	2.1.3
HGDP00575	Druze	F	Druze	NA	Druze	HGDP00575	Israel	NA	NA	32	35	modern	n/a	n/a	n/a	NA	NA	NA	n/a	NA	ds	diploid	595243	NA	n/a	PattersonGenetics2012;AADR;AADRv424	PASS (genotyping)	2012_PattersonGenetics	2.1.3
HGDP00577	Druze	F	Druze	NA	Druze	HGDP00577	Israel	NA	NA	32	35	modern	n/a	n/a	n/a	NA	NA	NA	n/a	NA	ds	diploid	590523	NA	n/a	PattersonGenetics2012;AADR;AADRv424	PASS (genotyping)	2012_PattersonGenetics	2.1.3
HGDP00578	Druze	F	Druze	NA	Druze	HGDP00578	Israel	NA	NA	32	35	modern	n/a	n/a	n/a	NA	NA	NA	n/a	NA	ds	diploid	596154	NA	n/a	PattersonGenetics2012;AADR;AADRv424	PASS (genotyping)	2012_PattersonGenetics	2.1.3
HGDP00579	Druze	F	Druze	NA	Druze	HGDP00579	Israel	NA	NA	32	35	modern	n/a	n/a	n/a	NA	NA	NA	n/a	NA	ds	diploid	595318	NA	n/a	PattersonGenetics2012;AADR;AADRv424	PASS (genotyping)	2012_PattersonGenetics	2.1.3
HGDP00580	Druze	M	Druze	NA	Druze	HGDP00580	Israel	NA	NA	32	35	modern	n/a	n/a	n/a	NA	NA	NA	n/a	NA	ds	diploid	596090	NA	n/a	PattersonGenetics2012;AADR;AADRv424	PASS (genotyping)	2012_PattersonGenetics	2.1.3
HGDP00582	Druze	F	Druze	NA	Druze	HGDP00582	Israel	NA	NA	32	35	modern	n/a	n/a	n/a	NA	NA	NA	n/a	NA	ds	diploid	597029	NA	n/a	PattersonGenetics2012;AADR;AADRv424	PASS (genotyping)	2012_PattersonGenetics	2.1.3
HGDP00583	Druze	F	Druze	NA	Druze	HGDP00583	Israel	NA	NA	32	35	modern	n/a	n/a	n/a	NA	NA	NA	n/a	NA	ds	diploid	596784	NA	n/a	PattersonGenetics2012;AADR;AADRv424	PASS (genotyping)	2012_PattersonGenetics	2.1.3
HGDP00584	Druze	F	Druze	NA	Druze	HGDP00584	Israel	NA	NA	32	35	modern	n/a	n/a	n/a	NA	NA	NA	n/a	NA	ds	diploid	593171	NA	n/a	PattersonGenetics2012;AADR;AADRv424	PASS (genotyping)	2012_PattersonGenetics	2.1.3
HGDP00586	Druze	F	Druze	NA	Druze	HGDP00586	Israel	NA	NA	32	35	modern	n/a	n/a	n/a	NA	NA	NA	n/a	NA	ds	diploid	595952	NA	n/a	PattersonGenetics2012;AADR;AADRv424	PASS (genotyping)	2012_PattersonGenetics	2.1.3
HGDP00587	Druze	F	Druze	NA	Druze	HGDP00587	Israel	NA	NA	32	35	modern	n/a	n/a	n/a	NA	NA	NA	n/a	NA	ds	diploid	596487	NA	n/a	PattersonGenetics2012;AADR;AADRv424	PASS (genotyping)	2012_PattersonGenetics	2.1.3
HGDP00588	Druze	M	Druze	NA	Druze	HGDP00588	Israel	NA	NA	32	35	modern	n/a	n/a	n/a	NA	NA	NA	n/a	NA	ds	diploid	588774	NA	n/a	PattersonGenetics2012;AADR;AADRv424	PASS (genotyping)	2012_PattersonGenetics	2.1.3
HGDP00591	Druze	F	Druze	NA	Druze	HGDP00591	Israel	NA	NA	32	35	modern	n/a	n/a	n/a	NA	NA	NA	n/a	NA	ds	diploid	597078	NA	n/a	PattersonGenetics2012;AADR;AADRv424	PASS (genotyping)	2012_PattersonGenetics	2.1.3
HGDP00594	Druze	M	Druze	NA	Druze	HGDP00594	Israel	NA	NA	32	35	modern	n/a	n/a	n/a	NA	NA	NA	n/a	NA	ds	diploid	595769	NA	n/a	PattersonGenetics2012;AADR;AADRv424	PASS (genotyping)	2012_PattersonGenetics	2.1.3
HGDP00595	Druze	M	Druze	NA	Druze	HGDP00595	Israel	NA	NA	32	35	modern	n/a	n/a	n/a	NA	NA	NA	n/a	NA	ds	diploid	594961	NA	n/a	PattersonGenetics2012;AADR;AADRv424	PASS (genotyping)	2012_PattersonGenetics	2.1.3
HGDP00597	Druze	M	Druze	NA	Druze	HGDP00597	Israel	NA	NA	32	35	modern	n/a	n/a	n/a	NA	NA	NA	n/a	NA	ds	diploid	596141	NA	n/a	PattersonGenetics2012;AADR;AADRv424	PASS (genotyping)	2012_PattersonGenetics	2.1.3
HGDP00598	Druze	M	Druze	NA	Druze	HGDP00598	Israel	NA	NA	32	35	modern	n/a	n/a	n/a	NA	NA	NA	n/a	NA	ds	diploid	597224	NA	n/a	PattersonGenetics2012;AADR;AADRv424	PASS (genotyping)	2012_PattersonGenetics	2.1.3
HGDP00599	Druze	M	Druze	NA	Druze	HGDP00599	Israel	NA	NA	32	35	modern	n/a	n/a	n/a	NA	NA	NA	n/a	NA	ds	diploid	595537	NA	n/a	PattersonGenetics2012;AADR;AADRv424	PASS (genotyping)	2012_PattersonGenetics	2.1.3
HGDP00600	Druze	M	Druze	NA	Druze	HGDP00600	Israel	NA	NA	32	35	modern	n/a	n/a	n/a	NA	NA	NA	n/a	NA	ds	diploid	590451	NA	n/a	PattersonGenetics2012;AADR;AADRv424	PASS (genotyping)	2012_PattersonGenetics	2.1.3
HGDP00601	Druze	F	Druze	NA	Druze	HGDP00601	Israel	NA	NA	32	35	modern	n/a	n/a	n/a	NA	NA	NA	n/a	NA	ds	diploid	596505	NA	n/a	PattersonGenetics2012;AADR;AADRv424	PASS (genotyping)	2012_PattersonGenetics	2.1.3
HGDP00602	Druze	M	Druze	NA	Druze	HGDP00602	Israel	NA	NA	32	35	modern	n/a	n/a	n/a	NA	NA	NA	n/a	NA	ds	diploid	592702	NA	n/a	PattersonGenetics2012;AADR;AADRv424	PASS (genotyping)	2012_PattersonGenetics	2.1.3
HGDP00604	Druze	M	Druze	NA	Druze	HGDP00604	Israel	NA	NA	32	35	modern	n/a	n/a	n/a	NA	NA	NA	n/a	NA	ds	diploid	596133	NA	n/a	PattersonGenetics2012;AADR;AADRv424	PASS (genotyping)	2012_PattersonGenetics	2.1.3
HGDP00606	Druze	F	Druze	NA	Druze	HGDP00606	Israel	NA	NA	32	35	modern	n/a	n/a	n/a	NA	NA	NA	n/a	NA	ds	diploid	597198	NA	n/a	PattersonGenetics2012;AADR;AADRv424	PASS (genotyping)	2012_PattersonGenetics	2.1.3
S_Druze-1.DG	Druze.DG	F	NA	NA	Druze.DG	HGDP00569	Israel	Carmel	NA	32	35	modern	n/a	n/a	n/a	NA	NA	NA	Shotgun	NA	ds	diploid	1165645	50.2	PRJEB9586	MallickNature2016;AADR;AADRv424	PASS (SGDP, Fully Public)	2016_Mallick_SGDP1240K_diploid_pulldown	2.1.2
S_Druze-2.DG	Druze.DG	M	NA	NA	Druze.DG	HGDP00597	Israel	Carmel	NA	32	35	modern	n/a	n/a	n/a	NA	NA	NA	Shotgun	NA	ds	diploid	1161381	44.56	PRJEB9586	MallickNature2016;AADR;AADRv424	PASS (SGDP, Fully Public)	2016_Mallick_SGDP1240K_diploid_pulldown	2.1.2
HGDP00557.SDG	Druze.SDG	F	NA	NA	Druze.SDG	HGDP00557	Israel	Carmel	NA	32	35	modern	n/a	n/a	n/a	NA	NA	NA	n/a	NA	ds	diploid	1140252	NA	PRJEB6463	BergstromScience2020;AADR;AADRv443	PASS	2020_Bergstrom_HGDP	2.1.1
HGDP00558.SDG	Druze.SDG	F	NA	NA	Druze.SDG	HGDP00558	Israel	Carmel	NA	32	35	modern	n/a	n/a	n/a	NA	NA	NA	n/a	NA	ds	diploid	1139199	NA	PRJEB6463	BergstromScience2020;AADR;AADRv443	PASS	2020_Bergstrom_HGDP	2.1.1
HGDP00560.SDG	Druze.SDG	F	NA	NA	Druze.SDG	HGDP00560	Israel	Carmel	NA	32	35	modern	n/a	n/a	n/a	NA	NA	NA	n/a	NA	ds	diploid	1140267	NA	PRJEB6463	BergstromScience2020;AADR;AADRv443	PASS	2020_Bergstrom_HGDP	2.1.1
HGDP00561.SDG	Druze.SDG	F	NA	NA	Druze.SDG	HGDP00561	Israel	Carmel	NA	32	35	modern	n/a	n/a	n/a	NA	NA	NA	n/a	NA	ds	diploid	1135599	NA	PRJEB6463	BergstromScience2020;AADR;AADRv443	PASS	2020_Bergstrom_HGDP	2.1.1
HGDP00562.SDG	Druze.SDG	M	NA	NA	Druze.SDG	HGDP00562	Israel	Carmel	NA	32	35	modern	n/a	n/a	n/a	NA	NA	NA	n/a	NA	ds	diploid	1135055	NA	PRJEB6463	BergstromScience2020;AADR;AADRv443	PASS	2020_Bergstrom_HGDP	2.1.1
HGDP00563.SDG	Druze.SDG	F	NA	NA	Druze.SDG	HGDP00563	Israel	Carmel	NA	32	35	modern	n/a	n/a	n/a	NA	NA	NA	n/a	NA	ds	diploid	1140376	NA	PRJEB6463	BergstromScience2020;AADR;AADRv443	PASS	2020_Bergstrom_HGDP	2.1.1
HGDP00564.SDG	Druze.SDG	F	NA	NA	Druze.SDG	HGDP00564	Israel	Carmel	NA	32	35	modern	n/a	n/a	n/a	NA	NA	NA	n/a	NA	ds	diploid	1138758	NA	PRJEB6463	BergstromScience2020;AADR;AADRv443	PASS	2020_Bergstrom_HGDP	2.1.1
HGDP00565.SDG	Druze.SDG	F	NA	NA	Druze.SDG	HGDP00565	Israel	Carmel	NA	32	35	modern	n/a	n/a	n/a	NA	NA	NA	n/a	NA	ds	diploid	1137292	NA	PRJEB6463	BergstromScience2020;AADR;AADRv443	PASS	2020_Bergstrom_HGDP	2.1.1
HGDP00566.SDG	Druze.SDG	F	NA	NA	Druze.SDG	HGDP00566	Israel	Carmel	NA	32	35	modern	n/a	n/a	n/a	NA	NA	NA	n/a	NA	ds	diploid	1139872	NA	PRJEB6463	BergstromScience2020;AADR;AADRv443	PASS	2020_Bergstrom_HGDP	2.1.1
HGDP00567.SDG	Druze.SDG	F	NA	NA	Druze.SDG	HGDP00567	Israel	Carmel	NA	32	35	modern	n/a	n/a	n/a	NA	NA	NA	n/a	NA	ds	diploid	1139032	NA	PRJEB6463	BergstromScience2020;AADR;AADRv443	PASS	2020_Bergstrom_HGDP	2.1.1
HGDP00568.SDG	Druze.SDG	U	NA	NA	Druze.SDG	HGDP00568	Israel	Carmel	NA	32	35	modern	n/a	n/a	n/a	NA	NA	NA	n/a	NA	ds	diploid	1136510	NA	PRJEB6463	BergstromScience2020;AADR;AADRv443	PASS	2020_Bergstrom_HGDP	2.1.1
HGDP00569.SDG	Druze.SDG	F	NA	NA	Druze.SDG	HGDP00569	Israel	Carmel	NA	32	35	modern	n/a	n/a	n/a	NA	NA	NA	n/a	NA	ds	diploid	1141459	NA	PRJEB6463	BergstromScience2020;AADR;AADRv443	PASS	2020_Bergstrom_HGDP	2.1.1
HGDP00571.SDG	Druze.SDG	F	NA	NA	Druze.SDG	HGDP00571	Israel	Carmel	NA	32	35	modern	n/a	n/a	n/a	NA	NA	NA	n/a	NA	ds	diploid	1137863	NA	PRJEB6463	BergstromScience2020;AADR;AADRv443	PASS	2020_Bergstrom_HGDP	2.1.1
[truncated: 3,565 more rows]

## Sheet: Data S3. THL_WGS_data
Municipality	Province	N_Samples	Analysis_Group
Ruokolahti	Etela-Karjala	1	Etelä-Karjala.Etelä-Savo.Kymenlaakso
Luumaki	Etela-Karjala	2	Etelä-Karjala.Etelä-Savo.Kymenlaakso
[truncated: 113 more rows]

## Sheet: Data S4. THL_HCE_data
Municipality	Province	N_Samples	Analysis_Group
[truncated: 246 more rows]

[truncated: 5 more sheets: Data S5. Fstats_public_data, Data S6. Fstats_THL, Data S7. IBD_results, Data S8. ancIBD, Data S9. Beta regression]
